# Supplementary material for: Probing the biogenesis pathway and dynamics of thylakoid membranes
Source: Nat Commun. 2021 Jun 9;12:3475. doi: 10.1038/s41467-021-23680-1 (PMC8190092; doi:10.1038/s41467-021-23680-1)
Supplement: Supplementary file 10 — Supplementary Data 1 [file 41467_2021_23680_MOESM10_ESM.xlsx]

## Sheet: Taul1
Accession	Peptide count	Unique peptides	Anova (p)	q Value	Power	Mass	GL 1	GL 2	GL 3	HL 1	HL 2	HL 3	LL day 1 1	LL day 1 2	LL day 1 3	LL day 2 1	LL day 2 2	LL day 2 3	LL day 3 1	LL day 3 2	LL day 3 3	LL day 4 1	LL day 4 2	LL day 4 3	LL day 5 1	LL day 5 2	LL day 5 3
Q31N15	57	55	0.241271	0.579509	0.442064	144264	9.63141e+06	9.21412e+06	6.97877e+06	4.3004e+06	3.75485e+06	3.29658e+06	3.72877e+06	1.21128e+07	1.68351e+07	5.88928e+06	1.43223e+07	1.66212e+07	4.21189e+06	1.82573e+07	1.68641e+07	8.04119e+06	1.56364e+07	1.75884e+07	5.66556e+06	1.16319e+07	1.49132e+07
Q31PY1	52	52	2.69768e-06	0.000195003	1	154311	676495	369700	337905	849413	2.45741e+06	2.27751e+06	7.51884e+06	9.60162e+06	1.9591e+07	1.54279e+07	1.75434e+07	3.27567e+07	1.30881e+07	1.61662e+07	3.11653e+07	1.04161e+07	1.36878e+07	2.07487e+07	5.2407e+06	6.29316e+06	1.70818e+07
P22879	50	50	0.960291	0.999811	0.101377	58002	3.89342e+07	2.55975e+07	2.26816e+07	1.69859e+07	3.06454e+07	2.51151e+07	4.21406e+06	2.38941e+07	4.32214e+07	1.22047e+07	1.94359e+07	3.20047e+07	1.05883e+07	2.06576e+07	4.25387e+07	1.75083e+07	2.56622e+07	3.23035e+07	1.51041e+07	1.36623e+07	3.02364e+07
Q31RM7	48	43	0.505834	0.8696	0.280324	91271	2.03282e+07	2.15133e+07	1.88898e+07	1.48615e+07	2.24973e+07	3.73319e+07	5.71777e+06	1.09824e+07	3.14311e+07	7.48174e+06	1.59842e+07	2.17299e+07	7.42965e+06	1.42909e+07	1.99804e+07	8.03589e+06	1.62261e+07	2.02996e+07	7.8756e+06	8.36724e+06	1.60708e+07
Q31N17	48	48	0.706023	0.999811	0.199965	123542	4.37861e+06	2.94525e+06	2.34848e+06	3.68667e+06	1.93659e+06	1.72561e+06	1.57923e+06	4.20531e+06	4.74063e+06	2.31589e+06	4.95358e+06	4.25172e+06	2.31258e+06	4.50639e+06	5.25119e+06	3.45706e+06	4.92861e+06	3.9818e+06	2.29938e+06	2.96634e+06	3.88555e+06
Q31RF9	42	41	0.0207123	0.129686	0.840981	78873	2.95398e+07	2.44845e+07	2.02952e+07	5.35931e+06	4.09537e+06	4.44989e+06	3.75285e+06	1.54933e+07	2.74507e+07	9.73784e+06	2.18851e+07	2.75493e+07	9.61874e+06	3.2945e+07	3.70367e+07	1.85734e+07	3.14918e+07	3.41568e+07	1.25863e+07	2.52975e+07	3.24221e+07
Q55357	41	38	0.997594	0.999811	0.0679398	107305	3.82259e+06	2.19705e+06	2.26566e+06	1.90992e+06	4.32297e+06	4.16441e+06	1.13299e+06	2.71487e+06	5.63454e+06	2.0352e+06	2.91985e+06	4.14591e+06	1.77282e+06	3.09304e+06	4.14211e+06	2.22386e+06	3.21418e+06	3.77223e+06	2.08506e+06	2.24989e+06	3.57132e+06
Q31PV4	39	37	0.36109	0.731822	0.355883	76090	5.68898e+06	3.43652e+06	1.95007e+06	5.94211e+06	3.18634e+06	2.05198e+06	3.19327e+06	6.71646e+06	1.17439e+07	4.73446e+06	6.2786e+06	1.01424e+07	3.41608e+06	6.86669e+06	1.13496e+07	5.81449e+06	7.70224e+06	7.29367e+06	4.01073e+06	5.11492e+06	6.76363e+06
Q31NB3	39	37	0.236156	0.573473	0.446525	52814	2.65539e+07	1.42694e+07	1.3646e+07	1.02565e+07	3.43433e+07	3.7522e+07	1.55817e+07	6.68241e+07	8.12395e+07	2.54002e+07	7.01432e+07	1.04775e+08	1.85263e+07	6.48441e+07	1.07409e+08	3.60195e+07	6.68657e+07	8.34031e+07	3.48775e+07	5.78035e+07	5.80109e+07
Q31NM5	37	34	0.141668	0.437097	0.548958	67367	1.59305e+07	1.59458e+07	1.44126e+07	1.15632e+06	4.27759e+06	5.25064e+06	539092	2.18768e+06	8.76441e+06	1.97372e+06	3.29603e+06	1.03789e+07	1.43757e+06	5.00522e+06	1.3092e+07	4.79348e+06	7.36208e+06	1.08855e+07	4.69823e+06	6.32218e+06	9.95267e+06
Q31P53	33	33	0.910988	0.999811	0.124562	98147	2.77339e+06	1.70068e+06	1.58625e+06	1.16454e+06	2.07286e+06	1.87623e+06	564524	1.33467e+06	2.32452e+06	1.08715e+06	1.19901e+06	2.32753e+06	949886	1.71381e+06	2.47801e+06	1.29009e+06	1.71908e+06	2.01108e+06	1.17929e+06	1.81435e+06	1.89469e+06
Q31KS4	32	31	0.963907	0.999811	0.0993149	52238	1.98075e+07	1.35699e+07	1.29439e+07	1.09265e+07	2.21938e+07	2.24961e+07	7.01971e+06	1.40934e+07	2.40996e+07	1.20518e+07	1.5268e+07	2.1575e+07	1.19841e+07	1.66007e+07	2.28745e+07	1.50018e+07	1.79866e+07	2.2042e+07	1.28706e+07	1.41824e+07	1.9277e+07
Q31PH5	31	30	0.12104	0.402936	0.578801	103046	1.74447e+06	1.17076e+06	1.20516e+06	1.99349e+06	3.24084e+06	3.5583e+06	1.10129e+06	1.93895e+06	3.29838e+06	1.46163e+06	1.72809e+06	2.48823e+06	1.35621e+06	1.98112e+06	2.37066e+06	1.4633e+06	1.84771e+06	1.77046e+06	1.11865e+06	1.29996e+06	1.76279e+06
Q31QC6	31	30	0.789982	0.999811	0.16984	120677	2.01644e+06	1.34582e+06	1.08766e+06	800927	1.3238e+06	897979	311865	1.01467e+06	2.03874e+06	751691	1.12987e+06	1.97864e+06	867341	1.45347e+06	2.25745e+06	1.14172e+06	1.59373e+06	1.88573e+06	916944	1.12204e+06	1.79357e+06
Q79PF4	30	29	0.848277	0.999811	0.148817	58138	6.00032e+06	4.83903e+06	3.95432e+06	4.3685e+06	6.27319e+06	5.44001e+06	1.68658e+06	5.61348e+06	6.82104e+06	3.26658e+06	4.67477e+06	5.28481e+06	2.6457e+06	4.8272e+06	5.32196e+06	3.27836e+06	4.53804e+06	4.26049e+06	2.90023e+06	3.05293e+06	4.23857e+06
Q31RJ0	30	26	0.518771	0.880866	0.274496	67128	6.73932e+06	4.91619e+06	5.61855e+06	1.74256e+06	4.04289e+06	4.22298e+06	1.02599e+06	2.46563e+06	6.48243e+06	2.1534e+06	3.54392e+06	7.04628e+06	1.90171e+06	3.93542e+06	8.16516e+06	4.15805e+06	5.3488e+06	6.94944e+06	3.51931e+06	4.57192e+06	6.70304e+06
Q03513	29	28	0.873483	0.999811	0.139404	58083	6.10486e+06	4.90174e+06	5.23536e+06	2.28256e+06	1.3305e+07	1.28967e+07	1.20349e+06	8.06972e+06	1.93164e+07	3.7823e+06	1.11816e+07	2.55822e+07	2.3468e+06	1.27222e+07	2.53535e+07	6.38299e+06	1.57537e+07	2.52771e+07	5.92278e+06	1.11645e+07	2.07714e+07
P33171	29	28	0.0954065	0.346123	0.622192	44220	9.2391e+07	4.69625e+07	3.70086e+07	1.89497e+07	2.4901e+07	1.39304e+07	1.40537e+07	3.35409e+07	8.33394e+07	3.0951e+07	4.90829e+07	8.98529e+07	2.95774e+07	6.6881e+07	1.19608e+08	6.36546e+07	7.74761e+07	9.33068e+07	4.50701e+07	5.14135e+07	8.03624e+07
Q31L83	29	28	0.642746	0.977643	0.223549	53438	3.91777e+07	3.96489e+07	4.00509e+07	1.41554e+07	4.60158e+07	6.02674e+07	1.01665e+07	1.87928e+07	4.01853e+07	2.01487e+07	3.49906e+07	5.86334e+07	2.12126e+07	3.11333e+07	7.3108e+07	3.37731e+07	3.75593e+07	6.18456e+07	4.0113e+07	2.66755e+07	4.83289e+07
Q31LG8	29	29	0.900744	0.999811	0.128755	74755	3.3406e+06	2.08522e+06	1.67844e+06	2.47085e+06	3.90687e+06	3.21202e+06	873852	2.19944e+06	4.79845e+06	2.09266e+06	2.80271e+06	3.82822e+06	1.97824e+06	3.04184e+06	4.36703e+06	2.51919e+06	3.4132e+06	3.26547e+06	2.1101e+06	2.42336e+06	3.34613e+06
Q31R70	27	27	0.211286	0.540863	0.469491	56366	3.71382e+06	2.69784e+06	2.32854e+06	1.44234e+06	2.44605e+06	2.17014e+06	684301	1.69181e+06	2.0175e+06	1.2808e+06	1.9264e+06	1.93097e+06	1.89541e+06	1.72569e+06	2.76148e+06	1.46226e+06	2.00439e+06	1.9778e+06	1.59558e+06	1.56212e+06	2.28044e+06
P50021	26	24	0.895532	0.999811	0.130842	67841	6.29696e+06	5.1662e+06	4.59331e+06	1.07726e+07	6.01766e+06	5.54184e+06	3.12449e+06	6.82336e+06	7.67705e+06	3.74765e+06	5.95052e+06	6.95761e+06	3.19797e+06	6.05665e+06	9.3874e+06	4.87782e+06	6.56178e+06	6.09611e+06	3.44869e+06	4.71669e+06	5.71859e+06
Q31KE9	26	25	0.234202	0.570656	0.448252	77203	2.44846e+06	1.32323e+06	1.0978e+06	1.37293e+06	1.64029e+06	1.26067e+06	876466	2.6886e+06	3.861e+06	1.63319e+06	2.77349e+06	4.16155e+06	1.54612e+06	3.6203e+06	4.95482e+06	2.76128e+06	3.91409e+06	3.86423e+06	1.8112e+06	2.86452e+06	3.25725e+06
Q8GIT7	26	26	0.815317	0.999811	0.160778	72475	2.40563e+06	1.66843e+06	1.62271e+06	2.15902e+06	2.01158e+06	1.86532e+06	1.58412e+06	1.84533e+06	2.3127e+06	1.48799e+06	2.04547e+06	2.51492e+06	1.35241e+06	1.93804e+06	2.67472e+06	1.62095e+06	2.02928e+06	2.05848e+06	1.35866e+06	1.52747e+06	1.76304e+06
Q31MX3	26	26	2.84932e-05	0.00108073	0.999978	83036	1.98521e+07	1.56238e+07	1.41882e+07	3.47678e+06	5.28906e+06	4.96677e+06	1.76054e+06	5.3933e+06	5.2767e+06	7.20169e+06	6.48225e+06	5.77561e+06	7.76495e+06	9.5509e+06	7.92727e+06	1.1162e+07	8.86504e+06	9.85649e+06	1.07106e+07	1.25739e+07	1.5797e+07
Q54705	26	23	0.610843	0.954953	0.235947	49226	1.0683e+07	6.37536e+06	5.57657e+06	2.89748e+06	8.89579e+06	1.10012e+07	1.81024e+06	6.05851e+06	1.13901e+07	5.71701e+06	7.20313e+06	1.05379e+07	5.4709e+06	9.17443e+06	1.31599e+07	8.9442e+06	1.00151e+07	1.22729e+07	8.14534e+06	8.43384e+06	1.18673e+07
Q31RF1	25	25	0.961081	0.999811	0.100934	54094	2.48195e+07	1.67869e+07	1.43334e+07	8.52376e+06	2.24332e+07	2.20891e+07	6.32749e+06	1.41639e+07	2.5535e+07	1.2533e+07	1.65833e+07	2.71459e+07	9.2133e+06	1.93918e+07	2.96658e+07	1.55972e+07	2.07787e+07	2.74937e+07	1.33381e+07	1.55618e+07	2.41804e+07
Q31QF2	25	24	0.953633	0.999811	0.104977	58149	9.81704e+06	4.9106e+06	4.45101e+06	4.56807e+06	6.92811e+06	6.71253e+06	1.52549e+06	5.08403e+06	9.32119e+06	3.40768e+06	5.70159e+06	7.18571e+06	2.77989e+06	4.86528e+06	7.98853e+06	4.65328e+06	5.27857e+06	7.22388e+06	3.45838e+06	3.34334e+06	6.16713e+06
Q31RA2	25	24	0.000984902	0.0154956	0.99071	50749	7.87549e+06	5.77613e+06	5.07328e+06	2.76687e+06	2.6061e+06	2.16697e+06	3.3025e+06	4.30936e+06	8.00737e+06	5.89964e+06	7.2774e+06	7.16988e+06	6.3872e+06	8.47347e+06	9.09551e+06	5.73682e+06	8.42676e+06	8.50928e+06	4.84359e+06	5.47682e+06	7.74909e+06
Q54704	25	24	0.576661	0.931246	0.249723	44546	1.05249e+07	7.46537e+06	5.91374e+06	2.40072e+06	6.98354e+06	9.04998e+06	2.48511e+06	4.83299e+06	1.01206e+07	4.81246e+06	5.53079e+06	1.03459e+07	5.15994e+06	8.08155e+06	1.3069e+07	7.78815e+06	9.67806e+06	1.0026e+07	6.83668e+06	7.57267e+06	1.06313e+07
P38045;Q55107	24	24	0.765124	0.999811	0.178702	72700	1.11463e+06	1.00562e+06	1.07321e+06	305830	1.06067e+06	1.64518e+06	310538	984782	3.11535e+06	831884	1.70461e+06	2.48464e+06	836418	1.47117e+06	2.62001e+06	1.61109e+06	1.35872e+06	2.03811e+06	1.14031e+06	1.31341e+06	1.87435e+06
Q31RI7	24	22	0.722108	0.999811	0.194128	36475	9.76601e+06	9.70761e+06	8.31984e+06	8.15866e+06	1.69034e+07	1.76325e+07	5.65458e+06	1.03007e+07	1.48374e+07	7.89653e+06	1.05023e+07	1.29787e+07	6.5185e+06	9.18126e+06	1.34975e+07	8.22497e+06	9.58508e+06	1.11655e+07	7.93629e+06	7.95275e+06	1.0551e+07
Q31MB1	23	23	2.91897e-05	0.00108073	0.999977	70228	865698	752633	656060	1.5059e+06	3.92428e+06	2.87245e+06	1.63671e+06	1.54482e+06	1.56903e+06	1.02656e+06	1.12707e+06	1.1301e+06	1.09192e+06	1.03592e+06	1.13358e+06	787142	951158	1.05991e+06	836511	939224	956155
Q31PL1	23	23	0.0857444	0.327035	0.640935	44628	1.42303e+06	1.45174e+06	1.23128e+06	1.43167e+06	2.02857e+06	1.46445e+06	1.55231e+06	6.88691e+06	8.85043e+06	2.26567e+06	6.312e+06	6.52157e+06	1.71534e+06	5.88121e+06	7.24636e+06	3.23346e+06	4.57726e+06	4.56613e+06	1.80354e+06	3.02399e+06	3.95339e+06
Q31PR1	23	22	0.00166386	0.0214046	0.98279	76874	7.22789e+06	5.50757e+06	5.27723e+06	4.17265e+06	3.46972e+06	5.41399e+06	1.66951e+06	1.70304e+06	3.15611e+06	2.3288e+06	2.0005e+06	2.99155e+06	1.49621e+06	2.82831e+06	3.41694e+06	2.727e+06	2.76095e+06	2.98393e+06	2.05032e+06	2.40775e+06	3.0088e+06
Q31S39	23	23	0.175237	0.488091	0.507298	63288	4.46412e+06	3.14424e+06	2.77064e+06	2.44561e+06	2.45606e+06	1.5886e+06	1.62379e+06	3.53247e+06	6.10963e+06	2.96603e+06	4.03332e+06	5.74352e+06	3.23263e+06	5.14189e+06	6.09223e+06	3.84641e+06	5.1929e+06	5.16974e+06	2.8622e+06	4.03426e+06	4.8995e+06
P53533	22	19	0.00702723	0.0602768	0.929698	98723	1.23899e+06	898261	791702	1.90108e+06	2.23405e+06	1.91463e+06	749486	1.23945e+06	1.62009e+06	1.43657e+06	1.14539e+06	1.10637e+06	1.25292e+06	979244	1.10098e+06	1.02126e+06	1.01246e+06	1.04635e+06	1.10764e+06	806328	1.08932e+06
O34209	22	16	0.999439	0.999811	0.0611357	99931	1.11538e+06	542709	495943	580876	755252	597598	312757	624140	1.48381e+06	472912	663805	1.10429e+06	405137	815337	1.3072e+06	532696	942480	955815	463532	630525	1.04757e+06
P50022	22	21	0.902289	0.999811	0.128131	84255	1.36631e+06	1.10086e+06	1.07259e+06	991863	1.24945e+06	1.30642e+06	686598	973419	1.55001e+06	856290	938185	1.22485e+06	787844	992532	1.39244e+06	959270	1.03505e+06	1.12428e+06	780764	911621	1.12531e+06
P29686	22	22	0.909528	0.999811	0.125168	58173	4.49586e+06	3.82045e+06	2.69354e+06	2.21216e+06	2.43429e+06	1.9411e+06	632093	2.80021e+06	4.57595e+06	1.5637e+06	2.46841e+06	3.67601e+06	1.02138e+06	2.69389e+06	4.34193e+06	1.86788e+06	3.00886e+06	2.71264e+06	1.87603e+06	2.37713e+06	2.95693e+06
Q31MN3	22	22	0.0137882	0.0976924	0.880474	80199	3.3939e+06	3.39252e+06	2.35036e+06	1.35315e+06	1.36498e+06	1.59453e+06	1.28844e+06	1.85572e+06	1.84929e+06	1.50902e+06	1.97322e+06	2.34654e+06	1.621e+06	2.28648e+06	2.95048e+06	2.03001e+06	2.86872e+06	2.6984e+06	1.63318e+06	2.48937e+06	2.53057e+06
Q31ME6	22	22	0.457939	0.829537	0.303022	45480	9.16474e+06	5.54553e+06	5.3464e+06	6.85174e+06	1.82347e+07	1.36001e+07	4.83908e+06	1.25963e+07	1.03643e+07	8.30896e+06	8.67129e+06	8.56034e+06	4.53079e+06	8.40606e+06	8.87245e+06	8.50181e+06	8.33975e+06	8.38205e+06	6.57683e+06	6.34358e+06	9.12024e+06
P38043	22	20	0.0211819	0.131241	0.838577	48623	2.27677e+07	1.68609e+07	1.69228e+07	1.8618e+06	2.62862e+06	4.46056e+06	1.79647e+06	3.35587e+06	1.25069e+07	4.1132e+06	5.40666e+06	1.43461e+07	2.53283e+06	1.08872e+07	1.6884e+07	1.02084e+07	1.35031e+07	1.48723e+07	8.77318e+06	1.06702e+07	1.425e+07
Q31P73	22	22	0.298017	0.657544	0.397441	42168	8.0575e+06	7.60322e+06	3.82681e+06	8.5113e+06	3.73633e+06	2.49019e+06	2.84534e+06	5.66652e+06	6.75842e+06	5.85387e+06	6.55115e+06	8.94472e+06	4.88569e+06	9.9725e+06	1.2031e+07	8.35114e+06	1.10491e+07	7.41447e+06	6.64128e+06	8.64622e+06	6.58053e+06
Q31KE8	22	21	0.0612833	0.264284	0.696739	29521	1.23612e+07	9.12479e+06	9.28493e+06	1.45322e+07	3.53704e+07	4.90918e+07	5.23207e+06	1.19753e+07	3.0561e+07	6.06418e+06	1.1668e+07	1.84423e+07	7.06614e+06	1.03352e+07	1.91524e+07	6.06926e+06	9.7478e+06	1.33202e+07	6.06975e+06	4.92198e+06	1.04792e+07
Q31KE5	22	22	0.238855	0.576443	0.444161	35704	1.10031e+08	1.31807e+08	1.16697e+08	5.78881e+07	5.88654e+07	2.19047e+08	1.17644e+07	1.2785e+07	1.29889e+08	8.831e+06	2.59269e+07	9.86631e+07	1.02484e+07	2.54544e+07	1.00296e+08	1.3288e+07	3.97467e+07	6.54616e+07	1.52226e+07	1.48265e+07	4.73431e+07
Q31KY7	22	22	0.960283	0.999811	0.101382	117732	1.33471e+06	1.13814e+06	1.09755e+06	1.1226e+06	1.94452e+06	1.72722e+06	670160	1.20873e+06	1.81332e+06	820491	1.29261e+06	1.58259e+06	876093	1.32745e+06	1.77825e+06	928810	1.30386e+06	1.62801e+06	912380	1.17545e+06	1.62541e+06
Q31N38	22	22	0.0444832	0.213688	0.745226	58276	1.46754e+07	1.44829e+07	1.68048e+07	1.09908e+07	1.29475e+07	1.27967e+07	7.844e+06	1.23632e+07	1.03785e+07	1.4537e+07	1.16147e+07	1.0192e+07	1.27134e+07	1.37802e+07	1.10282e+07	1.34563e+07	1.30019e+07	1.14938e+07	1.43538e+07	1.23165e+07	1.30827e+07
Q31N75	22	12	0.0782355	0.306086	0.656646	57219	8.77526e+06	8.83012e+06	8.55958e+06	9.97484e+06	9.79271e+06	8.53631e+06	6.75689e+06	1.50646e+07	2.94765e+07	1.57895e+07	1.9494e+07	2.45069e+07	1.08741e+07	2.10116e+07	2.90155e+07	1.62206e+07	2.39964e+07	2.44678e+07	1.09029e+07	1.8802e+07	2.28451e+07
Q31PH4	22	16	0.000165345	0.00425412	0.999305	88781	2.04509e+06	1.26271e+06	1.24495e+06	4.13481e+06	6.13785e+06	7.10674e+06	4.57333e+06	3.03217e+06	6.93862e+06	3.21086e+06	3.40767e+06	4.68594e+06	3.92424e+06	3.25647e+06	4.31302e+06	2.86475e+06	3.26276e+06	2.93239e+06	2.05193e+06	1.49425e+06	2.80902e+06
Q31PY0	22	21	0.120897	0.402936	0.579022	106835	1.01955e+06	486669	291848	639377	641125	884185	549231	1.08542e+06	1.56865e+06	1.08132e+06	1.36608e+06	2.12345e+06	876555	1.59837e+06	2.07772e+06	970033	1.3195e+06	1.529e+06	620794	818681	1.51503e+06
Q31QD7	22	20	0.136823	0.429924	0.555631	33243	7.11554e+07	4.70177e+07	3.82318e+07	8.31694e+06	1.57668e+07	1.12864e+07	3.3994e+06	1.85569e+07	3.62526e+07	1.14704e+07	2.31248e+07	4.43694e+07	7.6836e+06	4.77161e+07	5.87142e+07	2.50651e+07	4.82746e+07	5.28177e+07	2.69745e+07	2.86467e+07	5.26721e+07
P42079	22	21	0.783952	0.999811	0.17199	71372	3.66517e+06	2.50816e+06	1.88026e+06	3.62129e+06	1.74744e+06	1.63097e+06	1.30117e+06	4.47951e+06	5.18498e+06	2.15468e+06	5.47151e+06	4.2954e+06	1.84885e+06	4.04903e+06	5.28392e+06	3.04214e+06	4.72272e+06	3.90383e+06	2.19701e+06	2.89847e+06	3.43441e+06
Q935Y7	21	21	0.00529022	0.0499988	0.945063	53655	2.01095e+06	1.60171e+06	1.28493e+06	2.60072e+06	2.81312e+06	2.47351e+06	2.03966e+06	2.5536e+06	2.23261e+06	2.448e+06	2.65322e+06	2.47488e+06	2.39473e+06	3.18596e+06	3.34056e+06	2.39264e+06	2.84684e+06	2.66137e+06	1.81513e+06	2.04918e+06	2.52238e+06
Q31LL9	21	21	0.97085	0.999811	0.0950811	110858	3.63257e+06	2.49458e+06	2.09202e+06	2.25078e+06	2.90825e+06	2.41612e+06	1.21348e+06	2.25901e+06	4.45695e+06	1.8173e+06	2.63547e+06	2.92773e+06	2.24189e+06	2.6858e+06	3.85203e+06	2.50787e+06	3.1185e+06	3.25681e+06	2.40116e+06	1.97934e+06	3.7035e+06
P31094	21	20	0.00842938	0.0691665	0.918266	55787	1.05514e+08	9.92011e+07	9.14197e+07	1.46481e+07	3.01258e+07	3.12058e+07	6.71053e+06	2.71153e+07	3.86039e+07	2.29618e+07	3.51491e+07	5.61413e+07	2.0921e+07	4.68068e+07	7.19271e+07	4.99815e+07	5.77161e+07	8.10026e+07	4.28982e+07	6.00915e+07	7.07365e+07
Q31K01	21	21	0.981384	0.999811	0.0876174	56543	2.26449e+06	1.65607e+06	1.42635e+06	1.04769e+06	2.60787e+06	1.93828e+06	512631	2.10473e+06	3.75168e+06	1.23017e+06	1.93317e+06	3.32879e+06	929467	2.23233e+06	3.60065e+06	1.89924e+06	2.39821e+06	3.03874e+06	1.47592e+06	1.93658e+06	2.61924e+06
Q31PP7	21	16	0.205376	0.537441	0.47529	69285	7.74672e+06	5.40425e+06	5.97125e+06	2.81782e+06	5.53362e+06	5.24343e+06	4.02623e+06	3.5833e+06	6.08828e+06	3.79377e+06	3.69927e+06	5.88086e+06	4.42438e+06	5.36931e+06	6.87522e+06	5.04316e+06	6.16139e+06	6.3853e+06	4.48054e+06	5.30275e+06	7.27054e+06
Q31PU9	21	20	0.353862	0.728741	0.360306	167931	722948	531678	467678	829827	296173	270647	541184	695224	1.18894e+06	471535	702834	1.08307e+06	692064	877571	1.09824e+06	561111	918171	971070	481031	591320	928307
Q31QY2	20	20	0.199965	0.52941	0.480727	37284	2.51195e+06	3.10375e+06	1.65623e+06	8.30066e+06	1.86666e+06	1.16088e+06	1.58916e+06	3.31682e+06	3.70897e+06	2.68742e+06	5.82988e+06	8.84063e+06	3.32131e+06	9.36816e+06	9.83844e+06	3.60551e+06	8.36348e+06	8.5076e+06	3.68129e+06	4.62793e+06	4.9951e+06
Q31L64	20	20	0.900071	0.999811	0.129026	39275	4.33809e+06	7.67618e+06	3.52618e+06	2.48571e+06	9.14721e+06	1.63518e+07	2.3973e+06	1.87407e+07	3.19548e+07	3.79965e+06	2.47816e+07	2.61621e+07	3.63796e+06	1.68091e+07	2.87395e+07	4.80971e+06	1.60635e+07	1.99385e+07	5.28491e+06	9.07316e+06	1.63172e+07
Q8GMR4	20	20	0.319409	0.681311	0.382546	43605	4.33714e+06	3.46909e+06	3.44802e+06	4.33819e+06	1.76835e+07	1.942e+07	3.20618e+06	8.03909e+06	1.36121e+07	5.97515e+06	9.52511e+06	1.24737e+07	4.55632e+06	9.66285e+06	1.42355e+07	7.18527e+06	1.02899e+07	8.61542e+06	5.5788e+06	6.74631e+06	9.42153e+06
Q31LL7	20	19	0.985018	0.999811	0.0845682	48992	2.89215e+06	2.31054e+06	2.20083e+06	1.58755e+06	2.95925e+06	2.27235e+06	1.16654e+06	2.49405e+06	5.2504e+06	1.68568e+06	2.95611e+06	4.66203e+06	1.38101e+06	3.72868e+06	4.89556e+06	1.87959e+06	3.28643e+06	3.85755e+06	1.71705e+06	2.01022e+06	3.16357e+06
Q31LX8	20	18	0.993426	0.999811	0.075455	82748	2.00274e+06	1.1289e+06	1.89438e+06	2.00284e+06	1.73906e+06	1.37891e+06	880940	1.34875e+06	2.61204e+06	1.16755e+06	1.43856e+06	2.597e+06	931641	2.23816e+06	3.27889e+06	1.36765e+06	2.02548e+06	2.49762e+06	1.31834e+06	1.71914e+06	2.36418e+06
Q31M58	20	20	0.0566276	0.250614	0.709139	40597	2.38843e+06	1.82598e+06	1.29258e+06	942951	1.51123e+06	1.3156e+06	1.37657e+06	1.79549e+06	2.96125e+06	1.59397e+06	2.88817e+06	4.92955e+06	2.12868e+06	4.17713e+06	6.2571e+06	2.44348e+06	4.30203e+06	4.91146e+06	1.7839e+06	3.3343e+06	3.67608e+06
Q31N86	20	20	0.893011	0.999811	0.131841	27415	5.67096e+06	4.77508e+06	5.43923e+06	2.85113e+06	6.36685e+06	5.39824e+06	1.44874e+06	5.21353e+06	9.29081e+06	3.60336e+06	7.39047e+06	9.21572e+06	2.80674e+06	6.73606e+06	1.10665e+07	4.903e+06	7.56463e+06	1.04038e+07	4.30245e+06	6.01396e+06	8.17042e+06
Q31P50	20	19	0.102637	0.362783	0.609104	64118	2.84025e+06	3.10651e+06	2.0795e+06	3.18478e+06	4.23772e+06	3.64268e+06	3.28593e+06	3.66354e+06	3.82462e+06	3.60336e+06	4.13896e+06	2.90572e+06	3.68694e+06	3.0804e+06	2.94879e+06	3.47186e+06	3.12801e+06	2.61978e+06	3.40984e+06	2.38191e+06	2.65409e+06
Q935X4	20	19	0.0250757	0.147538	0.819701	35552	4.07034e+07	2.66843e+07	2.02578e+07	4.32395e+06	9.48889e+06	9.29416e+06	5.14238e+06	1.15811e+07	2.00453e+07	9.11044e+06	1.7061e+07	2.35094e+07	1.11274e+07	2.54588e+07	3.65703e+07	1.7293e+07	3.04512e+07	3.27976e+07	1.63912e+07	2.05724e+07	3.30532e+07
Q31L13	20	17	0.619896	0.961501	0.232388	27759	1.28177e+07	8.50888e+06	7.94895e+06	6.3122e+06	6.23157e+06	5.35157e+06	4.14839e+06	1.05074e+07	1.4105e+07	6.30108e+06	1.25511e+07	1.25302e+07	6.48594e+06	1.29385e+07	1.44698e+07	7.94585e+06	1.35925e+07	1.22207e+07	6.73771e+06	8.7277e+06	1.28156e+07
P34185	20	20	0.857182	0.999811	0.145526	98520	1.48597e+06	1.01128e+06	1.65952e+06	867785	1.2856e+06	1.66741e+06	820791	1.14337e+06	1.94519e+06	1.1899e+06	1.17375e+06	1.41653e+06	1.53823e+06	1.19037e+06	1.9507e+06	1.12493e+06	1.64888e+06	1.49462e+06	890560	1.0086e+06	1.46802e+06
Q31MY7	19	17	0.0375953	0.195444	0.768738	35900	9.48004e+06	4.99096e+06	4.19155e+06	2.28931e+06	3.56797e+06	2.11942e+06	2.47047e+06	8.96812e+06	1.90316e+07	7.14714e+06	1.09754e+07	1.95081e+07	6.17657e+06	1.57358e+07	2.50976e+07	9.65812e+06	1.3332e+07	1.62543e+07	7.38551e+06	9.34241e+06	1.40885e+07
Q31LF9	19	19	0.00702832	0.0602768	0.929689	89427	874451	941134	749958	4.74728e+06	1.42805e+06	1.13288e+06	845561	1.45061e+06	1.16073e+06	624981	1.26422e+06	920651	658010	879567	1.0704e+06	568127	834503	702298	495082	451199	598025
Q9R6W2	19	19	0.226907	0.560576	0.45481	37195	1.69049e+06	1.31711e+06	1.04602e+06	6.47605e+06	1.97456e+06	1.48957e+06	1.37783e+06	3.77003e+06	8.01826e+06	2.36296e+06	6.29136e+06	8.47305e+06	2.00731e+06	6.87064e+06	1.00222e+07	3.28942e+06	6.23331e+06	6.22854e+06	2.15355e+06	3.3405e+06	4.88585e+06
Q31KP0	19	17	0.00465239	0.0453925	0.951096	44177	2.29225e+06	1.41402e+06	1.19387e+06	1.09591e+06	879553	818004	2.32999e+06	1.37236e+06	2.11507e+06	1.84409e+06	1.45074e+06	1.73052e+06	2.07979e+06	1.73642e+06	1.91678e+06	1.79911e+06	1.75354e+06	1.72617e+06	1.55124e+06	1.41965e+06	1.80957e+06
Q31PD9	19	16	0.164867	0.473288	0.519397	31736	1.52295e+07	2.58588e+07	1.923e+07	1.52468e+06	2.67193e+06	2.5983e+06	1.56672e+06	1.00195e+07	5.63109e+07	3.79467e+06	2.42914e+07	7.05473e+07	4.72312e+06	4.72925e+07	9.69703e+07	1.27677e+07	4.50523e+07	6.60188e+07	8.48656e+06	2.33108e+07	4.66112e+07
Q31PE0	19	14	0.133292	0.423614	0.560619	30392	3.09799e+07	3.61816e+07	2.95732e+07	8.85067e+06	5.58935e+06	5.36522e+06	2.19853e+06	1.57659e+07	3.61924e+07	8.35588e+06	3.27103e+07	3.79033e+07	1.05064e+07	4.85565e+07	6.208e+07	1.96823e+07	4.21866e+07	4.80124e+07	1.36944e+07	3.41848e+07	4.46674e+07
Q31PW1	19	19	0.896491	0.999811	0.13046	87777	1.77451e+06	915660	1.0502e+06	1.34857e+06	1.69612e+06	1.63421e+06	764549	1.7093e+06	2.21544e+06	1.20816e+06	1.71269e+06	1.78465e+06	1.12934e+06	1.75282e+06	1.94035e+06	1.36627e+06	1.88961e+06	1.54321e+06	1.06712e+06	1.29615e+06	1.63802e+06
Q31RP3	19	19	0.000132772	0.00359906	0.999524	97911	1.0098e+06	1.53056e+06	1.21155e+06	495143	801094	1.20055e+06	845903	747563	851936	406016	535855	421169	371611	464057	487162	325557	400736	495226	318033	559832	437021
Q31RZ8	19	18	0.843097	0.999811	0.150717	66751	1.80008e+06	1.36434e+06	1.27092e+06	1.24923e+06	2.71162e+06	1.5273e+06	727647	1.83848e+06	2.9217e+06	1.52605e+06	1.94075e+06	2.54039e+06	1.53071e+06	2.37849e+06	2.70475e+06	1.68411e+06	2.32254e+06	2.38712e+06	1.46013e+06	1.51621e+06	2.09099e+06
Q55311	19	18	0.981591	0.999811	0.0874523	52844	1.31478e+06	952863	1.00927e+06	779347	1.4175e+06	1.33517e+06	945528	964065	2.07874e+06	912801	1.11131e+06	1.8255e+06	996187	1.18438e+06	2.15142e+06	1.16376e+06	1.28977e+06	1.54706e+06	894581	1.40207e+06	1.42889e+06
Q935Z3	19	18	0.696686	0.998649	0.203377	52187	4.20759e+06	2.12647e+06	2.08659e+06	1.09019e+06	1.79639e+06	1.4867e+06	812712	2.36443e+06	8.10764e+06	1.38257e+06	3.39161e+06	7.53601e+06	1.23679e+06	3.72544e+06	8.21336e+06	2.87682e+06	4.42881e+06	6.01159e+06	1.80371e+06	1.89606e+06	4.99008e+06
P21577	18	17	0.317134	0.678042	0.384087	51269	2.48523e+06	2.74253e+06	1.31833e+06	1.28604e+06	724149	490477	481044	1.39528e+06	3.6968e+06	1.02825e+06	2.31854e+06	4.96168e+06	707180	3.27709e+06	6.1261e+06	2.0619e+06	3.81767e+06	3.83855e+06	1.46824e+06	2.43513e+06	3.01438e+06
P11004	18	17	0.000139981	0.00366364	0.999478	50165	1.29568e+08	1.69557e+08	1.45627e+08	1.04094e+07	2.5576e+07	2.39291e+07	1.02931e+07	2.66414e+07	3.88359e+07	2.12309e+07	4.28429e+07	5.67794e+07	3.39495e+07	6.2055e+07	7.65436e+07	4.84628e+07	6.48768e+07	1.0353e+08	8.29327e+07	8.27751e+07	6.70683e+07
Q31MH0	18	17	0.112159	0.382601	0.59293	52546	1.7725e+06	1.26724e+06	814133	3.38945e+06	604471	534189	824495	1.0644e+06	2.15823e+06	1.30393e+06	1.92361e+06	3.14626e+06	1.8542e+06	3.3534e+06	3.46096e+06	2.39797e+06	3.03547e+06	2.9423e+06	1.91472e+06	3.09388e+06	2.81068e+06
Q31MT5	18	17	0.270593	0.622365	0.417979	49386	1.61431e+06	1.25691e+06	1.4202e+06	335455	1.84667e+06	2.82155e+06	446737	454746	1.05149e+06	718214	508337	837570	504509	697103	873452	628491	575592	765917	614351	605671	808708
Q31NI7	18	17	0.0384039	0.19695	0.765839	72862	8.25044e+06	4.55274e+06	4.21086e+06	2.22049e+06	1.81096e+06	1.68264e+06	1.77381e+06	2.91016e+06	5.88287e+06	2.8122e+06	3.52195e+06	5.61274e+06	2.92781e+06	4.69432e+06	7.24686e+06	4.49409e+06	5.13864e+06	5.64186e+06	3.49796e+06	3.61642e+06	5.76676e+06
Q31PT6	18	16	0.135992	0.429181	0.556796	93018	1.64696e+06	1.87356e+06	1.29427e+06	2.30211e+06	1.16384e+06	737624	1.34471e+06	2.15631e+06	2.22994e+06	1.70304e+06	2.41553e+06	2.58064e+06	1.79155e+06	2.07007e+06	2.52579e+06	1.98192e+06	1.9188e+06	2.55177e+06	2.07327e+06	2.14076e+06	1.97612e+06
Q31Q29	18	18	0.0654925	0.276929	0.686095	81728	1.52685e+06	1.1878e+06	800468	1.90224e+06	2.71514e+06	1.56314e+06	833519	1.87765e+06	2.24004e+06	1.35144e+06	1.59279e+06	1.92435e+06	763494	1.33425e+06	1.78365e+06	1.19112e+06	1.29249e+06	1.23876e+06	820351	654291	1.10162e+06
Q31QM3	18	16	0.970874	0.999811	0.0950656	62007	3.26439e+06	2.35593e+06	2.16668e+06	1.82665e+06	3.07224e+06	3.05932e+06	1.35426e+06	2.74613e+06	3.57236e+06	2.03105e+06	2.42416e+06	3.15921e+06	2.2228e+06	3.07971e+06	3.62549e+06	2.49704e+06	3.34226e+06	3.07804e+06	2.0767e+06	2.47272e+06	3.30521e+06
Q79N42	18	18	0.850905	0.999811	0.147849	72957	3.72323e+06	2.82683e+06	2.28823e+06	1.38493e+06	3.00052e+06	2.49757e+06	609667	2.22757e+06	3.53705e+06	1.43448e+06	2.29336e+06	2.59817e+06	1.23086e+06	2.12992e+06	2.67713e+06	1.92332e+06	2.22858e+06	2.00466e+06	1.67215e+06	1.72979e+06	2.05883e+06
Q31K59	18	18	0.135661	0.429046	0.557262	28611	1.03575e+07	5.87783e+06	4.08498e+06	4.78138e+06	2.98995e+06	1.98086e+06	3.26807e+06	8.21097e+06	1.13964e+07	4.70577e+06	9.7723e+06	1.27094e+07	5.385e+06	1.01404e+07	1.14484e+07	6.32333e+06	1.02173e+07	9.61144e+06	5.69977e+06	5.97659e+06	9.1546e+06
Q54776	17	15	0.946751	0.999811	0.108482	34070	1.1117e+06	1.18672e+06	1.00555e+06	300304	1.0421e+06	728697	214468	668211	1.85788e+06	301405	946319	2.06897e+06	387576	1.34129e+06	1.89136e+06	482067	1.16224e+06	1.46936e+06	510279	545918	1.16875e+06
P06539	17	17	0.200185	0.52941	0.480503	18429	3.12175e+08	4.53813e+08	3.08447e+08	4.56636e+07	6.47713e+07	6.33291e+07	1.09625e+07	3.04691e+08	8.05838e+08	1.2231e+08	4.4966e+08	1.13254e+09	9.33786e+07	7.90164e+08	1.43927e+09	3.0433e+08	7.30831e+08	1.11042e+09	2.23694e+08	4.92354e+08	7.26914e+08
P11472	17	17	0.0666004	0.27928	0.683376	29514	9.8662e+07	5.90242e+07	4.90905e+07	3.34865e+06	1.57481e+07	1.94762e+07	2.43821e+06	1.26139e+07	3.78713e+07	1.14448e+07	1.65813e+07	4.32491e+07	9.2559e+06	3.8315e+07	6.98654e+07	3.12421e+07	5.22176e+07	5.52126e+07	2.53661e+07	4.06035e+07	5.65849e+07
Q31KU2	17	14	0.26615	0.61452	0.421477	43792	3.84028e+06	6.81485e+06	3.61985e+06	8.78152e+06	3.54387e+06	3.09375e+06	1.48919e+06	3.09149e+06	4.70065e+06	2.33666e+06	1.98112e+06	3.33644e+06	1.1803e+06	2.53695e+06	3.73023e+06	2.49631e+06	2.87875e+06	3.1735e+06	2.47473e+06	2.69042e+06	2.6422e+06
Q31LK9	17	17	0.0907865	0.338609	0.630963	28379	3.05338e+07	4.18471e+07	3.61103e+07	8.30891e+06	1.08547e+07	1.10339e+07	8.09121e+06	4.25195e+07	5.82562e+07	1.64968e+07	4.94691e+07	4.81228e+07	1.98565e+07	5.91628e+07	6.48537e+07	2.97787e+07	5.90008e+07	5.33506e+07	2.04547e+07	4.46465e+07	5.4035e+07
Q31Q04	17	17	0.00230133	0.0279473	0.975528	23679	6.26116e+07	6.04227e+07	4.34101e+07	446808	1.5238e+06	5.92716e+06	1.0245e+06	1.57505e+06	1.48975e+07	2.08786e+06	2.04417e+06	6.77193e+06	1.55639e+06	4.01255e+06	5.34471e+06	2.82512e+06	4.21852e+06	7.65162e+06	4.77819e+06	4.34575e+06	7.06509e+06
Q31QE3	17	17	0.118595	0.399175	0.582605	34570	4.32317e+06	2.30253e+06	1.95986e+06	1.81646e+06	1.43263e+06	1.14954e+06	1.27591e+06	3.90513e+06	5.02748e+06	2.56614e+06	4.22899e+06	4.66063e+06	1.86144e+06	4.83953e+06	4.90802e+06	3.65237e+06	4.61959e+06	4.63372e+06	2.63306e+06	3.30485e+06	4.33701e+06
Q31RN3	17	15	0.0910821	0.338879	0.630391	95382	841444	496016	560357	831436	628083	537137	719525	1.17932e+06	769954	869213	983721	875175	692022	1.01566e+06	947432	1.04978e+06	1.1834e+06	813823	812532	869760	665889
Q31RU8	17	16	0.25314	0.593003	0.432023	65140	1.73532e+06	1.67885e+06	1.39062e+06	2.52724e+06	1.68118e+06	1.28971e+06	1.66781e+06	5.48437e+06	7.18714e+06	2.12896e+06	4.7846e+06	5.65906e+06	1.21851e+06	3.19591e+06	4.55894e+06	2.14675e+06	3.39142e+06	3.28883e+06	1.27404e+06	2.54717e+06	2.823e+06
O06865	16	14	0.207117	0.537441	0.473567	51089	1.62519e+06	1.09674e+06	847925	1.52039e+06	1.65075e+06	1.31524e+06	820398	2.5492e+06	3.49515e+06	1.57357e+06	2.01072e+06	2.5247e+06	1.67864e+06	3.15396e+06	3.65688e+06	2.02288e+06	2.68696e+06	2.62245e+06	1.77241e+06	1.97538e+06	2.72714e+06
Q31K58	16	16	0.817981	0.999811	0.15982	24438	7.48175e+06	4.66085e+06	4.39626e+06	8.37374e+06	9.89814e+06	7.47177e+06	3.55205e+06	9.08355e+06	2.16576e+07	5.616e+06	1.00161e+07	2.10517e+07	4.37728e+06	9.82094e+06	1.84867e+07	7.8481e+06	9.80324e+06	1.34989e+07	5.56901e+06	6.53504e+06	1.0495e+07
Q8VPV7	16	16	0.0108077	0.0820307	0.900482	49970	1.56614e+06	1.04863e+06	1.30155e+06	2.7798e+06	9.71148e+06	8.02684e+06	1.96529e+06	6.71606e+06	6.46534e+06	3.66013e+06	3.79015e+06	5.10948e+06	1.9137e+06	3.32183e+06	4.80113e+06	4.05407e+06	2.91156e+06	2.78643e+06	2.41225e+06	2.68234e+06	2.49877e+06
Q8VW88	16	15	0.322957	0.686624	0.38016	39078	6.14642e+06	4.07712e+06	3.29213e+06	7.89045e+06	3.14215e+06	2.20565e+06	2.07604e+06	5.66468e+06	1.05192e+07	4.63259e+06	6.77061e+06	1.45077e+07	3.89736e+06	1.08318e+07	1.63506e+07	8.14016e+06	1.07857e+07	1.29551e+07	5.38394e+06	7.08622e+06	1.10419e+07
Q9KHA8	16	9	0.251821	0.591739	0.433118	56081	674346	523686	736833	1.03721e+06	1.60583e+06	1.71515e+06	642650	1.33323e+06	2.03674e+06	1.1126e+06	1.49917e+06	2.15594e+06	772415	1.32595e+06	2.41488e+06	1.11315e+06	1.41742e+06	1.77709e+06	738864	1.16192e+06	1.66745e+06
Q31KD6	16	14	0.0235063	0.141598	0.827093	39657	4.03909e+06	3.26797e+06	3.42288e+06	695586	1.36578e+06	2.30572e+06	513904	959198	1.88115e+06	1.18507e+06	1.42418e+06	1.78495e+06	953019	1.65829e+06	2.16273e+06	1.51736e+06	1.81653e+06	2.15751e+06	1.57944e+06	1.79748e+06	2.22581e+06
Q31KV7	16	15	0.552757	0.912729	0.259712	71838	848667	735854	645925	407964	713411	600304	304998	667481	966115	537708	845010	1.07881e+06	450119	821640	1.2273e+06	778323	950957	1.0231e+06	678391	837222	979797
Q31L71	16	15	0.743881	0.999811	0.186294	91065	658006	1.15323e+06	629367	287280	745141	623973	235258	540754	688899	393663	551597	759166	311693	474455	774421	530416	560608	633684	437508	524660	635980
Q31NS1	16	16	0.98955	0.999811	0.0801592	52054	2.46097e+06	2.27612e+06	2.0488e+06	1.46458e+06	3.18325e+06	2.20278e+06	972195	2.53084e+06	2.59713e+06	1.41142e+06	2.86462e+06	2.58997e+06	1.40988e+06	2.29652e+06	3.25935e+06	1.96349e+06	2.6208e+06	2.71942e+06	1.87632e+06	2.16039e+06	2.74513e+06
Q31QC5	16	15	0.896056	0.999811	0.130633	46282	1.8619e+06	1.71118e+06	1.6308e+06	1.28045e+06	2.93467e+06	2.88008e+06	847342	1.91674e+06	2.98385e+06	1.69745e+06	2.37638e+06	2.83573e+06	1.92397e+06	2.33313e+06	2.37619e+06	1.57259e+06	2.65136e+06	1.97373e+06	2.90271e+06	1.85755e+06	1.79374e+06
Q31QQ4	16	14	0.892205	0.999811	0.13216	40114	1.7161e+06	1.36636e+06	1.13317e+06	1.84123e+06	860207	855019	1.83611e+06	804493	2.13046e+06	1.18911e+06	1.26684e+06	2.98809e+06	1.55608e+06	1.33004e+06	2.95053e+06	1.18938e+06	1.40313e+06	2.87761e+06	1.09265e+06	1.58856e+06	1.9884e+06
Q31RY1	16	16	0.692492	0.998633	0.204917	59040	722740	415050	368288	2.14286e+06	545728	356363	415450	707538	991493	662929	834484	974624	642791	1.00634e+06	1.28989e+06	741917	1.08758e+06	939569	480283	856461	781352
P74764	16	15	0.0672778	0.280571	0.681729	90504	1.1508e+06	888634	736889	2.07786e+06	1.76954e+06	1.09497e+06	1.06576e+06	2.45203e+06	2.66508e+06	1.6181e+06	1.95905e+06	2.48415e+06	1.47413e+06	2.30573e+06	2.50647e+06	1.61814e+06	1.94523e+06	2.16996e+06	1.27363e+06	1.54399e+06	1.92448e+06
Q31QN4	15	13	0.348993	0.72176	0.36333	48031	865952	503621	450047	2.11329e+06	582364	466038	1.20278e+06	888792	1.45154e+06	962724	1.1943e+06	1.90319e+06	610621	1.37681e+06	2.15298e+06	1.11904e+06	1.5929e+06	1.52643e+06	785294	1.3256e+06	1.39592e+06
O85785	15	15	0.902741	0.999811	0.127947	40592	4.28961e+06	1.95096e+06	1.83969e+06	2.08941e+06	4.00763e+06	3.08053e+06	1.17784e+06	2.20261e+06	3.84106e+06	1.79664e+06	2.31154e+06	2.8175e+06	2.14143e+06	2.41487e+06	3.0473e+06	2.12678e+06	2.44142e+06	2.83045e+06	1.76947e+06	1.76328e+06	2.5631e+06
Q31KI9	15	14	0.433531	0.80929	0.315364	42784	1.65411e+06	1.35462e+06	1.08034e+06	1.44183e+06	2.36462e+06	2.70596e+06	1.07745e+06	1.64669e+06	2.14817e+06	1.614e+06	1.66717e+06	2.05385e+06	1.57216e+06	2.09514e+06	2.01332e+06	1.54312e+06	1.8173e+06	2.26604e+06	1.31651e+06	1.51491e+06	2.00238e+06
Q31LG9	15	14	0.613437	0.958021	0.234924	40027	2.30042e+06	2.11324e+06	1.53439e+06	2.34215e+06	4.07593e+06	3.21851e+06	1.48256e+06	2.88996e+06	5.38403e+06	2.10074e+06	3.71983e+06	4.32254e+06	2.09623e+06	3.121e+06	3.69689e+06	2.04803e+06	2.89499e+06	3.12881e+06	1.80573e+06	1.99213e+06	2.8358e+06
Q31PL2	15	15	0.0239228	0.142869	0.825105	37918	2.06804e+06	1.74698e+06	1.56906e+06	4.91468e+06	2.06831e+06	1.78284e+06	2.80966e+06	3.09842e+06	3.29217e+06	3.29608e+06	3.54944e+06	4.30363e+06	3.5348e+06	4.63482e+06	5.09297e+06	2.87926e+06	4.66795e+06	3.8541e+06	2.257e+06	3.15033e+06	3.48541e+06
Q31PS1	15	15	0.305132	0.662648	0.392385	71318	4.66465e+06	4.02999e+06	3.35964e+06	3.58238e+06	8.98114e+06	7.71765e+06	5.68838e+06	5.78783e+06	5.52646e+06	4.39031e+06	5.74467e+06	5.65508e+06	5.53805e+06	6.08286e+06	5.62241e+06	5.22504e+06	6.43431e+06	5.77037e+06	5.3001e+06	5.09954e+06	5.99991e+06
Q31Q43	15	13	0.493983	0.859938	0.285771	27717	1.69159e+07	1.08004e+07	1.13306e+07	2.66148e+06	6.55617e+06	7.45121e+06	1.35602e+06	4.2047e+06	1.16162e+07	2.80307e+06	4.47111e+06	9.92214e+06	2.45531e+06	6.44565e+06	1.259e+07	5.09098e+06	7.79628e+06	1.0985e+07	4.47317e+06	6.49039e+06	1.08543e+07
Q31RG1	15	15	0.137827	0.431383	0.554234	17439	6.51365e+07	8.32566e+07	4.23996e+07	1.42522e+07	1.76247e+07	1.83384e+07	9.81444e+06	4.32739e+07	7.04796e+07	2.52067e+07	6.84906e+07	8.17082e+07	2.34403e+07	1.08865e+08	9.8085e+07	3.87704e+07	8.12236e+07	9.33442e+07	3.29621e+07	6.26537e+07	7.50903e+07
Q31RW8	15	15	0.590084	0.938938	0.244247	79163	1.64998e+06	1.02923e+06	794749	518234	580565	797296	528671	582985	3.16554e+06	826107	1.35996e+06	2.88101e+06	782352	1.2812e+06	2.56182e+06	968966	1.41027e+06	2.12635e+06	764376	1.31987e+06	1.76925e+06
Q31RX9	15	15	0.997641	0.999811	0.0678215	42723	9.91144e+06	6.99805e+06	4.98175e+06	5.34368e+06	8.49105e+06	5.42134e+06	2.08505e+06	6.5468e+06	1.39303e+07	3.7315e+06	6.82791e+06	1.2343e+07	3.41176e+06	8.81313e+06	1.26472e+07	5.18274e+06	7.93828e+06	1.1102e+07	5.49202e+06	5.72459e+06	8.14692e+06
Q31SB9	15	15	0.231153	0.565952	0.450971	79373	1.5266e+06	1.23159e+06	1.07656e+06	1.33205e+06	1.36781e+06	1.56329e+06	1.44232e+06	1.68635e+06	2.17561e+06	1.37975e+06	1.62816e+06	1.86878e+06	1.3794e+06	1.92266e+06	2.12545e+06	1.45961e+06	1.65248e+06	1.86978e+06	1.16784e+06	1.44675e+06	1.60325e+06
Q31N27	15	15	0.971733	0.999811	0.0945107	53472	1.34238e+06	961579	735562	1.04844e+06	1.35426e+06	1.02284e+06	726077	1.28301e+06	1.82251e+06	901815	1.17796e+06	1.70776e+06	687076	1.60078e+06	1.76875e+06	1.03725e+06	1.52641e+06	1.56555e+06	807371	1.10899e+06	1.4871e+06
Q31RF0	14	13	0.997271	0.999811	0.0687247	34842	5.62304e+06	4.09964e+06	4.47751e+06	2.42036e+06	5.68612e+06	5.25271e+06	2.3182e+06	3.42147e+06	6.55688e+06	2.76106e+06	4.06333e+06	6.08362e+06	2.2745e+06	5.12452e+06	6.8175e+06	3.29629e+06	5.41305e+06	5.46245e+06	2.8771e+06	4.0888e+06	5.94288e+06
Q31S00	14	14	0.877072	0.999811	0.138035	44380	4.51969e+06	3.55957e+06	2.8542e+06	3.61318e+06	3.58472e+06	2.59927e+06	3.31332e+06	3.35413e+06	2.94737e+06	3.37771e+06	3.73812e+06	2.57603e+06	3.90983e+06	3.68663e+06	3.13167e+06	3.30924e+06	3.37881e+06	2.95378e+06	3.10236e+06	2.92462e+06	3.3471e+06
P13530	14	14	0.21006	0.540397	0.470682	17335	1.18449e+08	1.71947e+08	1.31996e+08	1.57037e+07	2.58774e+07	2.80661e+07	7.30194e+06	1.09065e+08	3.15334e+08	4.57195e+07	1.95734e+08	4.49867e+08	3.48263e+07	2.80802e+08	6.0388e+08	1.07495e+08	2.86216e+08	3.99233e+08	7.28143e+07	1.90456e+08	2.97527e+08
Q55041	14	13	0.0947997	0.345695	0.623325	83138	438481	473084	312771	725346	442323	396631	690594	479592	864073	641832	670448	1.31729e+06	551805	932102	1.63706e+06	642423	943878	1.27941e+06	586913	752700	879754
Q31KF2	14	11	0.206414	0.537441	0.474262	108031	3.55886e+06	2.65857e+06	2.61263e+06	3.05096e+06	1.47748e+06	1.52861e+06	1.65329e+06	1.9887e+06	2.48225e+06	2.13658e+06	2.7212e+06	2.59273e+06	2.02638e+06	3.32479e+06	3.11877e+06	2.4381e+06	3.11809e+06	2.58171e+06	2.59845e+06	2.39955e+06	2.62224e+06
Q31KM9	14	14	0.98453	0.999811	0.0849983	37538	2.57387e+06	1.95416e+06	1.84635e+06	629964	3.098e+06	3.88958e+06	716293	1.57338e+06	2.69232e+06	1.26757e+06	1.82042e+06	2.4164e+06	1.26027e+06	2.13224e+06	2.77264e+06	1.83185e+06	2.13417e+06	2.50282e+06	1.46766e+06	1.88708e+06	2.50276e+06
Q31NE2	14	13	0.0966617	0.348533	0.619866	45921	5.33261e+07	2.4593e+07	2.10142e+07	3.10248e+06	6.91353e+06	8.10934e+06	3.63879e+06	8.23863e+06	3.29516e+07	1.00739e+07	1.2379e+07	3.93134e+07	7.93215e+06	2.48232e+07	5.36151e+07	2.44662e+07	2.91246e+07	4.03192e+07	2.01126e+07	1.07465e+07	3.38613e+07
Q31NP5	14	13	0.993612	0.999811	0.0751939	57900	1.15326e+06	921067	931269	824720	1.37172e+06	1.15173e+06	497295	898143	1.55451e+06	537385	1.11992e+06	1.3633e+06	500365	1.01945e+06	1.62549e+06	781282	1.14422e+06	1.33949e+06	631144	921331	1.38171e+06
Q31PI7	14	14	2.46477e-07	3.74152e-05	1	15636	4.42812e+08	3.53129e+08	3.21916e+08	4.95354e+07	6.30557e+07	4.92791e+07	3.13147e+07	7.40354e+07	8.9496e+07	9.0934e+07	1.00937e+08	1.38123e+08	1.24809e+08	1.5567e+08	1.86467e+08	1.99857e+08	1.812e+08	2.09712e+08	2.0153e+08	2.09735e+08	2.34778e+08
Q31RH2	14	14	0.130972	0.420062	0.563955	48529	2.20607e+06	1.14046e+06	498294	1.22824e+06	609322	410809	856158	1.58873e+06	2.4118e+06	1.12471e+06	2.36643e+06	3.20784e+06	864016	3.09673e+06	4.617e+06	1.82207e+06	3.58072e+06	3.21027e+06	1.33729e+06	2.25916e+06	2.77717e+06
Q31RY6	14	14	0.000433013	0.00842709	0.996887	89048	2.66399e+06	1.57372e+06	1.42221e+06	365384	603011	499433	263623	503857	710729	448200	502203	719924	423191	552783	843678	789552	655472	838599	876301	604439	777751
Q31L30	14	14	0.130423	0.420062	0.564751	33933	3.17307e+06	2.47552e+06	1.90966e+06	2.33116e+06	1.70654e+06	1.41854e+06	1.7437e+06	3.49969e+06	5.71101e+06	2.49275e+06	6.28786e+06	5.97286e+06	2.17559e+06	4.08885e+06	6.12003e+06	3.53354e+06	4.22977e+06	4.79582e+06	2.78307e+06	3.20686e+06	3.69684e+06
Q31PW3	14	14	0.225811	0.559237	0.455811	95025	514748	396613	338669	913491	742616	524128	363922	738737	1.06435e+06	625229	709817	913286	533380	824806	986172	660533	937395	642943	483282	681774	533971
Q8KPU9	14	13	0.731846	0.999811	0.190616	65354	737838	808728	642600	879781	759725	658541	740864	1.04946e+06	1.17684e+06	769399	1.08234e+06	1.14659e+06	503409	997568	1.24482e+06	722742	1.04779e+06	984348	660845	947091	927813
P39660	13	13	0.676851	0.998062	0.210696	49305	1.03568e+06	519097	1.00976e+06	859276	1.78707e+06	2.32125e+06	1.17817e+06	1.37798e+06	2.99061e+06	1.34594e+06	896405	2.55778e+06	1.08954e+06	1.02803e+06	2.78841e+06	1.20727e+06	991288	1.94199e+06	1.30872e+06	1.1433e+06	1.69822e+06
P50020	13	12	0.466245	0.834623	0.298949	71226	743379	549143	469713	707050	970076	697257	436380	631387	1.43901e+06	861127	840128	1.2887e+06	745311	995244	1.44446e+06	775212	929819	1.17437e+06	610679	691545	1.06235e+06
Q31S19	13	13	0.645129	0.979306	0.222638	54745	1.39197e+06	700943	529470	1.53577e+06	1.00779e+06	744650	685353	1.13912e+06	1.65436e+06	1.09721e+06	1.07945e+06	1.2733e+06	1.1251e+06	1.30218e+06	1.36158e+06	1.54236e+06	1.31196e+06	1.10245e+06	1.4937e+06	988183	1.12682e+06
P16954	13	11	0.624773	0.962848	0.230484	89652	514117	813829	297827	607452	611228	605239	291952	823211	969743	607727	988741	881707	485365	896768	980159	658227	876891	769849	410894	585620	662915
Q31LJ1	13	13	2.66606e-11	4.04707e-08	1	81595	4.31648e+08	3.51575e+08	3.25487e+08	5.77274e+07	6.36386e+07	5.21216e+07	6.84547e+07	8.02925e+07	8.75209e+07	1.26053e+08	1.04753e+08	1.15782e+08	1.5017e+08	1.55662e+08	1.7016e+08	1.84825e+08	1.90888e+08	1.89823e+08	1.87997e+08	2.41651e+08	2.60959e+08
Q31R91	13	13	0.033185	0.17901	0.785294	54552	2.21031e+06	863217	789649	863900	639001	530443	664335	2.20772e+06	3.36163e+06	1.22669e+06	2.41355e+06	2.76528e+06	1.76956e+06	2.62769e+06	3.56681e+06	2.04466e+06	2.58358e+06	3.04382e+06	1.75649e+06	1.67675e+06	3.03066e+06
Q31KI0	13	12	0.1882	0.509862	0.492998	48784	1.05541e+06	781042	569875	1.7741e+06	1.12809e+06	885087	870445	1.53814e+06	1.28906e+06	1.09495e+06	1.32013e+06	1.04695e+06	1.21134e+06	1.46982e+06	1.30913e+06	1.17419e+06	1.5327e+06	1.11693e+06	944214	1.14091e+06	950470
Q31KD7	13	12	0.0888857	0.335643	0.634671	25617	4.39675e+06	3.11989e+06	3.40315e+06	1.1972e+06	1.13878e+06	2.36574e+06	1.17482e+06	915877	2.38129e+06	1.13379e+06	1.13193e+06	2.28539e+06	1.26991e+06	1.57904e+06	3.29376e+06	1.40156e+06	1.8836e+06	2.38402e+06	1.29998e+06	1.73643e+06	2.44199e+06
Q31KM1	13	12	0.398227	0.776007	0.33431	40833	9.95649e+06	5.68815e+06	5.11887e+06	643279	1.65186e+06	4.93575e+06	508998	1.0348e+06	5.98771e+06	1.1876e+06	1.53377e+06	5.42149e+06	901187	2.77036e+06	6.62172e+06	1.92289e+06	3.48437e+06	5.25069e+06	1.52647e+06	3.40117e+06	5.14154e+06
Q31LA8	13	12	0.0156742	0.106015	0.868868	78367	1.25845e+06	1.29851e+06	1.43723e+06	1.51035e+06	1.23264e+06	2.33705e+06	671155	708045	1.30162e+06	478742	1.13395e+06	1.07404e+06	590917	754422	941175	518622	771084	910569	504603	526502	834111
Q31LD2	13	13	0.0334906	0.17901	0.784103	58491	2.33283e+06	2.17753e+06	2.20441e+06	1.36964e+06	1.81923e+06	2.65775e+06	1.41708e+06	2.08771e+06	5.96027e+06	2.83242e+06	4.67262e+06	7.05369e+06	2.73635e+06	5.44574e+06	7.73505e+06	3.86896e+06	6.44014e+06	7.56955e+06	4.04348e+06	4.42347e+06	6.88591e+06
Q31LJ5	13	13	0.837263	0.999811	0.152846	37917	1.09716e+06	796837	644894	597040	1.09596e+06	1.01808e+06	458760	609593	1.11194e+06	536515	698717	988406	692974	843336	1.04613e+06	641467	809041	948095	639745	467277	813190
Q31LU5	13	13	0.664989	0.994138	0.215125	38085	1.44259e+06	1.27465e+06	1.34011e+06	1.0273e+06	1.55072e+06	1.19359e+06	829496	1.23133e+06	3.0032e+06	887822	1.95824e+06	3.68817e+06	1.15753e+06	2.08176e+06	4.26054e+06	1.46303e+06	2.4611e+06	3.69368e+06	1.29296e+06	1.77913e+06	2.87789e+06
Q31LV5	13	13	0.954298	0.999811	0.104627	49069	1.79794e+06	1.50711e+06	1.81808e+06	1.0935e+06	2.51555e+06	4.80843e+06	411756	1.53827e+06	3.16188e+06	619788	2.13474e+06	2.48006e+06	598746	2.25639e+06	2.52922e+06	742141	2.53362e+06	2.37532e+06	595019	1.50255e+06	2.09772e+06
Q31LX0	13	11	0.901894	0.999811	0.12829	28165	2.38774e+06	1.62098e+06	1.92078e+06	1.47149e+06	2.87715e+06	2.94291e+06	1.00289e+06	2.69034e+06	4.89277e+06	1.31088e+06	3.4483e+06	3.86365e+06	1.44221e+06	3.48003e+06	5.19616e+06	1.96934e+06	4.08981e+06	4.75886e+06	1.72393e+06	2.77407e+06	4.67005e+06
Q31MC8	13	12	0.000883899	0.0146726	0.991882	62447	3.2643e+06	3.30658e+06	3.00804e+06	871750	960970	2.19759e+06	462657	606148	1.32695e+06	993622	846517	1.3398e+06	978560	1.2e+06	1.35852e+06	1.21154e+06	1.32239e+06	1.26226e+06	1.11846e+06	1.15389e+06	1.26168e+06
Q31MQ4	13	7	0.206912	0.537441	0.473769	57988	3.69279e+06	4.29323e+06	4.00178e+06	1.73774e+06	1.8593e+06	1.70621e+06	1.36344e+06	2.197e+06	3.63233e+06	2.3891e+06	2.97463e+06	4.73289e+06	1.42243e+06	3.43181e+06	5.72642e+06	2.82759e+06	3.79222e+06	5.23367e+06	2.09589e+06	3.89303e+06	4.48333e+06
Q31NC9	13	13	0.589569	0.938938	0.244456	58505	1.16981e+06	729063	685042	2.0347e+06	2.5304e+06	1.44629e+06	525826	1.54959e+06	3.11371e+06	1.13697e+06	1.50907e+06	2.46013e+06	826092	1.65749e+06	2.95753e+06	1.31428e+06	2.1078e+06	2.30973e+06	1.09229e+06	1.19313e+06	2.32486e+06
Q31NT0	13	13	0.795373	0.999811	0.167917	44225	1.94826e+06	1.73688e+06	1.50866e+06	1.10215e+06	1.66564e+06	1.38422e+06	522025	1.33415e+06	2.20672e+06	916681	1.4894e+06	2.69668e+06	655071	1.77517e+06	3.54492e+06	1.58762e+06	2.11533e+06	2.91062e+06	1.37222e+06	1.87952e+06	2.31204e+06
Q31PU3	13	12	0.981635	0.999811	0.0874173	29035	2.41927e+06	1.74144e+06	1.65777e+06	1.64638e+06	3.42406e+06	3.8042e+06	690453	1.95769e+06	4.56707e+06	1.40958e+06	2.09409e+06	3.43671e+06	952763	2.16795e+06	3.89126e+06	1.7555e+06	2.49055e+06	2.96336e+06	1.40123e+06	1.83147e+06	2.97929e+06
Q31Q49	13	12	0.620099	0.961501	0.232308	29108	9.53582e+06	8.5072e+06	8.37467e+06	1.01347e+07	2.94677e+07	2.91608e+07	6.65659e+06	1.93435e+07	3.10932e+07	9.28025e+06	1.97386e+07	2.54054e+07	8.30443e+06	1.65484e+07	2.57137e+07	1.16418e+07	1.63261e+07	2.17078e+07	1.16462e+07	1.29177e+07	1.90595e+07
Q31QF5	13	13	0.623195	0.962848	0.231099	35097	1.01775e+07	6.97221e+06	6.77693e+06	2.8471e+06	7.43342e+06	6.84709e+06	1.73105e+06	4.94847e+06	7.40585e+06	3.51596e+06	4.72697e+06	6.80811e+06	3.83998e+06	6.38968e+06	8.19838e+06	5.25416e+06	6.76257e+06	7.34808e+06	4.64718e+06	5.38572e+06	7.24199e+06
Q31QL5	13	13	0.911255	0.999811	0.124451	75601	3.72684e+06	2.2001e+06	2.37867e+06	1.43089e+06	3.21973e+06	4.21327e+06	925153	1.85401e+06	3.60133e+06	1.78702e+06	2.02364e+06	3.16495e+06	1.43841e+06	2.4491e+06	4.08515e+06	2.49548e+06	2.93936e+06	3.29155e+06	2.13972e+06	2.12004e+06	3.12467e+06
Q31RZ4	13	12	0.460358	0.830993	0.30183	36305	1.59137e+06	1.38783e+06	1.38901e+06	2.88323e+06	1.88608e+06	2.22328e+06	1.43518e+06	2.02811e+06	2.52664e+06	1.31847e+06	2.03996e+06	2.38455e+06	1.61487e+06	2.28428e+06	2.57564e+06	1.56832e+06	2.36633e+06	2.18774e+06	1.25924e+06	1.79831e+06	2.12396e+06
Q93AK0	13	13	0.522141	0.885597	0.272997	70936	2.09754e+06	1.75807e+06	1.70731e+06	940740	1.64753e+06	2.14275e+06	732077	903574	1.86079e+06	813808	1.08875e+06	1.66668e+06	823472	1.1269e+06	1.87688e+06	1.18967e+06	1.4501e+06	1.7881e+06	1.16463e+06	1.04189e+06	1.57336e+06
Q935X0	13	12	0.0494383	0.228803	0.729773	42706	3.27777e+06	2.92609e+06	2.18377e+06	729795	1.39484e+06	1.82446e+06	728702	764490	1.61261e+06	823677	1.05219e+06	1.74661e+06	882037	1.51075e+06	1.66128e+06	1.09154e+06	1.45262e+06	1.92597e+06	1.28719e+06	1.33391e+06	1.82346e+06
P39665	13	13	0.0672242	0.280571	0.681859	36466	2.03768e+07	1.59211e+07	1.42747e+07	2.22105e+06	3.98533e+06	1.71013e+07	1.06914e+06	1.89015e+06	1.79506e+07	1.13695e+06	3.77704e+06	8.92772e+06	952885	2.76208e+06	7.52511e+06	895519	3.80586e+06	4.69557e+06	1.26284e+06	1.18389e+06	1.876e+06
Q31JY3	13	12	0.701579	0.999811	0.201587	68920	917960	369527	267326	708969	664091	228616	236129	714994	957829	549812	842467	768478	388256	1.02609e+06	1.19015e+06	732960	1.10002e+06	824077	498892	702579	790254
Q9L4P3	12	12	0.656098	0.986668	0.218472	22180	1.99742e+06	1.47327e+06	1.20327e+06	1.02973e+06	1.44557e+06	1.11262e+06	1.0832e+06	1.92091e+06	4.83237e+06	1.12583e+06	2.01772e+06	3.7038e+06	1.25378e+06	2.54056e+06	4.48433e+06	1.53748e+06	2.4226e+06	3.11974e+06	1.17372e+06	1.77211e+06	2.7678e+06
Q31RJ9	12	11	0.495735	0.861014	0.284959	48968	734496	499201	264032	696271	500338	330562	364761	1.22453e+06	1.7717e+06	519625	931746	1.24737e+06	345614	1.10683e+06	1.28558e+06	815523	1.12354e+06	1.00923e+06	531413	631333	858792
Q54709	12	12	0.882519	0.999811	0.135941	49583	2.22577e+06	2.45625e+06	1.93559e+06	1.76526e+06	1.80552e+06	1.64983e+06	849363	1.56294e+06	2.93068e+06	1.09251e+06	2.12731e+06	2.85776e+06	684977	1.45054e+06	2.52212e+06	1.11741e+06	1.50203e+06	2.10061e+06	1.50261e+06	1.55189e+06	1.99485e+06
Q31LJ0	12	12	3.56992e-10	2.70957e-07	1	84022	2.1411e+08	1.52763e+08	1.61804e+08	2.71265e+07	3.03582e+07	2.37582e+07	2.60432e+07	3.7756e+07	4.1853e+07	5.41802e+07	4.8162e+07	5.94086e+07	6.9881e+07	7.73673e+07	9.40407e+07	8.79978e+07	8.64565e+07	9.30086e+07	9.9797e+07	9.68654e+07	1.12315e+08
P11005	12	12	0.00180643	0.0228513	0.981145	39592	1.62924e+08	1.07295e+08	9.63299e+07	1.47649e+07	3.36788e+07	3.43058e+07	1.47162e+07	3.16196e+07	5.44902e+07	2.94992e+07	3.50548e+07	6.60253e+07	4.31336e+07	6.29559e+07	9.37268e+07	6.98824e+07	7.42489e+07	9.12187e+07	5.35407e+07	7.34434e+07	8.79937e+07
Q31K23	12	11	0.225654	0.559237	0.455955	40157	8.10155e+06	6.52463e+06	6.11446e+06	3.027e+06	3.82371e+06	3.46388e+06	1.42322e+06	4.01611e+06	5.78026e+06	2.19011e+06	4.07409e+06	4.53305e+06	2.64706e+06	4.36358e+06	5.87083e+06	4.12092e+06	5.34049e+06	5.50073e+06	3.37331e+06	4.09302e+06	5.84241e+06
Q31KD9	12	12	0.00142555	0.0199252	0.985561	80374	4.765e+06	4.46199e+06	5.11191e+06	1.07317e+06	1.63709e+06	3.83459e+06	1.23497e+06	755648	1.72063e+06	1.80663e+06	1.20312e+06	1.87612e+06	1.45083e+06	1.45556e+06	1.82948e+06	1.79061e+06	1.67243e+06	1.93303e+06	1.67672e+06	1.82089e+06	1.80174e+06
Q31KZ8	12	12	0.220469	0.555023	0.460751	31364	4.04052e+06	2.52132e+06	2.19065e+06	2.28981e+06	8.65658e+06	9.28133e+06	1.92277e+06	6.19978e+06	7.75428e+06	4.59214e+06	5.38396e+06	6.44684e+06	4.48661e+06	7.90175e+06	7.97963e+06	7.08515e+06	7.79545e+06	6.03482e+06	6.22979e+06	6.03906e+06	7.41689e+06
Q31L87	12	11	0.598601	0.943589	0.240818	46287	662062	453050	256554	471842	697713	1.57822e+06	394151	524419	1.53333e+06	682285	619461	1.27285e+06	515597	862408	1.54057e+06	768349	932404	1.22266e+06	544171	753845	1.05112e+06
Q31LD0	12	10	0.338155	0.707052	0.370197	65815	615604	300693	298150	455291	704163	839637	434598	563138	939908	599382	572358	844511	370175	857340	1.58568e+06	590500	503260	1.39909e+06	729540	812108	1.70589e+06
Q31LX3	12	11	0.790804	0.999811	0.169547	29676	2.2454e+06	2.33326e+06	2.10125e+06	1.80178e+06	4.10131e+06	3.4917e+06	1.37247e+06	2.66764e+06	2.85913e+06	1.88365e+06	2.49467e+06	3.13375e+06	1.73827e+06	2.16208e+06	3.19382e+06	2.34664e+06	2.35618e+06	2.52464e+06	1.90446e+06	1.94872e+06	2.47557e+06
Q31M79	12	12	0.910638	0.999811	0.124708	65020	1.88336e+06	1.26903e+06	1.08953e+06	1.67534e+06	1.70192e+06	945115	935551	1.8308e+06	1.90523e+06	1.19221e+06	1.69293e+06	2.17581e+06	891552	1.9154e+06	3.06628e+06	1.64803e+06	2.11372e+06	2.22279e+06	1.31034e+06	1.25957e+06	1.9195e+06
Q31M80	12	11	0.161869	0.468338	0.523015	63390	633276	792369	694863	405486	533003	299094	192451	543856	614849	428896	731262	957139	383246	601280	1.07524e+06	772281	631304	1.01185e+06	614456	743556	631414
Q31ND0	12	11	0.979534	0.999811	0.089054	37076	2.59266e+06	1.56642e+06	1.89347e+06	1.1516e+06	5.27046e+06	9.43255e+06	2.5319e+06	1.92817e+06	1.36362e+07	1.55111e+06	2.58857e+06	1.17114e+07	1.39614e+06	3.33292e+06	1.3151e+07	2.10897e+06	3.5061e+06	8.81997e+06	1.91772e+06	2.45649e+06	8.11785e+06
Q31PD0	12	12	0.0192047	0.124054	0.848907	32537	6.66083e+06	4.17228e+06	3.9354e+06	771152	1.28636e+06	1.60794e+06	807650	1.14186e+06	2.99567e+06	1.06134e+06	1.24942e+06	2.89302e+06	1.40098e+06	2.37732e+06	4.83935e+06	2.18539e+06	3.10194e+06	4.60726e+06	2.237e+06	2.87226e+06	4.56525e+06
Q31PJ1	12	7	0.0491721	0.228267	0.730576	69280	4.36517e+06	3.55451e+06	3.36833e+06	2.39208e+06	3.761e+06	4.46602e+06	2.19146e+06	2.69978e+06	2.595e+06	3.2082e+06	2.41637e+06	2.57144e+06	3.1117e+06	2.90007e+06	2.69626e+06	3.24486e+06	2.7805e+06	2.57936e+06	3.37865e+06	2.88265e+06	3.00351e+06
Q31PX6	12	11	0.903842	0.999811	0.1275	43026	1.3382e+06	978635	995485	1.08971e+06	2.43573e+06	1.7219e+06	525073	1.51184e+06	2.61119e+06	968335	1.43603e+06	2.29393e+06	964351	1.8599e+06	2.44474e+06	1.3218e+06	1.77339e+06	2.19627e+06	1.15463e+06	1.43605e+06	2.06325e+06
Q31QF3	12	11	0.997719	0.999811	0.0676216	25533	2.11113e+06	2.9961e+06	2.59477e+06	2.54424e+06	4.33189e+06	3.32365e+06	546061	3.11814e+06	6.71321e+06	980041	2.97353e+06	5.72806e+06	1.10537e+06	4.46298e+06	6.10069e+06	1.48857e+06	4.61231e+06	5.78356e+06	1.25917e+06	3.27977e+06	5.28014e+06
Q31QL9	12	12	0.93218	0.999811	0.115381	45956	1.1067e+06	476698	696458	2.75243e+06	639840	631089	831723	864081	1.77266e+06	904507	910233	1.27291e+06	778279	835964	1.52983e+06	905705	1.1146e+06	1.19288e+06	701429	1.13665e+06	1.37365e+06
Q31R96	12	12	0.00630907	0.0566696	0.935875	55973	5.7274e+06	4.19819e+06	3.87451e+06	279498	420232	900035	384258	380530	1.53678e+06	395410	431962	1.45705e+06	553812	809532	2.0313e+06	637558	1.31186e+06	2.70977e+06	923141	1.41691e+06	2.23428e+06
Q31RI3	12	11	0.942445	0.999811	0.110587	23692	3.45585e+06	4.92751e+06	3.52867e+06	1.79083e+06	4.6266e+06	4.89469e+06	1.58071e+06	2.92128e+06	5.36449e+06	2.03544e+06	5.11109e+06	4.42418e+06	2.37679e+06	3.84572e+06	4.9901e+06	2.57609e+06	3.60763e+06	7.28083e+06	4.84456e+06	4.24904e+06	4.03592e+06
Q31RP7	12	12	0.153818	0.456048	0.533012	18175	6.0647e+06	8.64644e+06	4.11683e+06	2.21521e+06	2.37191e+06	2.27369e+06	1.49647e+06	3.25003e+06	5.29382e+06	2.43142e+06	5.98651e+06	7.33619e+06	2.62911e+06	1.10001e+07	9.23982e+06	3.69195e+06	7.8809e+06	8.54195e+06	3.58165e+06	5.51781e+06	6.21809e+06
Q31RV6	12	12	0.415873	0.795019	0.324667	52707	2.44278e+06	1.84784e+06	1.66715e+06	620286	819819	566476	441666	948135	2.15124e+06	495111	1.13137e+06	2.48204e+06	355236	1.31667e+06	2.81956e+06	1.03905e+06	1.48176e+06	2.69558e+06	877464	1.54827e+06	1.82836e+06
Q31RZ5	12	10	0.996938	0.999811	0.0694754	49452	4.56242e+06	3.50557e+06	2.74651e+06	2.0949e+06	4.65822e+06	4.86894e+06	1.75346e+06	3.51062e+06	4.90431e+06	2.18095e+06	3.56639e+06	4.30909e+06	1.70193e+06	4.14148e+06	4.34143e+06	2.70251e+06	3.69532e+06	3.89547e+06	2.10551e+06	3.05101e+06	3.8e+06
Q31S36	12	12	0.0334539	0.17901	0.784246	48974	1.00848e+06	555286	625803	1.44573e+06	1.02488e+06	1.30673e+06	1.09584e+06	553315	661748	693437	424132	626511	758056	639640	703205	661343	625481	713762	655536	598719	857648
Q935X8	12	11	0.652576	0.983375	0.219806	43308	2.23178e+06	1.93154e+06	1.83782e+06	3.47743e+06	5.18275e+06	5.50309e+06	1.04712e+06	4.35623e+06	6.29293e+06	2.09466e+06	3.15235e+06	5.41002e+06	1.31154e+06	3.60735e+06	5.23329e+06	2.17813e+06	3.32782e+06	4.02189e+06	1.75455e+06	2.30399e+06	3.45394e+06
Q31RD9	12	12	0.107301	0.36935	0.60104	38019	2.29499e+06	1.69972e+06	1.73657e+06	3.10583e+06	3.03807e+06	2.05573e+06	843156	1.4445e+06	2.43735e+06	836685	997286	1.23587e+06	581742	1.19402e+06	1.43579e+06	692401	1.2189e+06	1.56043e+06	518728	1.30997e+06	1.82361e+06
Q31L19	12	12	0.677722	0.998062	0.210373	20004	2.45533e+06	1.79473e+06	1.71898e+06	1.06265e+06	1.72395e+06	1.37709e+06	943256	2.9948e+06	5.13881e+06	1.24101e+06	3.97741e+06	5.39445e+06	1.07988e+06	3.42472e+06	5.46917e+06	2.34546e+06	3.80649e+06	3.94987e+06	1.43018e+06	2.21437e+06	3.62694e+06
Q31LY2	11	11	0.808021	0.999811	0.163395	42379	1.03252e+06	863241	897256	403744	844307	818579	527420	836849	1.34721e+06	649898	1.01529e+06	1.19266e+06	603847	994160	1.35369e+06	838874	1.02317e+06	1.14494e+06	689602	847483	1.0666e+06
Q31SC8	11	11	0.213824	0.541878	0.467043	43743	879509	501090	462543	1.69954e+06	658423	525128	482627	1.11189e+06	1.82018e+06	803717	1.35014e+06	2.07367e+06	897843	1.8178e+06	2.34259e+06	1.30636e+06	1.83797e+06	1.71343e+06	1.01575e+06	1.32139e+06	1.56501e+06
P37278	11	10	0.978238	0.999811	0.0900224	100237	979932	961258	769197	672337	1.14717e+06	1.02179e+06	489135	990698	1.6383e+06	544835	1.06941e+06	1.53269e+06	471418	926542	2.03306e+06	837845	991436	1.51449e+06	684346	620797	930030
Q31QJ8	11	11	0.0147482	0.102228	0.874475	45408	5.60134e+06	2.56007e+06	1.54369e+06	1.84429e+06	1.59322e+06	1.20657e+06	1.27151e+06	2.92411e+06	5.13675e+06	4.15558e+06	3.40079e+06	5.51663e+06	3.95574e+06	5.25547e+06	6.21518e+06	6.71396e+06	5.56208e+06	4.83561e+06	4.80049e+06	4.01894e+06	4.65086e+06
P0A3F4	11	11	0.938912	0.999811	0.112269	12384	6.90025e+07	7.91714e+07	5.52029e+07	2.32356e+07	1.15692e+08	1.26787e+08	1.99677e+07	1.09345e+08	1.31013e+08	5.10503e+07	9.81664e+07	1.17242e+08	5.19485e+07	1.4783e+08	1.12554e+08	7.84104e+07	1.18066e+08	1.31555e+08	6.55489e+07	8.39404e+07	1.24979e+08
Q31QJ2	11	11	0.250065	0.588524	0.434584	46357	7.94632e+06	4.3365e+06	2.10411e+06	4.13751e+06	1.88571e+06	1.69776e+06	2.36624e+06	4.22267e+06	5.97761e+06	4.34522e+06	5.31501e+06	5.7154e+06	4.20277e+06	6.52947e+06	6.04793e+06	5.07967e+06	7.18453e+06	3.96827e+06	3.38103e+06	5.87356e+06	3.73854e+06
Q31QL1	11	9	0.623051	0.962848	0.231155	67231	576046	494637	367468	1.34389e+06	528145	324720	426815	644887	629064	463195	943713	787141	593920	936231	906624	637541	876898	804809	572074	866577	641407
Q31LZ1	11	10	0.468377	0.835483	0.297914	50767	1.25588e+06	1.08812e+06	674859	431233	458449	416564	224414	639814	1.44801e+06	489217	874935	1.90651e+06	331448	1.29856e+06	2.27485e+06	987420	1.29835e+06	1.68407e+06	620633	821246	1.08989e+06
Q31P07	11	11	0.97505	0.999811	0.0922919	19864	6.70259e+06	4.11234e+06	3.69636e+06	1.80828e+06	6.34038e+06	5.27169e+06	1.36619e+06	4.98455e+06	1.04626e+07	3.46595e+06	3.8336e+06	8.54409e+06	2.89571e+06	5.50327e+06	9.1171e+06	5.49961e+06	5.89428e+06	7.25086e+06	3.79387e+06	4.5407e+06	6.17309e+06
P04996	11	2	0.0014964	0.0201021	0.984735	40167	9.3452e+07	7.80058e+07	7.51086e+07	9.67974e+06	2.14053e+07	2.35172e+07	7.554e+06	2.10824e+07	3.00772e+07	2.03419e+07	2.40627e+07	4.68849e+07	2.54498e+07	3.83559e+07	6.51346e+07	4.42535e+07	4.74749e+07	6.15441e+07	3.86134e+07	5.44134e+07	6.41046e+07
Q31KA6	11	11	0.995569	0.999811	0.0721316	52945	1.76169e+06	1.10759e+06	1.25389e+06	1.21384e+06	1.06001e+06	1.47193e+06	1.12423e+06	1.21469e+06	1.55888e+06	1.77376e+06	1.03572e+06	1.14855e+06	1.45441e+06	990812	1.23916e+06	1.50863e+06	1.15134e+06	1.1135e+06	1.38868e+06	1.24376e+06	1.2799e+06
Q31KB7	11	11	0.997465	0.999811	0.068262	55653	721272	842384	939280	989082	817922	747594	637872	715036	958045	579831	760202	1.17128e+06	564412	668306	1.26393e+06	682708	692795	1.13952e+06	747798	724615	745684
Q31KG4	11	10	0.319561	0.681311	0.382443	36240	443092	259939	346757	323040	641417	525273	454763	488060	917310	444399	555962	1.06139e+06	376308	845675	1.38179e+06	566713	1.10869e+06	1.22444e+06	392995	668691	1.07204e+06
Q31KM0	11	9	0.677008	0.998062	0.210638	113440	2.28524e+06	1.72408e+06	1.76169e+06	552733	595648	1.45109e+06	469060	730003	2.74733e+06	690559	822835	2.43528e+06	595196	1.26389e+06	2.75855e+06	902187	1.48157e+06	1.9338e+06	809370	1.25652e+06	1.67395e+06
Q31LG5	11	11	0.998694	0.999811	0.0646376	40851	2.81759e+06	1.89942e+06	1.80361e+06	1.86447e+06	2.7031e+06	2.5248e+06	1.59581e+06	1.95835e+06	3.64085e+06	1.53344e+06	1.89429e+06	3.37234e+06	1.54673e+06	2.3533e+06	4.23676e+06	1.79269e+06	2.45815e+06	3.10812e+06	1.62568e+06	1.97695e+06	2.92176e+06
Q31LH0	11	11	4.79428e-05	0.00165403	0.999932	45151	4.39784e+06	3.54979e+06	3.25116e+06	4.7103e+06	4.46342e+06	5.80389e+06	2.5258e+06	2.92342e+06	3.37969e+06	3.26034e+06	2.48868e+06	2.49836e+06	2.36677e+06	2.6244e+06	2.59059e+06	2.66124e+06	2.7088e+06	2.44861e+06	3.08918e+06	2.84097e+06	2.66096e+06
Q31M28	11	10	0.789761	0.999811	0.169919	45441	1.11392e+06	868150	417414	436542	714704	1.08032e+06	144598	301456	1.06798e+06	406514	497350	688434	244701	590739	1.04193e+06	435232	512203	842270	505587	611511	798824
Q31MS2	11	11	0.602964	0.947515	0.239074	42249	4.21024e+06	3.01262e+06	2.775e+06	2.13622e+06	2.97721e+06	3.28432e+06	2.1651e+06	2.01367e+06	3.56483e+06	2.40116e+06	2.54317e+06	3.13189e+06	2.5459e+06	3.04453e+06	3.83353e+06	2.92745e+06	3.08173e+06	3.63921e+06	2.47238e+06	2.26921e+06	3.64569e+06
Q31N57	11	11	0.961118	0.999811	0.100913	56875	270906	275224	301671	116902	444018	738496	96765.9	251907	470721	172981	436682	601241	161952	284235	492597	259564	310876	534720	214593	332876	421545
Q31NG7	11	10	0.0712518	0.289974	0.672306	132349	570016	603093	695663	575772	447062	368779	413760	853790	1.32604e+06	726888	1.4282e+06	1.15997e+06	486578	1.63734e+06	1.38184e+06	961653	1.79047e+06	1.4292e+06	707802	1.24743e+06	1.46957e+06
Q31P64	11	11	0.486401	0.85707	0.289311	34405	1.84668e+06	1.27776e+06	1.25391e+06	1.67016e+06	1.67481e+06	1.6667e+06	1.43834e+06	1.71693e+06	3.97799e+06	1.97961e+06	1.89972e+06	3.0146e+06	1.479e+06	2.21048e+06	3.81888e+06	2.18649e+06	2.29639e+06	2.28481e+06	1.44315e+06	1.91807e+06	2.14743e+06
Q31QI4	11	11	0.937456	0.999811	0.112952	26106	5.50183e+06	3.39842e+06	3.59525e+06	2.00271e+06	4.68718e+06	4.06774e+06	1.64673e+06	4.29938e+06	4.96324e+06	2.856e+06	3.05519e+06	4.2824e+06	1.58518e+06	3.88509e+06	5.06613e+06	4.06011e+06	3.92256e+06	4.62497e+06	3.06744e+06	3.05069e+06	4.31001e+06
Q31QJ6	11	11	0.422151	0.802324	0.321321	70593	737451	626410	616800	288525	448524	565379	183061	434053	485492	231334	561524	537737	239849	443840	592265	416704	543622	657365	330082	360369	552599
Q31QK2	11	11	0.931947	0.999811	0.115487	23128	2.72385e+06	1.85304e+06	1.78085e+06	1.18785e+06	1.75357e+06	1.58955e+06	780515	2.45802e+06	5.54197e+06	1.12212e+06	2.67637e+06	4.5963e+06	999880	3.07391e+06	5.24086e+06	1.94596e+06	3.32174e+06	4.0061e+06	1.24773e+06	1.91833e+06	3.67003e+06
Q31QP4	11	10	0.167263	0.473351	0.516546	27715	6.84984e+06	5.80721e+06	5.37737e+06	1.58193e+06	2.22025e+06	3.62292e+06	2.09883e+06	1.73872e+06	4.67238e+06	1.85448e+06	2.21101e+06	3.79858e+06	1.97901e+06	2.71109e+06	4.16468e+06	1.53048e+06	2.39516e+06	4.42955e+06	1.84511e+06	2.10851e+06	3.89451e+06
Q31QT4	11	9	0.000481029	0.00901483	0.996386	48777	383905	305208	350797	867566	1.38368e+06	1.49591e+06	396622	688918	982265	504913	641064	779997	436232	639468	764997	493198	602960	521907	355318	420026	416445
Q31QV3	11	11	0.0457235	0.216225	0.741253	70328	558001	339831	304604	1.7443e+06	794456	503297	842978	1.18276e+06	1.40847e+06	814743	1.00778e+06	1.54392e+06	694840	1.21959e+06	1.89604e+06	962370	1.30626e+06	1.23934e+06	527016	787598	1.20892e+06
Q31QK5	11	11	0.212336	0.5412	0.468475	18855	2.67445e+06	2.07655e+06	2.08875e+06	550895	802375	635362	601043	1.82369e+06	4.65934e+06	1.2366e+06	2.26677e+06	5.4709e+06	671992	2.59521e+06	6.31483e+06	2.04578e+06	3.06972e+06	4.13553e+06	1.53545e+06	2.15635e+06	3.44825e+06
Q31L17	11	11	0.982503	0.999811	0.0867131	13367	3.34601e+06	2.83677e+06	2.26921e+06	1.87801e+06	2.25039e+06	2.52726e+06	1.37603e+06	2.64738e+06	4.41515e+06	1.48012e+06	3.04661e+06	3.93017e+06	1.4324e+06	3.83904e+06	3.92667e+06	1.62233e+06	3.46771e+06	3.40362e+06	1.2537e+06	1.94118e+06	3.48018e+06
O33698	11	9	0.437891	0.812338	0.313117	31823	927882	736232	570991	734166	765617	534604	771522	730788	1.59577e+06	663604	821932	1.38146e+06	1.04924e+06	967953	1.62006e+06	679181	949556	1.07687e+06	532651	743007	965034
Q31MY4	11	11	0.986312	0.999811	0.0833917	28288	3.06112e+06	1.69397e+06	2.03747e+06	1.21058e+06	3.80615e+06	2.81193e+06	761871	1.85414e+06	4.19902e+06	1.293e+06	1.61811e+06	3.15743e+06	1.39395e+06	2.26712e+06	3.85597e+06	1.95767e+06	2.38506e+06	2.88748e+06	1.43136e+06	1.84791e+06	3.17792e+06
Q6V1L5	10	10	0.915923	0.999811	0.122493	32495	1.58833e+06	1.21155e+06	684994	1.0897e+06	887141	976061	417789	941697	1.78149e+06	719004	1.09721e+06	1.50698e+06	907248	1.67035e+06	1.57872e+06	851110	1.68462e+06	1.53658e+06	817739	956756	1.35631e+06
Q8GIS1	10	8	0.882266	0.999811	0.136038	52048	1.42268e+06	979496	1.0149e+06	1.07123e+06	1.28402e+06	1.04226e+06	957150	1.28451e+06	2.11611e+06	970649	1.27276e+06	1.95247e+06	1.0013e+06	1.33268e+06	2.40993e+06	1.08219e+06	1.3953e+06	1.76216e+06	1.06344e+06	904166	1.42644e+06
Q31RS5	10	10	0.00149577	0.0201021	0.984742	39411	340960	207364	199874	634838	340060	382941	671521	1.16961e+06	1.37569e+06	674568	1.29694e+06	1.04784e+06	530052	1.07037e+06	1.25226e+06	793168	1.23649e+06	861177	495230	635833	983991
Q31NV8	10	10	0.0322044	0.175313	0.78916	34604	8.3215e+06	8.89721e+06	6.57516e+06	687188	1.64576e+06	1.61229e+06	826451	1.3446e+06	4.22676e+06	1.48239e+06	2.41168e+06	7.09019e+06	1.39249e+06	3.5856e+06	9.05724e+06	2.88593e+06	4.09155e+06	1.03048e+07	3.49241e+06	5.96319e+06	5.46061e+06
P43087	10	10	0.0243145	0.144177	0.823252	35837	434102	300488	288320	485396	269865	248714	470819	767603	1.09316e+06	521803	748196	1.21059e+06	465144	1.04458e+06	1.79906e+06	655835	847272	966186	415843	561530	752022
Q31NJ5	10	10	0.903057	0.999811	0.127819	23825	5.86244e+06	5.20428e+06	4.63192e+06	4.47037e+06	9.18008e+06	6.43425e+06	4.173e+06	8.07678e+06	7.22521e+06	5.70422e+06	7.29579e+06	8.06217e+06	4.31712e+06	6.56827e+06	8.44743e+06	5.56753e+06	5.30643e+06	7.31726e+06	6.31255e+06	5.28108e+06	5.60494e+06
Q31P08	10	10	0.852442	0.999811	0.147282	25850	7.65841e+06	8.4755e+06	7.24441e+06	3.10376e+06	9.87809e+06	6.15394e+06	3.06259e+06	6.84672e+06	7.68537e+06	4.51882e+06	5.87875e+06	8.889e+06	3.98548e+06	8.60529e+06	7.61132e+06	5.04458e+06	6.35012e+06	7.26411e+06	5.25601e+06	3.98254e+06	6.09741e+06
Q31QY1	10	10	0.86701	0.999811	0.141852	25841	2.73143e+06	1.34402e+06	1.58965e+06	1.3326e+06	1.88305e+06	1.94835e+06	2.38639e+06	1.65565e+06	2.8151e+06	1.43143e+06	1.66951e+06	2.0991e+06	1.46651e+06	1.72281e+06	3.01186e+06	2.04205e+06	2.24585e+06	2.06422e+06	1.55361e+06	2.1634e+06	2.27846e+06
Q9Z3G5	10	10	0.956834	0.999811	0.103275	23636	1.26752e+06	598301	555175	623644	941643	634468	303721	857298	1.71634e+06	537930	661676	1.52069e+06	508183	1.00382e+06	1.8108e+06	930529	913701	1.51193e+06	652622	925484	1.29823e+06
Q31KC0	10	9	0.991194	0.999811	0.0783085	28171	1.13663e+07	6.89255e+06	6.09142e+06	5.34705e+06	1.21366e+07	1.34317e+07	2.9906e+06	7.3316e+06	1.57007e+07	5.9231e+06	6.95436e+06	1.29607e+07	5.13652e+06	9.40485e+06	1.48879e+07	7.13455e+06	9.61474e+06	1.22738e+07	6.68795e+06	7.61054e+06	1.21634e+07
Q31KG0	10	9	0.877104	0.999811	0.138023	23390	2.15735e+06	2.70547e+06	3.03814e+06	1.94731e+06	6.17949e+06	6.9123e+06	1.14291e+06	3.14189e+06	4.72645e+06	1.95897e+06	3.30863e+06	4.7089e+06	1.72878e+06	2.78175e+06	5.01196e+06	2.83791e+06	3.08813e+06	3.90107e+06	2.6605e+06	2.36635e+06	3.32551e+06
Q31KH7	10	9	0.00938389	0.0741914	0.910906	30583	1.54284e+06	1.28205e+06	900786	413372	575696	639632	371644	448768	762573	434884	580074	723306	634970	807124	844077	568739	740679	764663	666199	609007	742874
Q31LE9	10	10	0.934493	0.999811	0.114325	47282	2.75997e+06	2.16427e+06	1.88215e+06	2.32991e+06	3.54124e+06	3.13023e+06	880499	2.72114e+06	5.51663e+06	1.80589e+06	2.81551e+06	4.55454e+06	1.93305e+06	3.693e+06	5.85274e+06	2.38943e+06	3.77122e+06	4.45256e+06	2.0667e+06	2.59124e+06	4.07082e+06
Q31LK4	10	9	0.00479163	0.046036	0.949759	39285	1.42007e+06	1.07744e+06	990842	1.23164e+06	1.4158e+06	1.65121e+06	890874	732229	833400	604140	696468	745849	642837	738407	879238	597039	860987	878086	571342	762791	1.04184e+06
Q31LY6	10	10	0.728441	0.999811	0.191842	43513	1.04565e+06	732380	764973	1.12073e+06	1.79697e+06	1.80947e+06	452425	1.22465e+06	1.83671e+06	875504	954915	1.58119e+06	578167	1.20981e+06	1.87057e+06	1.06196e+06	1.12262e+06	1.24135e+06	645584	1.00337e+06	1.24126e+06
Q31MC9	10	9	0.285637	0.640541	0.406498	38478	721735	478649	407134	919240	367285	282184	530319	578590	1.36766e+06	571960	855987	1.65044e+06	449027	1.28013e+06	2.05301e+06	949325	1.39958e+06	1.33507e+06	551196	882844	1.02466e+06
Q31MI3	10	10	0.131167	0.420062	0.563673	78724	665999	516425	528192	775993	1.56719e+06	2.09298e+06	697043	677884	1.32194e+06	890266	714407	1.24226e+06	502555	759189	1.33622e+06	760144	838673	888373	570375	637542	766040
Q31MQ5	10	9	0.14327	0.439363	0.546792	20980	4.21652e+06	2.54149e+06	2.25878e+06	1.90106e+06	3.16887e+06	2.98298e+06	1.65728e+06	2.43451e+06	3.18449e+06	2.25802e+06	2.90548e+06	3.23977e+06	2.92266e+06	3.67286e+06	4.43254e+06	3.2363e+06	3.9975e+06	4.31847e+06	2.81345e+06	3.51896e+06	4.40547e+06
Q31MS7	10	9	0.395629	0.772928	0.335761	43394	1.70884e+06	1.00944e+06	690210	1.07359e+06	1.07031e+06	1.22679e+06	856919	910451	1.80088e+06	647001	810393	828765	846619	879759	910522	511919	909754	960977	658727	689438	970803
Q31N76	10	1	0.128079	0.414549	0.568183	57608	160612	139810	139601	172597	194337	203820	110482	215700	338086	249055	268588	346743	179130	286734	394957	240627	312553	314287	167307	253108	314887
Q31NP4	10	10	0.0452801	0.215478	0.742665	52310	1.87643e+06	1.6477e+06	1.29392e+06	1.06241e+06	1.18933e+06	1.35626e+06	763684	794357	1.17235e+06	870976	1.01663e+06	1.23667e+06	907210	916065	1.31927e+06	1.06013e+06	1.0251e+06	1.22962e+06	923652	951066	1.28726e+06
Q31NS0	10	10	0.0390764	0.198422	0.763458	50965	4.42324e+06	1.79119e+06	2.89244e+06	1.65535e+06	1.94007e+06	2.23336e+06	755301	1.71815e+06	2.38796e+06	1.64164e+06	1.97656e+06	2.1033e+06	961089	1.60993e+06	2.34518e+06	3.80509e+06	2.69224e+06	2.96678e+06	2.67376e+06	3.73325e+06	5.39752e+06
Q31NT9	10	10	6.0997e-10	3.08645e-07	1	17269	4.20336e+08	3.15596e+08	2.56444e+08	3.44403e+07	3.88947e+07	2.76081e+07	3.39427e+07	3.97253e+07	5.08091e+07	7.84586e+07	6.22846e+07	7.37537e+07	8.87975e+07	1.00325e+08	1.14283e+08	1.46598e+08	1.29165e+08	1.31894e+08	1.39413e+08	1.27817e+08	1.88242e+08
Q31P45	10	8	0.672762	0.998062	0.212218	38318	956989	831937	795135	631981	1.4333e+06	1.92408e+06	649015	867707	1.37225e+06	785177	926029	1.04007e+06	658186	775724	1.07593e+06	603969	825741	935858	659413	804523	873492
Q31PC1	10	10	0.534054	0.892835	0.267757	44498	4.70067e+06	3.21446e+06	3.14218e+06	2.13992e+06	3.90153e+06	2.27327e+06	1.07784e+06	3.86543e+06	8.77614e+06	2.97073e+06	4.29026e+06	8.18491e+06	2.74392e+06	5.73971e+06	9.95908e+06	5.11171e+06	6.5302e+06	7.82462e+06	3.67761e+06	4.40708e+06	6.74566e+06
Q31PD2	10	10	0.695472	0.998649	0.203823	38343	1.0547e+06	995095	797022	689662	627200	679150	515714	924206	1.31478e+06	500607	1.01394e+06	1.42299e+06	754149	1.2795e+06	1.49189e+06	665681	1.06858e+06	1.55753e+06	673110	899413	1.03121e+06
Q31PF2	10	10	0.153074	0.45547	0.533958	72755	348262	582302	180382	1.04406e+06	245462	222137	285933	455262	480176	322138	337520	324695	231641	278855	304439	217145	233859	230515	129963	303786	182770
Q31PL8	10	10	0.0266266	0.153685	0.812654	50252	1.21465e+06	1.81834e+06	2.1711e+06	1.18478e+06	4.31569e+06	4.08038e+06	452977	1.8776e+06	2.40351e+06	592162	1.0767e+06	1.19682e+06	501275	658464	1.10082e+06	661858	781541	916620	502377	664573	764928
Q31PQ7	10	10	0.861818	0.999811	0.143799	43945	3.28674e+06	2.86434e+06	2.14119e+06	2.11709e+06	6.04825e+06	5.11757e+06	1.96454e+06	3.88552e+06	5.2355e+06	2.8071e+06	3.61904e+06	4.07861e+06	3.62212e+06	3.75044e+06	4.26875e+06	3.9204e+06	3.42688e+06	3.99694e+06	2.87092e+06	3.16398e+06	4.18383e+06
Q31PR2	10	10	0.963052	0.999811	0.0998104	27098	3.84443e+06	2.46945e+06	2.30539e+06	1.50472e+06	2.8151e+06	2.39401e+06	952953	1.69843e+06	4.81625e+06	1.45312e+06	1.83538e+06	4.40446e+06	1.19605e+06	2.75903e+06	5.10684e+06	2.2755e+06	2.78314e+06	3.92411e+06	1.98804e+06	2.12388e+06	3.58977e+06
Q31PR3	10	10	0.620064	0.961501	0.232322	46421	396963	333675	397548	206041	1.23822e+06	1.88702e+06	201277	351758	714971	412992	350037	620047	312159	396411	508382	361674	389401	471471	319158	295820	433450
Q31PW5	10	8	0.364741	0.737253	0.353678	114787	443139	448196	351854	428548	390490	308073	502148	501788	854796	359476	512184	793408	434898	625635	707876	459586	694741	606117	358316	657679	555757
Q31PZ5	10	10	0.19048	0.51215	0.490569	15723	1.1503e+07	5.14702e+06	6.46286e+06	471278	1.51036e+06	1.91695e+06	503065	674167	4.73606e+06	707976	838977	4.61066e+06	874832	2.13658e+06	1.00967e+07	2.43686e+06	2.79576e+06	8.69604e+06	2.08405e+06	1.2225e+06	6.91e+06
Q31Q05	10	9	0.820339	0.999811	0.158972	40420	729376	815068	699879	478441	578792	483538	449785	600433	1.31041e+06	536833	929909	1.42744e+06	377360	744366	1.52228e+06	579021	862835	1.26649e+06	660467	817833	944841
Q31Q78	10	10	0.751325	0.999811	0.18363	53384	2.11639e+06	1.91539e+06	1.25664e+06	2.22994e+06	2.06011e+06	1.91457e+06	1.10551e+06	1.85855e+06	1.86764e+06	1.46633e+06	1.43737e+06	1.91868e+06	1.27843e+06	1.52111e+06	1.99136e+06	1.29764e+06	1.8227e+06	1.94907e+06	1.259e+06	1.393e+06	1.84625e+06
Q31QL4	10	9	0.819784	0.999811	0.159172	50195	685658	458895	470284	247225	667178	396941	292203	672964	1.72381e+06	387331	603331	1.84009e+06	298238	673254	1.88435e+06	631408	788894	1.50373e+06	480552	732064	1.13821e+06
Q31QS2	10	9	0.828402	0.999811	0.156062	24544	1.28252e+06	961791	687650	1.77246e+06	986974	877509	520184	1.2059e+06	1.89362e+06	859579	1.53121e+06	1.60824e+06	706933	1.75909e+06	1.79056e+06	1.30777e+06	1.92672e+06	1.55652e+06	1.02598e+06	1.34375e+06	1.5401e+06
Q31QT3	10	10	0.678926	0.998062	0.209926	39286	1.37196e+06	916867	840211	835882	1.30675e+06	992190	592553	1.05988e+06	2.22338e+06	912556	1.2941e+06	2.07493e+06	1.09973e+06	1.50113e+06	2.26782e+06	1.30638e+06	1.45054e+06	2.1089e+06	1.05988e+06	1.312e+06	1.99598e+06
Q31QU9	10	10	0.578737	0.933606	0.24887	71966	1.24531e+06	904865	620898	5.18066e+06	1.13192e+06	703027	686873	1.65566e+06	1.47217e+06	1.11283e+06	1.90701e+06	1.8176e+06	938362	2.91131e+06	2.42296e+06	1.83268e+06	2.80782e+06	1.52729e+06	901617	1.41966e+06	1.24907e+06
Q31RG0	10	7	0.124209	0.40989	0.57396	17468	6.80067e+07	7.98191e+07	6.29209e+07	1.11344e+07	1.73207e+07	1.65775e+07	6.03269e+06	3.76627e+07	6.90782e+07	1.97886e+07	5.3205e+07	9.56558e+07	2.31271e+07	7.34946e+07	1.17411e+08	4.22591e+07	6.99882e+07	9.54972e+07	3.09821e+07	6.22314e+07	8.20274e+07
Q31S09	10	10	0.782104	0.999811	0.172649	47887	1.09299e+06	934345	938058	408655	956647	1.22197e+06	327038	519596	1.05447e+06	482204	498734	997592	383429	652939	1.09423e+06	574456	696034	866807	571137	622921	863138
Q31S55	10	10	0.733056	0.999811	0.190181	64982	349591	289607	395923	439892	572295	458064	418358	387979	992690	353598	500169	981730	339391	483269	930004	418723	500020	664741	311325	475701	539664
Q31L07	10	10	0.0401233	0.20168	0.759804	22495	1.25791e+06	963037	896141	718933	713107	585982	868389	1.84208e+06	2.31257e+06	986928	2.77881e+06	1.86906e+06	1.16004e+06	1.8608e+06	1.64777e+06	1.05793e+06	1.70604e+06	1.3558e+06	790277	781433	1.4242e+06
Q31L20	10	10	0.0423093	0.208524	0.752371	14730	3.80409e+06	2.73677e+06	2.08396e+06	3.78921e+06	3.04126e+06	2.12767e+06	3.27266e+06	5.59469e+06	5.45523e+06	4.05948e+06	4.89671e+06	4.54093e+06	5.0541e+06	4.77048e+06	4.14682e+06	3.12606e+06	4.19499e+06	3.4189e+06	3.14239e+06	4.65461e+06	3.64041e+06
P27366	10	10	0.95537	0.999811	0.104059	37783	3.43934e+06	2.5042e+06	2.07087e+06	1.5058e+06	2.94163e+06	3.43007e+06	1.32846e+06	1.94834e+06	3.53742e+06	1.59127e+06	1.73922e+06	3.01408e+06	1.62292e+06	2.23324e+06	3.19601e+06	2.04722e+06	2.27774e+06	2.86239e+06	1.5e+06	1.84842e+06	2.64741e+06
Q8GMR7	10	10	0.686996	0.998633	0.206941	48950	1.37246e+06	773629	526470	637079	830651	475851	423327	710993	1.09044e+06	510172	998748	1.29752e+06	565353	1.2527e+06	1.43355e+06	877851	1.39166e+06	1.23507e+06	634492	954335	1.03891e+06
Q31MH4	10	10	0.0336704	0.179339	0.783406	23945	2.23739e+06	1.78594e+06	1.22448e+06	1.04616e+06	791092	741346	968281	1.14273e+06	1.63391e+06	1.25031e+06	1.28372e+06	1.97376e+06	1.38674e+06	1.59363e+06	2.3512e+06	1.4413e+06	1.86093e+06	2.35919e+06	1.36137e+06	1.56244e+06	1.89069e+06
Q31QS4	10	9	0.0120451	0.0891224	0.891901	76489	669699	523791	491324	799843	710267	492695	391727	484534	537398	473242	303152	348782	535118	362130	389274	412717	388443	385608	345677	377984	458208
Q31MA6	10	8	0.227702	0.561122	0.454087	107993	1.27896e+06	1.19809e+06	967069	979783	642916	668803	909690	1.06875e+06	877699	983395	1.24633e+06	715512	1.20729e+06	1.22653e+06	820323	951496	1.00395e+06	784435	959883	978536	909493
Q31P11	10	10	0.988104	0.999811	0.0816599	38636	1.59736e+06	1.63973e+06	1.66278e+06	1.49282e+06	2.23132e+06	2.58843e+06	563613	4.15951e+06	4.22997e+06	1.11867e+06	3.77946e+06	3.99865e+06	951523	3.66047e+06	4.74937e+06	1.41215e+06	3.7004e+06	3.47393e+06	1.18842e+06	2.63524e+06	3.00026e+06
Q31KP9	9	8	0.766656	0.999811	0.178156	50638	1.15208e+06	732079	621092	666587	1.00593e+06	788582	727275	837501	1.47533e+06	538576	795116	883424	613796	722186	1.04966e+06	591019	739258	896889	506505	648603	870639
P52023	9	8	0.830004	0.999811	0.155482	40498	841778	393285	391127	494899	478629	366054	349774	653344	1.96295e+06	365339	774953	1.78802e+06	324424	957548	1.94527e+06	637582	955599	1.2816e+06	395512	688627	986333
Q31RK5	9	9	0.672506	0.998062	0.212314	46443	1.41083e+06	847025	475451	432539	401638	288784	185328	609243	1.61895e+06	310229	895278	1.49021e+06	241768	968493	1.68448e+06	689576	1.30412e+06	1.22701e+06	499762	814828	1.10258e+06
Q31QC4	9	9	0.673214	0.998062	0.21205	45359	547657	478988	401384	449390	327597	218375	198589	429750	746751	329127	478314	712781	289192	693807	741790	463851	587413	638466	398669	423454	573347
Q31R08	9	8	0.697708	0.999171	0.203003	67794	554695	441087	461472	489367	527370	432910	735765	523856	1.05865e+06	461155	596854	852681	324946	603164	907805	422372	649945	769073	351934	459637	695074
Q8GIR7	9	9	0.997061	0.999811	0.0692037	23729	1.43841e+06	875006	996980	564833	1.1963e+06	1.02298e+06	486791	820760	1.79608e+06	531851	859163	1.30647e+06	477243	931610	1.54439e+06	716488	856077	1.11764e+06	553069	765347	1.24488e+06
O50209	9	8	0.300719	0.659045	0.395509	18618	1.10576e+07	1.0546e+07	8.47311e+06	2.071e+06	2.65578e+06	2.91598e+06	1.14721e+06	6.44799e+06	1.35366e+07	2.95763e+06	8.25833e+06	1.29543e+07	2.60768e+06	1.2823e+07	1.67915e+07	6.05595e+06	1.25635e+07	1.44491e+07	4.12882e+06	8.90533e+06	1.19042e+07
P26294	9	9	0.674033	0.998062	0.211745	53433	234154	140214	136948	209910	387852	340560	132999	294767	429120	162644	260544	334979	156518	324967	387273	223737	331727	328155	154305	278008	333133
Q31QV2	9	9	9.00548e-06	0.000455677	0.999999	9305	2.0784e+08	1.32988e+08	1.46849e+08	1.51152e+07	2.04315e+07	1.49066e+07	1.20781e+07	2.7146e+07	3.74483e+07	3.20724e+07	3.72765e+07	5.79284e+07	3.2072e+07	6.57866e+07	8.96754e+07	7.25661e+07	8.05786e+07	1.10791e+08	6.45811e+07	7.92343e+07	1.103e+08
P04997	9	1	0.0014964	0.0201021	0.984735	39954	3.7286e+06	3.11231e+06	2.99672e+06	386207	854040	938300	301393	841155	1.20003e+06	811611	960067	1.87063e+06	1.01541e+06	1.53034e+06	2.59877e+06	1.76565e+06	1.89417e+06	2.45552e+06	1.54061e+06	2.17101e+06	2.55768e+06
Q8GAA4	9	9	1.23725e-05	0.000586921	0.999997	25523	409222	407959	469452	1.89812e+06	2.89858e+06	3.08903e+06	693605	1.27824e+06	1.23296e+06	932379	852942	909151	887698	578632	958385	786103	628665	707628	1.00571e+06	481969	634936
Q8GIS3	9	9	0.994253	0.999811	0.0742605	32052	4.60428e+06	3.76975e+06	3.50937e+06	2.44113e+06	3.77634e+06	3.98969e+06	1.61836e+06	3.63213e+06	5.4837e+06	2.15616e+06	2.87882e+06	4.59029e+06	1.5012e+06	3.90552e+06	6.07834e+06	2.52475e+06	3.99485e+06	4.97618e+06	2.25274e+06	2.78519e+06	4.62199e+06
Q8KUT3	9	9	0.02148	0.132011	0.837066	31505	2.0738e+06	2.24019e+06	1.71264e+06	859316	1.22758e+06	1.01463e+06	442525	752410	1.30384e+06	601666	770378	1.06412e+06	684951	696146	1.41963e+06	699290	775597	1.13988e+06	746861	721127	932316
Q8RQ68	9	9	0.826744	0.999811	0.156661	73924	797464	524053	657815	442094	835319	783809	380769	523603	819119	427194	416387	654587	379732	585009	715397	557112	649455	714418	394490	580041	695769
Q8VPU8	9	9	3.29708e-07	4.54997e-05	1	66758	257291	177602	217407	942378	899135	924934	1.06258e+06	776413	952921	815966	493572	758758	684327	543603	725565	614625	576083	473100	500431	341501	409783
Q9Z3G6	9	9	0.471074	0.838079	0.296609	26858	5.80404e+06	4.13993e+06	3.74539e+06	1.73789e+06	1.91711e+06	1.81003e+06	1.06326e+06	2.47021e+06	6.07741e+06	1.66971e+06	2.95725e+06	3.98802e+06	1.65492e+06	3.06601e+06	5.00543e+06	2.41534e+06	3.58997e+06	4.89959e+06	1.99809e+06	3.01185e+06	4.03283e+06
Q31JY0	9	9	0.0584445	0.254339	0.704217	18689	1.36252e+07	1.03708e+07	1.1236e+07	2.0462e+06	4.26379e+06	1.10515e+07	1.54214e+06	2.08134e+06	5.40113e+06	3.18749e+06	3.03879e+06	5.38094e+06	2.72897e+06	4.61884e+06	7.33157e+06	3.96246e+06	4.34633e+06	6.14576e+06	4.06524e+06	4.49868e+06	7.57724e+06
Q31KD0	9	8	0.0412147	0.204457	0.756061	41424	1.98527e+06	1.08223e+06	1.44302e+06	383814	611333	506315	178422	522368	698526	290309	529104	699601	274917	681266	761155	489503	649410	679179	393987	478403	721040
Q31KF5	9	9	0.90993	0.999811	0.125002	19148	1.54164e+06	1.02501e+06	849289	898313	1.56666e+06	1.10039e+06	323232	1.50005e+06	2.66082e+06	883402	1.63374e+06	2.21055e+06	702041	1.91662e+06	2.72594e+06	1.29948e+06	2.11915e+06	2.32847e+06	990905	1.50653e+06	2.27798e+06
Q31KP5	9	8	0.934872	0.999811	0.114151	33899	4.32934e+06	3.45349e+06	3.03239e+06	2.29383e+06	4.65592e+06	5.43063e+06	1.40354e+06	2.65834e+06	5.08776e+06	2.66989e+06	2.98515e+06	4.51485e+06	1.8158e+06	3.73339e+06	5.18127e+06	3.29504e+06	4.07264e+06	4.24742e+06	3.03766e+06	3.12525e+06	4.3784e+06
Q31LF4	9	9	0.829269	0.999811	0.155748	38754	847946	1.05988e+06	529319	666512	1.06257e+06	872071	644742	685800	1.06391e+06	623055	563593	943876	789381	880816	1.14176e+06	528644	703016	995223	626303	567137	884367
Q31LH5	9	9	0.174268	0.486284	0.508403	37094	198955	139818	121632	420381	323881	234256	271767	360405	994517	273281	362828	820015	215013	452488	861490	303849	495105	590746	249376	324730	476569
Q31LU7	9	9	0.990214	0.999811	0.0794328	16648	6.91456e+06	7.41416e+06	7.54829e+06	3.03572e+06	1.3408e+07	1.31805e+07	1.54619e+06	7.17157e+06	1.46676e+07	3.43225e+06	1.0057e+07	1.59028e+07	3.00164e+06	6.83315e+06	1.43295e+07	5.70814e+06	8.18912e+06	1.43649e+07	6.35763e+06	7.49396e+06	1.06333e+07
Q31M19	9	8	0.00541001	0.0503828	0.943955	45405	1.87744e+06	1.08997e+06	745142	1.1263e+06	1.61249e+06	1.92234e+06	640919	692719	941647	827701	518384	680544	630122	606795	607134	707257	750725	535371	624990	1.05546e+06	607592
Q31MA7	9	9	0.188057	0.509862	0.493151	47205	215883	198576	194023	505926	764476	410466	205803	339686	1.12239e+06	239743	334460	629848	245738	351505	566094	214696	378714	389085	188112	177728	377965
Q31MH3	9	7	0.62692	0.96307	0.229649	141098	187571	115501	123602	162549	365122	337903	96932.9	229091	407076	194440	256411	375311	112918	269342	448670	242700	277651	321782	144138	205696	301311
Q31MP6	9	9	0.00214792	0.0267257	0.977252	58031	856408	624572	611629	1.23685e+06	1.66909e+06	1.33956e+06	1.13095e+06	1.18732e+06	1.51346e+06	1.00033e+06	997816	1.22021e+06	1.07787e+06	1.21871e+06	1.23724e+06	903573	1.02921e+06	1.09014e+06	822019	906902	1.01557e+06
Q31NK1	9	9	1.57282e-05	0.000682154	0.999995	27827	410672	451834	442656	2.40856e+06	6.34131e+06	3.69299e+06	1.32124e+06	3.48512e+06	2.98947e+06	2.46412e+06	3.0258e+06	3.16122e+06	1.49498e+06	2.4004e+06	3.58999e+06	2.53731e+06	2.80934e+06	2.45651e+06	2.61481e+06	2.01997e+06	1.97317e+06
Q31P57	9	9	2.58846e-05	0.00103402	0.999982	62792	1.68577e+06	1.04119e+06	867143	311752	218096	196165	338822	221235	212166	262383	191847	242985	296897	333258	465340	692709	410324	395736	1.10953e+06	709781	468659
Q31P59	9	9	0.961547	0.999811	0.10067	66193	946184	686467	695799	533543	975278	1.10769e+06	349313	580919	1.1936e+06	624348	628011	1.0286e+06	465437	724953	1.26551e+06	509220	829165	962712	428608	551576	817808
Q31P68	9	8	0.215515	0.545252	0.465426	77712	644433	518313	385383	555980	912708	845753	475009	568915	662800	336705	542403	557206	319792	561382	658555	334142	512672	485737	426990	384778	507895
Q31P79	9	8	0.825132	0.999811	0.157244	23787	2.87767e+06	2.41721e+06	2.06087e+06	2.50532e+06	1.71024e+06	1.6932e+06	1.42282e+06	2.23819e+06	2.58736e+06	1.39313e+06	3.20366e+06	2.51723e+06	2.03358e+06	3.74477e+06	3.18183e+06	1.72118e+06	3.48532e+06	2.79421e+06	1.48059e+06	2.64655e+06	2.61179e+06
Q31P84	9	8	0.153103	0.45547	0.533922	38102	1.03458e+06	848443	716808	786423	894788	667571	745355	702492	1.17789e+06	867374	1.23375e+06	1.67536e+06	957034	1.1221e+06	1.55673e+06	949473	868802	1.53924e+06	1.05015e+06	1.10865e+06	1.03061e+06
Q31PP6	9	8	0.0548039	0.247474	0.714192	45296	788213	486585	238576	552101	340612	345484	762704	583652	938334	690039	742277	611095	1.78869e+06	910095	708688	659139	947155	640465	616093	689169	585497
Q31QC2	9	9	0.718678	0.999811	0.195369	42616	653777	476878	424426	511797	457518	342017	239114	734419	1.13848e+06	395251	722846	1.19752e+06	382228	855624	1.4995e+06	558585	863304	1.21804e+06	488141	718245	998168
Q31QT5	9	9	0.841938	0.999811	0.151141	40583	2.2584e+06	1.27712e+06	1.04707e+06	877231	1.83434e+06	1.72916e+06	585122	1.63435e+06	3.36712e+06	1.23228e+06	2.03501e+06	3.27499e+06	1.28295e+06	1.92041e+06	3.69965e+06	1.76988e+06	2.17041e+06	2.72741e+06	1.82435e+06	1.73494e+06	2.18584e+06
Q31QV6	9	9	0.46148	0.830993	0.301278	31689	1.1751e+06	890276	1.02601e+06	434783	800798	1.14798e+06	237550	562497	843591	373204	713469	804609	287828	677939	856547	667306	676272	908834	410692	650452	881929
Q31R06	9	9	0.0141261	0.0992751	0.87834	40362	3.11118e+06	2.04817e+06	1.85317e+06	283894	430719	525851	361758	438755	1.01362e+06	329574	495240	1.0432e+06	310659	778431	1.48e+06	591372	1.01737e+06	1.62009e+06	566586	1.08139e+06	1.48958e+06
Q31RI6	9	9	0.906429	0.999811	0.126444	13605	967660	671739	609207	714661	757381	775172	378311	1.37981e+06	2.06876e+06	602262	1.54779e+06	1.41212e+06	588645	1.5445e+06	1.55117e+06	700546	1.69251e+06	1.23123e+06	529844	1.09547e+06	1.2977e+06
Q31RP1	9	9	0.342853	0.712946	0.367197	39644	1.44586e+06	1.25745e+06	1.10206e+06	751729	1.00729e+06	983158	989639	1.33605e+06	2.37127e+06	993750	1.46212e+06	2.38148e+06	1.11868e+06	2.10046e+06	2.9682e+06	1.06203e+06	1.47295e+06	1.8998e+06	1.11212e+06	2.11109e+06	2.27998e+06
Q31RX7	9	9	0.991497	0.999811	0.0779464	34189	1.3797e+06	1.22336e+06	1.24472e+06	590085	1.51523e+06	1.22006e+06	314634	1.01546e+06	1.95768e+06	432876	1.11487e+06	1.63911e+06	461879	1.15027e+06	1.76169e+06	697326	1.22369e+06	1.72174e+06	517608	944455	1.42585e+06
Q31S06	9	8	0.328993	0.692664	0.376155	108374	423553	423081	342548	456777	589261	626893	194459	258447	541375	257847	323852	526185	248625	359772	525583	254300	385445	349532	286873	254675	381439
Q31QK4	9	9	0.461175	0.830993	0.301428	25839	2.28997e+06	1.86412e+06	1.56697e+06	1.0112e+06	1.40788e+06	1.18404e+06	839369	3.4962e+06	4.54577e+06	1.30644e+06	5.91134e+06	4.90213e+06	1.14587e+06	3.57701e+06	5.15513e+06	2.02112e+06	3.76404e+06	4.18534e+06	1.56732e+06	2.248e+06	3.14531e+06
Q31L23	9	9	0.341316	0.711701	0.368174	19319	4.55519e+06	2.21458e+06	1.93161e+06	4.58273e+06	4.66982e+06	4.47944e+06	1.93169e+06	5.24259e+06	4.74593e+06	3.14365e+06	5.39882e+06	3.9995e+06	3.33316e+06	4.60758e+06	4.00672e+06	3.08248e+06	4.28958e+06	3.15528e+06	2.72244e+06	2.94404e+06	3.04771e+06
P0A4H0	9	9	0.445079	0.817953	0.309453	47178	2.66067e+06	2.48748e+06	2.25031e+06	1.0898e+06	1.64245e+06	1.24562e+06	1.14792e+06	1.52245e+06	2.3452e+06	1.26341e+06	1.28712e+06	2.56632e+06	1.03784e+06	1.7954e+06	3.10386e+06	1.40966e+06	1.79857e+06	2.44513e+06	1.69657e+06	1.59977e+06	2.17232e+06
Q31LW9	9	9	0.00653183	0.0583254	0.933934	97674	371602	177966	89521.8	164980	130559	140906	167350	238130	279509	216644	306672	360291	389750	542827	483833	393037	536246	310994	237704	342678	282749
Q31P93	9	8	0.650042	0.982833	0.220767	51363	1.08093e+06	690362	633248	1.0636e+06	1.0274e+06	1.05738e+06	885986	895419	1.8957e+06	621967	906376	1.03813e+06	775651	1.10139e+06	1.15977e+06	768842	1.00993e+06	990008	740158	740167	1.12714e+06
Q31RF2	8	8	0.998828	0.999811	0.0641281	19489	3.87649e+06	2.23789e+06	2.89323e+06	1.08199e+06	4.14656e+06	3.64982e+06	979196	2.2373e+06	6.69872e+06	1.44023e+06	2.23001e+06	5.47526e+06	1.11437e+06	2.81876e+06	5.20442e+06	2.04076e+06	3.52594e+06	4.75181e+06	1.47285e+06	2.66689e+06	4.053e+06
O07345	8	7	0.8762	0.999811	0.138368	73425	615566	455090	519871	632336	389042	397127	702849	490033	509561	535475	487713	468113	482505	505709	517745	452980	547647	533672	411087	479612	592931
Q9L4P4	8	7	0.452435	0.827572	0.305756	25424	1.7908e+06	1.62232e+06	1.39036e+06	568285	933523	599582	656443	1.35635e+06	3.68575e+06	732834	1.37111e+06	3.21675e+06	707051	1.87458e+06	3.64863e+06	1.30908e+06	1.87269e+06	2.7119e+06	1.06975e+06	1.7016e+06	2.21943e+06
Q31PY6	8	8	0.358373	0.729807	0.357536	45273	380339	215860	207565	241634	406901	421847	162993	428677	363735	276385	526080	520665	308006	650876	602058	352998	637365	448699	288057	501461	451157
Q59984	8	8	0.929517	0.999811	0.116582	23043	2.28176e+06	2.11291e+06	1.13574e+06	1.59775e+06	2.1012e+06	1.64653e+06	945801	2.44251e+06	4.609e+06	1.79329e+06	2.31876e+06	3.33177e+06	1.16412e+06	2.25006e+06	3.44108e+06	2.62934e+06	2.11243e+06	2.88738e+06	2.01524e+06	1.6538e+06	2.07444e+06
P15347	8	8	7.56426e-07	7.40541e-05	1	37066	767426	561758	601505	2.19099e+07	1.48635e+08	1.26703e+08	2.19011e+07	7.05682e+07	9.49985e+07	2.66246e+07	3.36392e+07	4.66456e+07	1.37222e+07	1.77387e+07	4.04537e+07	1.61335e+07	1.56238e+07	2.55365e+07	1.15792e+07	1.30344e+07	1.96689e+07
Q31RH7	8	7	0.877987	0.999811	0.137685	33954	494871	375376	371801	375895	384491	369604	221899	318106	903127	238286	305110	870185	339743	470708	1.32677e+06	378316	659221	914993	269745	417288	663600
Q31N55	8	8	0.418382	0.797869	0.323325	53088	358826	349621	362345	721192	465991	282899	295927	747617	1.17239e+06	457241	656269	1.9195e+06	386454	799179	2.27166e+06	665149	753782	1.5863e+06	411091	586173	562943
Q31NJ6	8	8	0.983013	0.999811	0.0862917	40395	2.90013e+06	2.74354e+06	3.09413e+06	2.21379e+06	5.54911e+06	4.03789e+06	1.50578e+06	3.57004e+06	4.11164e+06	2.39764e+06	2.75663e+06	5.84581e+06	2.07139e+06	2.55313e+06	6.16019e+06	3.24394e+06	2.81276e+06	4.82734e+06	2.51476e+06	3.26949e+06	3.23084e+06
O68523	8	7	0.670592	0.998062	0.213028	26238	299549	666844	786375	382741	526916	368871	456807	543437	348994	276649	824454	783194	256678	488163	652280	1.06046e+06	277829	1.41446e+06	440337	472388	741569
Q31P38	8	6	0.0105605	0.0817896	0.902248	57519	212960	186949	145623	302282	283683	238845	285642	244306	250028	268689	194612	280448	261972	216481	260424	236716	199128	256384	181939	158109	188142
Q31K13	8	8	0.0687882	0.283751	0.678101	54769	643312	946011	845215	427869	772928	614555	358498	595673	398711	379692	606308	634822	316866	385796	563123	366115	426831	656997	518339	393301	350142
Q31KE0	8	8	0.296913	0.65606	0.398236	23706	6.64955e+06	2.95409e+06	1.4854e+06	4.66878e+06	2.27124e+06	1.57945e+06	1.2753e+06	3.28588e+06	3.4647e+06	4.25617e+06	3.04231e+06	4.47004e+06	3.10295e+06	4.95016e+06	6.4137e+06	7.00635e+06	5.53816e+06	4.28586e+06	5.96685e+06	4.45983e+06	3.33992e+06
Q31L79	8	8	0.0257562	0.1498	0.816578	42498	1.34948e+06	1.0915e+06	688226	1.13163e+06	1.04988e+06	639733	870743	1.33087e+06	1.30829e+06	1.26356e+06	2.45627e+06	1.79201e+06	1.02279e+06	2.23469e+06	1.94381e+06	1.87298e+06	2.58063e+06	1.66229e+06	1.3757e+06	2.24326e+06	1.61358e+06
Q31LA2	8	7	0.878889	0.999811	0.137339	151183	419368	276801	312078	196445	274626	217333	246861	232430	517513	201266	212242	396154	201288	221466	550211	284836	321587	311740	220461	267663	319897
Q31LM4	8	7	0.88798	0.999811	0.133819	31698	1.7242e+06	1.04746e+06	1.16735e+06	960505	1.9772e+06	2.04096e+06	596839	666437	2.30485e+06	953388	1.21864e+06	2.2396e+06	807692	1.36624e+06	2.66842e+06	1.25775e+06	1.43258e+06	2.19653e+06	1.21582e+06	1.1931e+06	1.86835e+06
Q31LN0	8	6	0.962623	0.999811	0.100057	105845	407109	300907	245816	338015	496850	447829	307637	335600	582121	270564	395983	491660	292973	344589	571421	284224	407199	455463	247197	344127	508924
Q31LN3	8	7	0.000332127	0.00690642	0.997889	26202	1.05213e+06	928101	878796	1.43975e+06	1.16767e+06	1.22371e+06	873573	927580	1.11551e+06	912373	723066	779649	763752	743690	821754	787365	696265	827984	619232	740660	778076
Q31LS0	8	8	0.0278859	0.159138	0.807108	13759	1.41033e+07	6.71757e+06	7.20714e+06	8.92308e+06	2.05787e+07	1.97862e+07	4.61421e+06	6.74124e+06	9.7495e+06	6.33977e+06	8.28243e+06	9.61629e+06	6.19838e+06	7.40622e+06	8.62376e+06	6.48521e+06	8.81883e+06	7.37752e+06	5.57596e+06	5.66016e+06	6.0075e+06
Q31LY4	8	7	0.0848309	0.326008	0.64279	110734	630403	462046	419610	855028	553582	681914	794567	478023	622860	648438	486044	460852	680526	496219	534989	487097	422712	432014	480365	416757	468418
Q31M83	8	8	0.976492	0.999811	0.0912838	17619	1.3306e+06	1.58356e+06	1.11887e+06	1.69369e+06	1.5367e+06	1.78157e+06	933760	1.67249e+06	3.46543e+06	773676	1.53733e+06	2.18388e+06	1.00589e+06	1.48504e+06	2.90709e+06	796806	1.46085e+06	2.03817e+06	904133	1.06556e+06	2.24665e+06
Q31MA1	8	8	5.84603e-05	0.00192919	0.999898	169257	262208	300853	343352	1.01438e+06	776285	703867	537000	353821	289725	340533	271593	190626	270615	229325	197370	307578	249085	208161	371242	293754	278950
Q31MN9	8	8	0.289029	0.644266	0.403983	123684	241629	236768	147922	151219	76511.3	71189.1	61054.9	268341	419162	168736	323242	458123	89836.3	179661	411206	223960	232375	347002	192304	284196	287701
Q31MS6	8	7	0.887684	0.999811	0.133934	20880	2.70007e+06	2.02936e+06	2.0893e+06	799703	2.01277e+06	2.50557e+06	849854	1.15602e+06	2.90354e+06	1.13968e+06	1.16298e+06	2.71092e+06	822540	1.88832e+06	3.4201e+06	1.31321e+06	2.09016e+06	2.68076e+06	1.41357e+06	1.796e+06	2.24156e+06
Q31NW5	8	7	0.00204853	0.0256997	0.978378	38915	2.00266e+06	1.2909e+06	1.33093e+06	238953	479888	1.18025e+06	185708	163858	459096	147089	228132	415401	133210	194726	421059	263027	361586	410931	338112	287874	419249
Q31NZ1	8	7	0.981778	0.999811	0.0873021	51074	3.06281e+06	1.85847e+06	2.0099e+06	3.24813e+06	2.43751e+06	2.28478e+06	1.4533e+06	2.62101e+06	3.3134e+06	1.59623e+06	2.60753e+06	3.21556e+06	1.80253e+06	2.81192e+06	4.46642e+06	2.1207e+06	3.33937e+06	3.17539e+06	1.74795e+06	2.37518e+06	3.3029e+06
Q31NZ7	8	7	0.314408	0.676022	0.385947	21040	6.3167e+06	4.65783e+06	6.78581e+06	534115	3.33755e+06	7.48675e+06	687140	890065	3.79165e+06	1.06957e+06	1.05921e+06	3.20992e+06	888953	1.61278e+06	3.00234e+06	1.46319e+06	1.809e+06	3.28183e+06	1.95976e+06	1.3364e+06	3.13089e+06
Q31P74	8	8	0.730728	0.999811	0.191019	13567	2.61471e+06	1.71984e+06	1.48323e+06	991950	1.11342e+06	1.02793e+06	599383	1.40061e+06	4.92389e+06	939002	1.28147e+06	5.1928e+06	1.01201e+06	2.30345e+06	6.02158e+06	1.76186e+06	2.63346e+06	4.69876e+06	1.41474e+06	1.66559e+06	3.4312e+06
Q31P99	8	8	0.00266065	0.0303534	0.971551	29791	1.00763e+06	776630	887871	505077	620831	473733	403942	501617	553485	448942	606786	832375	593292	1.07935e+06	860770	816802	959459	1.00403e+06	722691	977621	1.22037e+06
Q31PI8	8	8	0.109215	0.37424	0.597811	64857	647398	388913	402473	640111	502725	620159	718853	650139	963095	681330	670201	1.03489e+06	783974	693519	1.05224e+06	670871	821088	784403	576891	666426	761009
Q31PR0	8	8	0.357144	0.729807	0.358288	30855	930715	1.07554e+06	665800	2.36663e+06	1.32543e+06	1.06178e+06	1.1591e+06	1.714e+06	2.08944e+06	1.14355e+06	1.5604e+06	1.41751e+06	1.12181e+06	1.45612e+06	1.38147e+06	1.06229e+06	1.47377e+06	1.2883e+06	1.00957e+06	2.20388e+06	1.15404e+06
Q31PT8	8	6	0.00400188	0.040499	0.957494	33373	2.05548e+06	1.84231e+06	1.55214e+06	1.27743e+06	1.05883e+06	1.12483e+06	946586	1.08007e+06	1.26042e+06	1.26453e+06	1.14481e+06	1.14758e+06	1.49232e+06	1.24335e+06	1.24808e+06	1.27456e+06	1.38695e+06	1.08262e+06	1.09019e+06	1.35214e+06	1.17899e+06
Q31PZ1	8	8	0.141246	0.436686	0.549532	41189	944208	698494	561761	246234	461930	295947	224137	348509	720033	266912	430330	666069	352392	563316	670431	475126	611842	617804	526268	517006	604860
Q31Q56	8	8	0.313999	0.676022	0.386228	92628	680343	489796	369994	321851	308286	199644	265383	350032	591071	370792	418076	472264	307223	391098	598995	350192	433803	569709	342305	357703	575718
Q31Q76	8	8	0.871953	0.999811	0.139985	28170	1.93706e+06	2.17079e+06	1.81434e+06	1.48179e+06	1.68395e+06	1.34736e+06	903210	2.92268e+06	4.87045e+06	1.49686e+06	2.69082e+06	4.10844e+06	1.01317e+06	2.77371e+06	4.05173e+06	1.97379e+06	2.80619e+06	3.39281e+06	1.51929e+06	1.57254e+06	3.07624e+06
Q31QC9	8	8	0.00361281	0.0375633	0.961447	66267	378251	492954	548519	402118	1.12257e+06	1.05055e+06	266835	579757	827382	291866	431177	469827	316794	326318	425738	219682	319049	313633	166449	216672	260963
Q31QL2	8	8	0.165261	0.473288	0.518926	65628	325719	265275	234489	287735	319483	241110	263024	235730	395745	200530	287868	336472	209506	236879	283518	179583	277848	282077	136142	175611	252020
Q31QL7	8	8	0.972629	0.999811	0.0939239	24983	6.66766e+06	4.62841e+06	4.95347e+06	2.16282e+06	5.62292e+06	7.55261e+06	1.52767e+06	3.05579e+06	8.20896e+06	2.91324e+06	3.0238e+06	6.86698e+06	2.05001e+06	4.06195e+06	8.1324e+06	3.9091e+06	4.34051e+06	5.76635e+06	2.96798e+06	3.28278e+06	5.02214e+06
Q31QQ0	8	6	0.383161	0.761307	0.342841	103267	264300	227975	180624	404521	221850	164123	169062	225389	428419	250053	330703	380817	277993	424348	481014	278682	415579	242062	214001	188852	296390
Q31QQ2	8	8	0.95366	0.999811	0.104962	42901	1.0646e+06	1.26549e+06	998959	956965	1.66337e+06	1.7285e+06	789741	2.0723e+06	1.93299e+06	787421	2.2024e+06	2.15206e+06	978231	2.03081e+06	2.13695e+06	1.12147e+06	1.98907e+06	1.87094e+06	1.01116e+06	1.83742e+06	1.78431e+06
Q31R39	8	8	0.554519	0.912971	0.258965	38930	788405	642046	682735	579870	1.1969e+06	841907	243043	546705	792390	480506	508418	745051	300351	490124	893419	539002	538066	678356	484789	431208	645010
Q31R72	8	8	0.0975013	0.350728	0.618323	35365	3.11237e+06	2.62898e+06	2.26368e+06	1.01959e+06	947174	1.08979e+06	808527	980272	2.95449e+06	1.39887e+06	1.22807e+06	3.9466e+06	1.43222e+06	2.67824e+06	5.28079e+06	2.17232e+06	3.32763e+06	5.09124e+06	1.61586e+06	2.69423e+06	4.06413e+06
Q31RA7	8	8	0.516099	0.879749	0.27569	38476	1.63423e+06	951489	872927	1.06261e+06	2.04908e+06	1.57496e+06	812312	2.22668e+06	2.71381e+06	1.19622e+06	1.58746e+06	2.0666e+06	1.17278e+06	1.7481e+06	2.04321e+06	1.30201e+06	1.70948e+06	1.54987e+06	949209	1.1608e+06	1.33136e+06
Q31RX1	8	8	0.910096	0.999811	0.124933	34878	766931	677333	428018	1.02457e+06	846645	418269	389885	1.04649e+06	1.08885e+06	589860	995440	1.11686e+06	620548	1.04558e+06	1.08655e+06	549193	1.11436e+06	914030	518635	725630	783809
Q31SC4	8	8	6.1339e-09	2.32781e-06	1	25840	5.10603e+07	2.5289e+07	2.84203e+07	1.40035e+06	842426	909677	853346	883884	1.75091e+06	1.15022e+06	1.82893e+06	2.66507e+06	2.67488e+06	3.25865e+06	4.13946e+06	8.99315e+06	5.22607e+06	5.23356e+06	1.01625e+07	5.99469e+06	6.10259e+06
Q31KZ5	8	7	0.812231	0.999811	0.161886	19549	2.64161e+06	1.56109e+06	1.49212e+06	1.64771e+06	1.36733e+06	2.03189e+06	862326	2.58104e+06	5.40372e+06	1.45126e+06	2.88129e+06	4.64793e+06	1.07071e+06	3.57386e+06	6.03121e+06	2.17098e+06	3.62828e+06	4.71314e+06	1.80988e+06	2.86376e+06	4.34496e+06
Q31L10	8	7	0.0427791	0.209647	0.750806	31801	1.08557e+06	671403	688773	591033	672639	529395	865996	1.63176e+06	1.62215e+06	874092	1.94377e+06	1.50644e+06	683580	1.47587e+06	1.38822e+06	954264	1.43291e+06	1.13538e+06	760930	808815	1.1277e+06
Q31L08	8	8	0.107082	0.36935	0.601414	23189	719349	678032	619151	316709	606970	459688	543606	1.25517e+06	1.89739e+06	579596	2.24347e+06	2.39351e+06	981525	1.29309e+06	2.09915e+06	819361	1.32788e+06	1.97961e+06	527753	1.15046e+06	1.0813e+06
Q31N52	8	8	0.127308	0.413818	0.569322	23306	2.18074e+06	1.5036e+06	1.14851e+06	1.33443e+06	1.1984e+06	920305	1.14985e+06	3.63343e+06	3.42717e+06	1.58101e+06	4.36609e+06	3.27352e+06	1.52759e+06	3.31188e+06	3.23083e+06	2.18018e+06	3.42467e+06	2.41821e+06	1.34629e+06	1.92329e+06	2.32813e+06
Q31PV3	8	8	0.189771	0.511673	0.491322	17745	2.3776e+06	2.08964e+06	1.49359e+06	1.3521e+06	1.42734e+06	1.02342e+06	1.60775e+06	4.10111e+06	4.03473e+06	1.69857e+06	5.5029e+06	4.27877e+06	1.20296e+06	3.55204e+06	4.34923e+06	2.29063e+06	3.95534e+06	3.60742e+06	1.50444e+06	2.34626e+06	3.06961e+06
Q31NM6	8	7	0.87836	0.999811	0.137542	68224	202591	296807	266757	323872	217052	172358	187071	287755	466000	208459	382163	614606	150337	301087	718601	267098	412935	422052	167205	289196	333784
Q8KPR4	8	8	0.999047	0.999811	0.0632047	32553	615248	775918	753158	980696	676976	694087	401693	628689	1.09794e+06	428198	818636	1.23306e+06	487113	629975	1.19306e+06	533985	684536	1.17725e+06	521252	834858	769536
Q31LB6	8	8	0.256973	0.597986	0.428867	36090	1.40294e+06	1.705e+06	2.12985e+06	1.58163e+06	1.08674e+06	1.23675e+06	1.26573e+06	1.48154e+06	1.81524e+06	995301	1.43472e+06	1.51679e+06	1.29785e+06	1.5119e+06	1.77864e+06	1.21057e+06	1.69962e+06	1.71557e+06	856199	1.24307e+06	1.29839e+06
P42460	8	8	0.422304	0.802324	0.32124	45142	968073	599449	560074	1.0734e+06	1.67296e+06	1.50555e+06	567230	1.25824e+06	1.70595e+06	790043	1.19273e+06	1.61209e+06	662105	1.22193e+06	1.70873e+06	994195	1.42958e+06	1.48643e+06	725240	953368	1.23442e+06
Q54766	7	6	0.634712	0.971263	0.226634	35825	2.39112e+06	1.67917e+06	1.85005e+06	1.99979e+06	2.57411e+06	3.01982e+06	1.53401e+06	2.14304e+06	2.79648e+06	1.88067e+06	2.11842e+06	2.10444e+06	1.79832e+06	2.05681e+06	2.28095e+06	1.56254e+06	1.89677e+06	1.96824e+06	1.43412e+06	2.15519e+06	2.25228e+06
Q31RF3	7	6	0.811584	0.999811	0.162118	18670	7.34769e+06	4.88622e+06	5.00965e+06	2.19844e+06	5.69478e+06	5.14011e+06	2.12507e+06	4.64157e+06	9.56553e+06	4.13155e+06	5.00089e+06	9.11915e+06	4.08033e+06	6.69985e+06	1.01318e+07	5.18313e+06	6.78746e+06	7.77488e+06	4.76843e+06	5.54831e+06	8.25869e+06
Q8GAA0	7	7	0.0237662	0.142597	0.82585	69170	1.85122e+06	1.12645e+06	1.04978e+06	1.60076e+06	1.64228e+06	1.44356e+06	1.87321e+06	2.5898e+06	2.05095e+06	1.8692e+06	2.11556e+06	1.85351e+06	1.42919e+06	1.83252e+06	1.73401e+06	1.69934e+06	2.0606e+06	1.56568e+06	1.46523e+06	1.68505e+06	1.54684e+06
O32463	7	7	0.00663944	0.0585969	0.933005	35453	414889	348389	329747	722671	541989	471126	761443	1.02443e+06	1.13727e+06	623686	833423	1.02476e+06	576140	858965	1.21042e+06	652476	769154	1.05339e+06	508456	606772	842201
Q55267	7	7	0.795085	0.999811	0.168019	46620	862546	563860	410246	926970	620613	653126	456195	846433	1.42813e+06	590739	649772	993923	582520	1.11103e+06	1.24893e+06	702212	862426	1.02533e+06	603303	805107	1.14116e+06
Q31L26	7	7	0.989727	0.999811	0.079968	20345	845370	1.0172e+06	909032	564832	1.03649e+06	801465	488679	1.0238e+06	1.8807e+06	521852	1.03328e+06	1.97076e+06	486176	937520	1.65318e+06	687783	891853	1.35454e+06	684401	647089	1.00153e+06
Q31KV0	7	6	0.651838	0.983375	0.220086	30909	367581	364217	334662	591330	647242	386477	323246	852849	921195	416383	788665	685940	339107	832007	672674	399786	671341	661241	319337	506466	638801
O33701	7	7	0.208428	0.539	0.472278	32439	2.03139e+06	1.65293e+06	1.22408e+06	532420	823370	657526	373523	654502	1.36772e+06	536838	760477	1.40512e+06	397055	912517	1.4029e+06	862998	1.16814e+06	1.58263e+06	757963	895285	1.39849e+06
Q31L05	7	6	0.986617	0.999811	0.083105	17134	3.48717e+06	1.8448e+06	2.28695e+06	1.73651e+06	5.03014e+06	4.33181e+06	1.53562e+06	3.28063e+06	4.99564e+06	2.78947e+06	2.18892e+06	3.83375e+06	2.36117e+06	2.48504e+06	4.74021e+06	3.48007e+06	2.90836e+06	3.37674e+06	2.1575e+06	2.79934e+06	3.82108e+06
Q31QE2	7	7	0.011637	0.0870197	0.894685	19379	619393	440291	344686	254060	305427	299995	136963	229948	353449	275097	376071	809778	457823	773251	1.25122e+06	488603	853994	979285	451970	534584	750448
Q31ML0	7	7	0.247362	0.584884	0.436858	12664	4.8529e+06	3.17405e+06	2.26239e+06	2.15935e+06	2.27801e+06	2.18894e+06	2.31495e+06	2.08544e+06	2.9594e+06	2.08966e+06	2.18786e+06	2.51086e+06	2.82496e+06	2.60834e+06	2.92475e+06	2.42341e+06	2.69957e+06	2.72976e+06	2.11376e+06	2.38661e+06	2.7062e+06
Q31M07	7	7	0.834807	0.999811	0.15374	15057	7.41767e+06	9.88329e+06	7.61126e+06	2.10597e+06	8.54612e+06	9.11318e+06	2.40132e+06	5.34582e+06	8.68777e+06	4.68215e+06	6.02578e+06	7.04656e+06	4.09616e+06	5.69717e+06	7.7859e+06	5.91699e+06	4.73957e+06	6.96454e+06	7.21142e+06	5.49793e+06	7.78699e+06
Q31PY7	7	7	0.962512	0.999811	0.100121	36136	1.94846e+06	1.68648e+06	1.60012e+06	957630	1.93823e+06	1.68894e+06	557554	1.54267e+06	3.4418e+06	1.02415e+06	1.69141e+06	2.77044e+06	1.19212e+06	2.17885e+06	2.67873e+06	1.41229e+06	1.99375e+06	2.62783e+06	1.50302e+06	1.51574e+06	2.3206e+06
Q31JU4	7	7	6.55762e-07	7.40541e-05	1	50176	1.5371e+06	2.70482e+06	2.66018e+06	162346	111067	65809.7	280226	93844.4	117475	170410	84288.3	136648	291603	123816	233247	183141	167817	299914	316434	318729	250194
Q31K00	7	7	0.000444583	0.00854274	0.996767	28787	453870	208804	128111	613121	639167	349375	588101	851600	916521	789680	878633	1.04647e+06	930986	1.36271e+06	1.13584e+06	870868	1.2511e+06	839302	713456	806977	710118
Q31KD8	7	7	0.0379692	0.196245	0.767393	27728	7.14524e+06	4.71887e+06	4.69864e+06	615568	1.67205e+06	3.39022e+06	573139	1.05725e+06	2.99802e+06	1.22925e+06	1.68495e+06	2.63438e+06	1.78771e+06	2.6347e+06	3.19395e+06	1.9918e+06	2.87167e+06	3.19944e+06	1.99868e+06	2.82489e+06	3.43268e+06
Q31KY1	7	7	0.548447	0.908889	0.261547	47368	461757	440273	355673	340796	290268	214956	152299	353897	402395	247758	424110	407441	217634	258582	423376	266856	334492	345277	211655	365045	282077
Q31KY4	7	7	0.648211	0.982833	0.221464	14719	1.10624e+07	4.08397e+06	4.84997e+06	1.38133e+06	3.76115e+06	3.61102e+06	884334	2.30346e+06	6.69186e+06	1.77001e+06	2.7242e+06	7.41439e+06	1.91817e+06	4.59079e+06	6.70991e+06	3.37374e+06	4.85152e+06	5.02826e+06	2.64626e+06	3.2966e+06	3.82152e+06
Q31KZ1	7	6	0.988378	0.999811	0.0813837	9728	7.46639e+06	4.94788e+06	5.36819e+06	5.34232e+06	8.98795e+06	1.38644e+07	1.36155e+06	1.05741e+07	1.66291e+07	4.4059e+06	1.26296e+07	1.26584e+07	2.88178e+06	8.63546e+06	1.46669e+07	5.56212e+06	8.41635e+06	1.26817e+07	5.1871e+06	6.42602e+06	1.21281e+07
Q31L43	7	7	0.0155073	0.105561	0.869866	23320	2.25943e+06	2.30755e+06	2.26261e+06	471750	957679	1.34893e+06	436432	660577	1.05965e+06	680812	739498	1.19739e+06	560036	867391	1.45095e+06	788929	951989	1.35842e+06	1.04987e+06	975893	1.11469e+06
Q31L59	7	6	0.983632	0.999811	0.0857708	15809	6.2912e+06	6.45168e+06	5.53143e+06	7.51889e+06	1.13652e+07	1.12364e+07	3.88826e+06	7.58383e+06	2.02578e+07	5.11412e+06	7.67884e+06	1.94362e+07	4.0198e+06	8.04602e+06	1.90309e+07	4.88372e+06	8.41668e+06	1.56946e+07	5.46176e+06	7.65361e+06	1.27224e+07
Q31LC0	7	7	0.196437	0.522227	0.48434	56767	1.88167e+06	1.01766e+06	893728	1.38055e+06	1.50032e+06	1.58054e+06	1.04589e+06	1.89016e+06	3.09763e+06	1.18293e+06	1.833e+06	1.60409e+06	1.31379e+06	2.04052e+06	1.67699e+06	1.56916e+06	1.92974e+06	1.36935e+06	1.00105e+06	994581	1.18314e+06
Q31LF7	7	7	0.224485	0.559237	0.457027	73792	2.5067e+06	1.48032e+06	1.10861e+06	1.26324e+06	941385	1.0206e+06	1.44613e+06	1.12783e+06	1.60859e+06	1.25694e+06	1.08182e+06	1.17089e+06	1.34295e+06	994984	1.22806e+06	1.0568e+06	1.01143e+06	1.28021e+06	1.53082e+06	1.18648e+06	1.22434e+06
Q31LI9	7	7	0.090689	0.338609	0.631152	53974	1.9048e+06	2.31184e+06	2.51331e+06	697665	1.07604e+06	1.20922e+06	714050	835411	1.38037e+06	774156	1.42722e+06	2.26487e+06	768315	1.15209e+06	2.45165e+06	1.16913e+06	1.29586e+06	2.5195e+06	1.45006e+06	1.36903e+06	1.80666e+06
Q31LV7	7	7	0.816435	0.999811	0.160376	18844	3.5476e+06	2.97949e+06	2.35721e+06	1.29498e+06	3.1074e+06	2.57217e+06	1.76928e+06	2.18543e+06	3.57086e+06	2.11865e+06	2.33167e+06	3.31028e+06	1.73139e+06	2.52253e+06	3.68749e+06	2.83214e+06	2.82081e+06	3.76031e+06	2.27188e+06	2.51905e+06	2.80191e+06
Q31LX1	7	7	0.286925	0.641462	0.405539	38998	1.29471e+06	1.3647e+06	1.23091e+06	1.23772e+06	851739	874768	794521	983866	1.07768e+06	833390	1.17818e+06	1.31901e+06	887140	1.27063e+06	1.41137e+06	1.1302e+06	1.32386e+06	1.31107e+06	994432	1.38139e+06	1.24592e+06
Q31LY1	7	7	0.551175	0.91142	0.260384	15971	2.13271e+06	1.56688e+06	1.72957e+06	2.91586e+06	3.9332e+06	3.17186e+06	1.12364e+06	2.41582e+06	3.60161e+06	1.61537e+06	2.4865e+06	3.33316e+06	1.16663e+06	1.87913e+06	3.20023e+06	2.08635e+06	2.05111e+06	3.03513e+06	2.0476e+06	1.728e+06	2.84569e+06
Q31LY5	7	6	0.762416	0.999811	0.179668	49361	658154	838430	806345	1.15175e+06	557761	470627	511432	328672	864700	574741	421401	778745	474419	506226	2.44384e+06	426924	443969	684312	420265	511518	549512
Q31M27	7	7	0.914167	0.999811	0.123233	33119	2.26908e+06	1.58297e+06	1.87389e+06	1.332e+06	2.13319e+06	2.40219e+06	1.08175e+06	1.08014e+06	2.78457e+06	919516	1.22383e+06	2.03401e+06	1.04965e+06	1.43261e+06	2.46502e+06	1.0606e+06	1.60921e+06	2.16572e+06	1.14013e+06	1.56625e+06	2.14903e+06
Q31M40	7	6	0.0576552	0.253652	0.706341	46227	356310	270872	185877	200711	411188	432524	353542	148704	135652	122509	136569	87212.9	205751	123718	122722	81860.6	176625	137199	110820	167170	259918
Q31M41	7	6	0.996688	0.999811	0.0700061	38392	204309	196969	217855	129638	198754	191881	71900.2	125140	586559	69027.5	188520	607864	106549	161008	611296	129877	214639	452768	125681	176257	219809
Q31M43	7	7	0.780057	0.999811	0.173379	67125	651100	592465	565393	448835	827338	719702	559495	515412	666346	547110	417343	676009	579620	709870	595266	516650	719744	716413	527546	524899	722260
Q31M62	7	6	0.0193065	0.124183	0.848362	22234	7.12067e+06	5.33329e+06	6.28144e+06	887529	1.3333e+06	3.2201e+06	520511	855594	2.50042e+06	821116	1.34403e+06	2.39631e+06	824359	1.5744e+06	2.73515e+06	1.43443e+06	1.85533e+06	2.53902e+06	1.44024e+06	2.0225e+06	2.48778e+06
Q31MA0	7	6	0.9269	0.999811	0.117747	35279	244834	360672	351392	118200	267205	226332	108698	232749	299993	78210.9	336572	353695	99400.2	298904	355232	119666	202699	366948	126325	259307	221538
Q31MD4	7	6	0.294288	0.65216	0.400134	63151	636740	438586	391453	592985	1.02635e+06	1.01119e+06	351235	806161	815559	689039	539278	634914	701658	678380	658778	649981	665859	619605	597778	636906	698139
Q31MF2	7	7	0.0199461	0.125874	0.844969	47741	284758	217663	197832	348919	322405	270898	542364	240913	372904	338683	199279	225276	284818	221320	258763	184933	178825	211337	231622	205443	203861
Q31ML1	7	7	0.770124	0.999811	0.176919	20174	1.33722e+07	9.93766e+06	8.84646e+06	4.47545e+06	1.12507e+07	1.21192e+07	3.76459e+06	8.89857e+06	1.05198e+07	6.92176e+06	6.84701e+06	8.61066e+06	8.01547e+06	8.48897e+06	1.05116e+07	8.21485e+06	9.04592e+06	9.0893e+06	7.17082e+06	7.0866e+06	9.99889e+06
Q31MR8	7	7	0.00904584	0.072689	0.913476	60368	758657	592895	480891	1.11809e+06	780421	675440	879881	992195	841863	771902	986588	960696	1.03848e+06	1.24384e+06	1.08087e+06	889460	1.1375e+06	949277	761981	718796	871369
Q31N12	7	7	0.00139987	0.0199252	0.985861	95208	964089	1.0339e+06	700126	357715	348765	214785	178115	362765	350982	313150	315017	488349	306166	485489	643977	490112	545239	471089	387806	502047	531862
Q31N20	7	7	0.117484	0.39786	0.584355	46681	274634	185598	223655	1.0999e+06	709632	571961	310096	631002	870099	386023	609030	855463	326172	551080	1.18289e+06	396445	591810	657533	305873	666934	669823
Q31N28	7	7	0.997804	0.999811	0.0673969	16968	1.18516e+06	1.18255e+06	1.32041e+06	974366	1.26392e+06	1.37281e+06	954171	1.00089e+06	1.59589e+06	885692	968402	1.72076e+06	715125	994441	1.7868e+06	935414	1.03828e+06	1.51584e+06	926776	972011	1.30945e+06
Q31NA7	7	7	0.789054	0.999811	0.170171	62222	288138	221563	225766	223386	398000	363335	169407	294965	514029	262794	372952	634520	218708	341100	586812	298159	397548	496463	301451	316374	453958
Q31ND7	7	6	0.932928	0.999811	0.115041	48632	1.79851e+06	1.27463e+06	1.19833e+06	591033	865974	1.13705e+06	432109	1.5896e+06	2.17238e+06	707086	1.18968e+06	1.94509e+06	606465	1.80722e+06	2.43753e+06	956995	1.24133e+06	1.78774e+06	809580	1.08468e+06	1.62173e+06
Q31NL0	7	7	0.271856	0.623848	0.416994	22690	8.62949e+06	6.59947e+06	4.96e+06	1.22794e+06	3.93827e+06	3.33742e+06	1.03173e+06	3.04502e+06	5.3891e+06	2.43017e+06	3.18709e+06	6.91393e+06	2.01215e+06	5.34609e+06	7.6063e+06	4.29785e+06	5.80931e+06	7.31804e+06	3.63758e+06	4.49683e+06	6.99095e+06
Q31NQ8	7	6	0.626872	0.96307	0.229668	25661	1.20709e+06	829367	566911	1.45631e+06	1.76496e+06	1.4371e+06	676854	1.25573e+06	2.19132e+06	880499	1.29344e+06	2.02743e+06	814409	1.70664e+06	2.30635e+06	1.04105e+06	1.3891e+06	1.80028e+06	819378	965914	1.40631e+06
Q31NR4	7	7	0.5749	0.930381	0.250449	40926	8.54647e+06	6.0997e+06	6.27496e+06	3.52198e+06	7.89617e+06	8.80643e+06	2.26995e+06	4.83485e+06	6.90276e+06	3.77027e+06	4.74031e+06	5.8533e+06	4.5763e+06	5.73108e+06	7.16049e+06	5.14631e+06	6.17025e+06	6.31539e+06	5.05024e+06	4.68164e+06	6.36267e+06
Q31P48	7	7	7.59721e-06	0.000397675	0.999999	25467	1.42013e+06	1.10027e+06	1.15637e+06	2.03936e+06	2.91913e+06	2.95117e+06	1.32057e+06	1.62852e+06	2.01731e+06	1.30717e+06	1.37431e+06	1.39272e+06	1.07549e+06	1.04808e+06	1.31104e+06	1.16108e+06	1.11334e+06	1.03227e+06	1.13704e+06	849520	943656
Q31P56	7	6	1.08712e-07	2.06281e-05	1	80456	1.28713e+06	779960	712401	170188	173484	134700	272543	148415	147481	152854	150351	133109	273251	187781	242540	475166	322103	366511	453037	396532	389428
Q31P65	7	6	0.95238	0.999811	0.105629	76404	726820	425933	363026	523548	543458	473748	368946	465756	792841	494862	478973	669396	409118	591204	762770	500714	620695	643191	413885	479479	573980
Q31PC4	7	7	0.275283	0.629337	0.414341	116612	185813	156197	136420	205973	359283	218027	287881	217205	407733	203045	299474	391875	207010	262661	427990	211496	240547	355392	227391	213940	315216
Q31PD8	7	7	0.304033	0.661206	0.39316	9013	4.9023e+06	1.03129e+07	1.16001e+07	1.39782e+06	1.81604e+06	1.89671e+06	1.15662e+06	3.14191e+06	7.67753e+06	1.60199e+06	4.23327e+06	8.91596e+06	1.70203e+06	8.05663e+06	1.22944e+07	2.87613e+06	8.11289e+06	9.92461e+06	2.20306e+06	5.04414e+06	7.16803e+06
Q31PM9	7	7	0.155991	0.458902	0.530273	46687	971940	724349	662993	1.06015e+06	1.83163e+06	2.3443e+06	802848	1.16963e+06	1.74391e+06	977698	1.09798e+06	1.73699e+06	916865	1.2534e+06	1.59446e+06	956314	1.17451e+06	1.26221e+06	880841	923765	1.17289e+06
Q31Q13	7	6	0.0855582	0.327035	0.641312	64293	410234	307996	286563	510119	549414	621310	262515	662586	461050	483420	471311	403831	442920	396752	393533	429391	367092	365150	361257	323015	371061
Q31Q25	7	7	0.976458	0.999811	0.0913077	33971	768913	497070	523614	458904	684161	541084	504301	497530	966779	409983	480575	702763	414830	573289	765879	479191	577306	720519	463301	489975	690943
Q31Q80	7	7	0.671595	0.998062	0.212654	27274	510055	353272	340950	425425	458680	384510	257869	518095	764087	350153	513936	771018	354410	637425	1.1231e+06	491376	740414	832829	448283	452467	808550
Q31QC7	7	7	0.953211	0.999811	0.105197	25856	2.20782e+06	1.42021e+06	1.26953e+06	1.54033e+06	1.73579e+06	1.73662e+06	1.20446e+06	1.68544e+06	2.28626e+06	1.46354e+06	1.57814e+06	2.21678e+06	2.3838e+06	1.70611e+06	1.97492e+06	1.45637e+06	1.75943e+06	1.89787e+06	1.55048e+06	1.40868e+06	2.23395e+06
Q31QH3	7	7	0.691224	0.998633	0.205383	50657	626899	618343	531941	796836	1.04893e+06	1.09603e+06	267113	551991	970031	440222	600403	1.18571e+06	263621	647316	1.01446e+06	548672	632705	780089	552375	537175	707458
Q31QS6	7	6	0.125936	0.412007	0.571364	35512	1.0099e+06	603587	738926	273393	386227	560449	230157	262666	697272	366944	163844	549555	552834	343402	590693	383520	380694	468226	737154	319379	599934
Q31QY6	7	7	0.489924	0.85779	0.28766	22965	4.81932e+06	4.28507e+06	4.01492e+06	1.41364e+06	2.91117e+06	3.26206e+06	1.08019e+06	1.84096e+06	3.47379e+06	1.26796e+06	2.33184e+06	3.93327e+06	1.02329e+06	2.30042e+06	4.32689e+06	2.02797e+06	2.5895e+06	4.6562e+06	2.20087e+06	2.58102e+06	3.53393e+06
Q31R58	7	7	0.00036923	0.00747321	0.997529	18687	1.3928e+07	1.17239e+07	1.54866e+07	1.17163e+06	1.77512e+06	3.99336e+06	501507	632809	2.91374e+06	1.41701e+06	955915	2.47568e+06	950375	1.74424e+06	3.13577e+06	2.7022e+06	2.31586e+06	2.7962e+06	2.18872e+06	2.17234e+06	2.55099e+06
Q31R65	7	7	0.842894	0.999811	0.150791	42398	508450	419391	445704	439765	229863	395777	194180	425494	884924	218919	639175	706825	288820	868407	863233	272393	1.04926e+06	1.01638e+06	318094	698647	1.02799e+06
Q31R88	7	7	0.0102358	0.0800926	0.904594	26618	2.63021e+06	3.00554e+06	3.48445e+06	682231	1.04444e+06	2.0246e+06	567918	643333	1.09585e+06	437440	562058	991063	379163	727636	1.25843e+06	495014	917860	1.01e+06	497937	754063	1.15535e+06
Q31RE4	7	7	0.000198081	0.00477282	0.999061	14560	3.57955e+07	2.38263e+07	2.36233e+07	1.03902e+07	1.41283e+07	1.1277e+07	8.12153e+06	1.5294e+07	1.35172e+07	1.43975e+07	1.25372e+07	1.50629e+07	1.6345e+07	1.72182e+07	1.8261e+07	1.88755e+07	1.8027e+07	1.74455e+07	1.63599e+07	1.76832e+07	1.87674e+07
Q31RJ4	7	7	0.960767	0.999811	0.10111	12740	527469	651295	609742	419651	1.27854e+06	1.13156e+06	179444	830975	1.06917e+06	443817	853733	1.02188e+06	273758	542314	1.13811e+06	607969	706797	931943	510124	703646	926701
Q31RQ2	7	7	0.168074	0.473351	0.515589	19044	1.11433e+06	842366	855152	1.01701e+06	2.32478e+06	2.36316e+06	956645	1.22724e+06	1.73173e+06	1.01188e+06	1.2862e+06	1.5155e+06	813534	1.293e+06	1.3563e+06	1.28227e+06	1.23223e+06	1.23103e+06	1.0236e+06	908299	1.18424e+06
Q31RQ3	7	7	0.83318	0.999811	0.154331	36560	1.01889e+06	598535	549849	672781	1.62474e+06	1.7152e+06	517193	937497	1.77623e+06	689272	987240	1.28149e+06	674568	1.09434e+06	1.44913e+06	795834	1.19775e+06	1.12995e+06	687559	946561	1.23357e+06
Q31RU9	7	7	1.68289e-05	0.000705366	0.999994	63990	226002	171016	138200	1.08762e+06	931371	833851	130856	260118	336784	182726	246264	259017	208811	311631	240263	190264	280088	234770	157724	224451	203546
Q31RY9	7	7	0.127825	0.414549	0.568556	58433	627849	449826	333236	467131	414962	346937	815249	478774	971043	527632	606286	967207	631690	766602	1.21982e+06	482603	790264	912806	531217	481882	775310
Q31S69	7	6	0.394579	0.772856	0.33635	36180	681654	446852	560635	503150	877294	1.03501e+06	428112	554077	633754	521940	494206	559085	366534	418122	739451	550927	547512	538786	493259	464971	644163
Q31SB1	7	7	0.500626	0.862599	0.282705	35332	1.21736e+06	1.16035e+06	1.09478e+06	1.08469e+06	2.12068e+06	1.97936e+06	525949	1.22803e+06	1.7264e+06	716689	1.041e+06	1.19121e+06	791776	1.05926e+06	1.23007e+06	831256	1.15652e+06	1.15463e+06	720047	990819	1.1726e+06
Q54755	7	6	0.892282	0.999811	0.132129	49974	1.31965e+06	765111	672431	1.18139e+06	777799	866439	621213	947100	1.61196e+06	725510	919842	1.58918e+06	671737	1.20454e+06	2.37277e+06	1.00294e+06	1.60138e+06	1.50039e+06	737434	1.09078e+06	1.65925e+06
Q31QK3	7	7	0.243256	0.581714	0.440355	14950	2.91309e+06	3.79798e+06	3.83956e+06	1.42472e+06	1.99356e+06	1.64637e+06	1.28591e+06	3.38614e+06	5.82024e+06	2.24324e+06	5.7344e+06	6.93875e+06	1.87144e+06	3.90466e+06	7.91336e+06	3.79414e+06	4.38201e+06	5.81004e+06	3.4261e+06	3.15737e+06	5.01963e+06
Q31NR2	7	5	0.416358	0.795019	0.324407	13308	323484	254832	221503	308458	299863	250649	178497	507558	619988	264588	709687	480412	296888	479213	525186	321768	520238	351057	227823	232534	361424
Q31L29	7	6	0.236235	0.573473	0.446456	13760	696959	565865	452709	436366	284263	236858	370935	784841	1.20183e+06	477719	1.53646e+06	1.43257e+06	318304	1.15774e+06	1.3693e+06	571619	1.07341e+06	978355	470805	617413	1.01269e+06
Q31RJ2	7	7	0.0560489	0.249508	0.71073	44544	509250	507563	319519	247963	230157	183887	220020	436559	753654	365624	1.01025e+06	1.49741e+06	347055	1.04331e+06	1.42842e+06	585345	984588	1.30508e+06	428412	1.05154e+06	907342
P38023	7	6	0.0128594	0.0920781	0.886473	45674	340687	151217	166555	277269	234885	217541	265241	489032	803931	405404	665898	603729	385196	676372	839948	391525	730591	537917	338906	353292	578323
P12243	7	7	0.57414	0.930381	0.250762	11755	8.90587e+06	7.41525e+06	6.11855e+06	2.99896e+06	3.65039e+06	4.09741e+06	1.34845e+06	3.54525e+06	9.48188e+06	2.36311e+06	4.70659e+06	8.79297e+06	2.32522e+06	6.9868e+06	1.03874e+07	4.05637e+06	6.89802e+06	9.82979e+06	4.10395e+06	5.8034e+06	9.07938e+06
Q8GMT0	7	7	0.993838	0.999811	0.0748709	11929	595272	463881	478182	407121	1.05396e+06	832831	157293	609219	1.99506e+06	368041	587241	1.6051e+06	281758	712669	1.6127e+06	409751	675304	932578	312266	396018	835592
Q31LM9	6	6	0.593235	0.939879	0.242974	18342	9.59318e+06	9.58786e+06	7.86864e+06	1.59111e+06	7.57065e+06	7.2918e+06	1.29402e+06	6.42433e+06	1.55662e+07	4.57603e+06	7.67143e+06	1.50678e+07	3.46629e+06	1.09323e+07	1.66349e+07	7.99061e+06	9.23187e+06	1.48358e+07	8.35945e+06	1.01193e+07	1.43168e+07
Q31LA3	6	6	0.230249	0.564649	0.451783	29508	1.24693e+06	1.46396e+06	1.15746e+06	918775	922418	872503	473560	1.08706e+06	1.16302e+06	752359	1.63346e+06	1.78726e+06	683456	1.35287e+06	2.01186e+06	1.29514e+06	1.37724e+06	1.69275e+06	1.30794e+06	1.4448e+06	1.48147e+06
Q31N26	6	6	0.000223348	0.0052107	0.998859	44077	405384	321468	326838	722592	746700	583709	501145	585322	694487	580346	569099	736657	611048	687748	582974	570163	626805	639813	528985	511973	610417
Q54769	6	6	0.728619	0.999811	0.191778	23814	449230	331499	200937	348463	238719	219874	250403	274523	301928	201296	268564	360503	237936	332996	462831	203338	351419	347889	183781	240395	217370
Q31PM2	6	6	0.0634478	0.269787	0.691202	34984	847096	728194	542054	509155	655625	411652	520827	758966	1.92878e+06	921474	1.07474e+06	2.86704e+06	716691	1.30678e+06	2.80989e+06	1.26379e+06	1.68603e+06	1.94869e+06	1.29889e+06	1.18705e+06	1.49867e+06
Q8GJM0	6	5	0.869555	0.999811	0.140892	26481	453505	260348	253937	273848	342401	309013	218964	364270	971714	285679	403793	892918	220623	422554	1.02052e+06	310456	437123	919530	298665	400188	722068
Q79PF5	6	6	0.952095	0.999811	0.105777	11429	1.41399e+06	1.21278e+06	1.12186e+06	941799	1.73442e+06	1.56218e+06	541222	1.21402e+06	1.88843e+06	712232	1.31617e+06	1.67083e+06	520193	1.3147e+06	1.42732e+06	835181	1.00251e+06	1.1816e+06	776411	1.01256e+06	1.24288e+06
Q31KU9	6	5	0.463935	0.832452	0.300076	27101	433179	247856	225312	183674	315748	320966	223614	526840	1.12259e+06	304401	469795	849434	231125	679318	1.13143e+06	424465	609163	858892	340655	445140	736861
Q31KC6	6	6	0.0265643	0.153685	0.812932	45446	396896	338726	328300	3.21522e+06	949609	596444	817131	1.06832e+06	1.45708e+06	807956	1.3444e+06	1.52053e+06	670878	1.02908e+06	1.27801e+06	709040	1.11714e+06	965703	505054	753159	890331
P95822	6	6	8.67167e-07	7.74329e-05	1	17339	2.91183e+08	2.20112e+08	2.28886e+08	2.63332e+07	3.23115e+07	2.51361e+07	1.88807e+07	4.06803e+07	5.21647e+07	5.21996e+07	4.66639e+07	9.42439e+07	6.89819e+07	9.07536e+07	1.33959e+08	1.11571e+08	1.17061e+08	1.48452e+08	9.86995e+07	1.4087e+08	1.63245e+08
Q31QP9	6	5	0.932255	0.999811	0.115347	42891	1.69942e+06	981224	902594	1.05127e+06	1.72695e+06	1.97083e+06	440818	1.25895e+06	2.03916e+06	828615	884028	1.57107e+06	890769	1.37985e+06	1.42384e+06	1.13429e+06	1.35372e+06	1.41151e+06	1.0429e+06	1.08692e+06	1.59014e+06
Q31QG7	6	6	0.547263	0.908889	0.262053	37084	228187	171507	124005	121261	116901	110099	78204.4	178639	304619	110847	145429	326129	97994	262828	345684	172103	301825	341096	159846	239312	279188
Q54775	6	6	0.0121531	0.0891224	0.891172	60688	582525	482097	515449	483127	614657	601820	629771	582922	955265	634299	586083	809821	520785	518440	581263	527628	461073	495569	408772	408562	464451
Q7X4K8	6	5	0.8559	0.999811	0.146002	21957	2.80507e+06	2.21863e+06	1.90773e+06	2.09418e+06	2.92125e+06	2.76766e+06	1.44359e+06	4.28998e+06	1.20219e+07	2.01376e+06	3.42284e+06	9.85689e+06	1.54751e+06	4.35437e+06	1.07533e+07	3.11899e+06	4.41471e+06	6.47029e+06	2.25149e+06	2.81616e+06	4.91698e+06
Q8KPT7	6	5	0.0115996	0.0870197	0.894943	16824	3.58007e+06	2.20864e+06	2.14734e+06	416133	254522	465446	279355	417670	1.73326e+06	627464	651937	2.65951e+06	871158	1.64853e+06	3.3079e+06	1.08764e+06	2.3026e+06	2.97578e+06	1.07995e+06	1.80603e+06	3.00867e+06
Q31JT6	6	6	0.679358	0.998062	0.209766	35655	671884	529948	513389	504057	795355	904151	228916	523045	767329	420370	609538	628225	372025	501848	714790	422978	520756	623667	351408	352278	595638
Q31JZ7	6	6	0.00871259	0.071106	0.916048	21695	164727	148589	128015	518370	220082	191243	310224	358014	424089	267283	214573	310716	353049	287637	368757	231175	180915	238130	222590	192767	284680
Q31KK1	6	6	6.79617e-05	0.00210543	0.999863	43476	1.54425e+06	1.25567e+06	1.22817e+06	271613	365616	535577	382867	320307	527435	327715	340387	461243	364517	448084	551776	367018	390311	475463	315611	467845	515961
Q31KK9	6	5	0.532402	0.892835	0.268478	15052	3.25027e+06	2.41438e+06	2.00586e+06	2.51734e+06	5.25193e+06	5.04454e+06	1.78105e+06	3.46939e+06	4.43257e+06	2.47987e+06	3.49598e+06	3.30585e+06	3.19809e+06	3.53355e+06	3.8004e+06	2.89598e+06	3.4457e+06	3.13012e+06	2.77244e+06	2.67053e+06	3.39254e+06
Q31KN4	6	6	0.210454	0.540397	0.470298	12767	3.43035e+06	2.52479e+06	2.02665e+06	702313	1.50611e+06	1.43297e+06	298716	1.19995e+06	1.69319e+06	669962	1.05284e+06	1.42435e+06	716300	1.22863e+06	1.71871e+06	924000	1.47273e+06	1.53602e+06	1.00879e+06	1.10439e+06	1.66499e+06
Q31KT3	6	5	0.00314502	0.0348477	0.966334	22053	3.03106e+06	4.10492e+06	2.65713e+06	1.91105e+06	1.98486e+06	2.03898e+06	1.10011e+06	1.82424e+06	1.19787e+06	1.54712e+06	2.23527e+06	1.61723e+06	2.91699e+06	2.38883e+06	1.50513e+06	1.27084e+06	1.82325e+06	1.4147e+06	1.89214e+06	1.44635e+06	1.53171e+06
Q31L91	6	6	0.202893	0.533781	0.477769	37075	1.45999e+06	1.29161e+06	1.17203e+06	660554	1.7481e+06	1.71759e+06	474389	963926	1.30229e+06	580938	780414	962353	448640	678401	965433	688179	709695	901806	596937	689064	922948
Q31L96	6	6	0.569178	0.928048	0.252817	46096	331056	235852	163821	322051	325001	354333	288567	368300	656116	259030	391785	431051	274883	423098	467080	245049	369935	425842	197147	430707	359146
Q31LA5	6	6	0.283544	0.63766	0.408063	37888	596073	349055	213167	161544	1.09373e+06	668755	111735	299160	231592	90930.1	349822	209388	110652	345190	233209	100351	368318	175150	110547	216149	170929
Q31LB8	6	6	0.901919	0.999811	0.12828	14163	4.22915e+06	2.76043e+06	2.95217e+06	1.14722e+06	2.85379e+06	2.91765e+06	1.3003e+06	1.40519e+06	4.64701e+06	1.43864e+06	1.69689e+06	3.78536e+06	1.63611e+06	2.27703e+06	4.46384e+06	1.64385e+06	2.448e+06	3.74018e+06	1.61358e+06	1.94092e+06	3.26824e+06
Q31LK5	6	5	0.773595	0.999811	0.175681	44114	550018	344490	380401	424882	967595	720325	210083	612854	823834	408870	601914	646317	422484	735183	762233	520747	714516	635145	390689	469412	660297
Q31LP4	6	6	0.616272	0.96146	0.233808	24135	891731	715121	492438	380887	393976	227417	177206	572989	1.15702e+06	351474	729746	1.15235e+06	245264	732745	1.26383e+06	541558	829739	1.12559e+06	482413	684453	897892
Q31LW4	6	6	0.0288239	0.16159	0.803074	30663	293085	564610	553419	104381	139558	86203.7	151449	141450	243522	113344	351800	296806	94451.9	358214	350669	205790	225325	616073	225086	663291	484760
Q31LZ8	6	6	0.814508	0.999811	0.161068	21719	421318	325313	260066	222693	475944	383709	173907	705121	2.42215e+06	292309	737990	1.6937e+06	216506	795562	1.83589e+06	388687	752707	1.339e+06	257339	469626	803122
Q31M20	6	6	0.000889249	0.0146726	0.99182	116018	200125	110906	158216	246368	731921	739670	169157	239126	310111	178866	173619	114489	188475	138957	166887	150158	147869	124498	131465	141520	166216
Q31M48	6	6	0.907891	0.999811	0.125843	49315	962757	763857	621413	575845	889973	605852	285945	808894	1.08013e+06	593776	773919	962069	601448	834695	1.11819e+06	721916	772251	1.09101e+06	716777	760679	968536
Q31MI0	6	6	0.9714	0.999811	0.0947267	56793	1.31046e+06	1.62583e+06	1.17465e+06	1.08056e+06	1.58981e+06	1.78515e+06	862247	1.97805e+06	2.45772e+06	1.09817e+06	2.1546e+06	2.11337e+06	1.04029e+06	2.86082e+06	1.973e+06	1.34668e+06	2.13032e+06	2.13189e+06	1.06716e+06	1.87482e+06	1.97073e+06
Q31MR9	6	5	0.904145	0.999811	0.127377	55862	343620	382366	348430	279106	342547	344741	173355	301090	602217	255251	440802	744988	183299	367406	749480	310626	350893	787712	394692	444276	445813
Q31MT0	6	6	0.0171804	0.1129	0.860093	128090	305225	214663	255924	536886	254234	293825	348759	409417	649495	281743	232457	294279	324264	295175	289512	269956	259438	226742	242708	245182	204606
Q31N14	6	6	0.740824	0.999811	0.187391	66469	295603	231379	270511	422734	412000	321282	141391	175929	467322	169314	209756	340089	116773	222656	428611	212378	232781	421234	212526	241709	307241
Q31N42	6	6	0.487987	0.857159	0.288566	20442	5.14016e+06	4.13655e+06	3.52097e+06	1.64622e+06	3.47868e+06	3.52736e+06	1.9283e+06	2.58965e+06	4.40834e+06	2.43082e+06	3.11392e+06	4.34969e+06	2.25288e+06	3.48788e+06	5.6167e+06	3.44478e+06	3.80826e+06	5.45146e+06	3.14184e+06	3.65048e+06	4.86747e+06
Q31NB2	6	6	0.202542	0.533781	0.478122	13553	1.59774e+07	7.31476e+06	6.36919e+06	8.12303e+06	2.20622e+07	2.11654e+07	6.43889e+06	3.60154e+07	5.89989e+07	1.83898e+07	3.82459e+07	5.18473e+07	1.64071e+07	4.48753e+07	5.92859e+07	2.12008e+07	4.59083e+07	4.56428e+07	1.67291e+07	3.20539e+07	4.36663e+07
Q31NN7	6	5	0.105547	0.366639	0.604039	17323	1.21982e+06	1.06785e+06	910543	1.42193e+06	1.48103e+06	1.56525e+06	1.07068e+06	991213	1.25265e+06	1.31579e+06	1.32326e+06	1.33585e+06	1.29099e+06	1.22961e+06	1.72196e+06	1.35506e+06	1.41246e+06	1.25886e+06	1.32824e+06	1.08377e+06	1.6599e+06
Q31NR5	6	6	0.176423	0.489599	0.505953	19727	1.14008e+06	812207	740203	523314	670601	518962	453417	659638	833606	632931	600690	660806	609297	681733	819067	779481	614656	742896	561722	648462	728031
Q31P31	6	6	0.424449	0.803383	0.320107	120029	365158	357756	395992	422235	683938	627054	210160	392046	722341	399021	532934	425325	302378	473613	413531	489196	620974	406858	367570	392554	454584
Q31P61	6	6	6.27617e-05	0.00198484	0.999883	38361	1.95772e+06	6.89288e+06	7.1153e+06	146980	106199	111747	227941	107856	102629	117349	86456.6	112417	248664	77548.9	150908	447231	96146.4	270509	2.09782e+06	523107	175508
Q31P83	6	6	0.960922	0.999811	0.101023	18061	1.3131e+06	951943	904748	943348	1.45825e+06	1.19302e+06	964013	1.27253e+06	1.97578e+06	800999	1.02592e+06	1.71274e+06	738416	1.19625e+06	1.85673e+06	1.16608e+06	1.22433e+06	1.62752e+06	850364	915334	1.58522e+06
Q31P88	6	6	0.944131	0.999811	0.10977	40057	1.11603e+06	841593	733901	283475	955742	962713	397221	826975	1.80756e+06	612271	700168	1.19468e+06	464310	924381	1.34442e+06	877697	956482	1.42143e+06	828084	691009	1.06736e+06
Q31PA2	6	6	0.972362	0.999811	0.0941001	36845	1.32102e+06	959038	839663	675282	1.20731e+06	1.25349e+06	535526	1.02507e+06	1.6137e+06	672772	1.07064e+06	1.79346e+06	667329	992711	2.12138e+06	1.01169e+06	1.19149e+06	1.88203e+06	980129	1.14902e+06	1.3747e+06
Q31PG0	6	5	0.0491461	0.228267	0.730654	34379	5.43852e+06	7.45268e+06	7.58072e+06	2.33304e+06	3.62319e+06	3.49274e+06	2.03025e+06	9.39734e+06	1.07413e+07	5.26337e+06	1.49397e+07	1.14361e+07	8.14301e+06	1.76843e+07	1.26104e+07	8.05477e+06	1.47197e+07	1.30688e+07	6.25735e+06	1.10159e+07	1.32102e+07
Q31PM5	6	5	0.0303592	0.168194	0.796638	19024	344046	523965	449624	49487.8	29271.6	69863.3	147584	81128	157698	59258.9	119842	274834	79925.3	210890	361900	88255.9	268596	389914	76891.9	163939	386167
Q31PN2	6	6	1.0487e-05	0.000513526	0.999998	23828	190150	167690	184190	717857	811344	593998	265398	437494	522540	354346	271505	372775	211744	182973	321482	245690	200343	264235	184327	169520	287157
Q31PW6	6	6	0.663594	0.993981	0.215648	41521	802362	585507	461589	247624	573371	332835	123788	285777	621001	182931	311528	435658	165276	383722	622488	226464	381171	456811	187891	314308	410103
Q31PX1	6	5	0.443912	0.817586	0.310045	66481	378257	240391	269574	308975	808972	942418	202510	392700	660672	269687	315908	511996	211150	342507	582273	289526	320379	380990	212387	255121	393450
Q31PZ0	6	4	0.102765	0.362783	0.60888	111251	147321	107626	154221	294094	276427	223905	121756	235820	245025	136803	255402	222033	93355.4	155205	220718	133141	193743	191624	110066	173067	150874
Q31Q75	6	6	0.788519	0.999811	0.170362	20617	307274	465915	323126	221849	343347	280145	229845	265289	332786	203600	394738	525494	193255	275726	461127	267456	313299	547584	301374	311693	352282
Q31QI5	6	6	0.472448	0.838079	0.295947	59201	752756	581090	503513	352423	484209	529807	416624	411162	556972	484276	392992	560327	407260	526760	718597	498850	578736	589703	477002	483724	571044
Q31QN7	6	6	0.0869453	0.330201	0.63852	58712	94982.6	72454.9	109729	316103	415315	328109	92118.1	275161	638899	231252	279075	463796	164570	289374	615022	229653	357937	451942	137144	210394	337076
Q31QV0	6	5	0.0948036	0.345695	0.623318	44210	62524.4	68142.2	16256.5	193221	60553.1	37607	149785	156299	274921	116424	281891	260345	66989.6	141363	454406	136497	251635	189449	56032.2	190587	121890
Q31R02	6	5	0.557145	0.91531	0.257854	48974	334345	273465	138777	757511	227370	171929	232455	502512	566636	320135	337232	519887	265205	592254	538599	534728	544892	406159	341866	459347	290223
Q31R22	6	5	0.11768	0.39786	0.584045	26788	4.48286e+06	3.09755e+06	3.11496e+06	5.22125e+06	1.36912e+07	1.45335e+07	4.42807e+06	8.90449e+06	1.3531e+07	5.0543e+06	7.55557e+06	9.76466e+06	5.54563e+06	7.73014e+06	1.04844e+07	4.88973e+06	7.50537e+06	8.49721e+06	4.57376e+06	5.56508e+06	7.48401e+06
Q31R45	6	6	0.771713	0.999811	0.176353	52118	2.77862e+07	2.18305e+07	1.7897e+07	5.84249e+06	2.1181e+07	2.63783e+07	6.47617e+06	1.26573e+07	3.00165e+07	1.1844e+07	1.48668e+07	4.32616e+07	1.35576e+07	2.19071e+07	4.45391e+07	1.84371e+07	2.46955e+07	3.55149e+07	1.69917e+07	1.93321e+07	2.65841e+07
Q31R92	6	6	0.699895	0.999474	0.202202	40083	1.41065e+06	690257	845701	1.60628e+06	1.63441e+06	1.39748e+06	412517	872208	2.1296e+06	709849	1.30949e+06	2.01652e+06	934416	1.35688e+06	2.30176e+06	1.14256e+06	1.65665e+06	1.62988e+06	744690	521673	1.71499e+06
Q31RN8	6	6	0.925811	0.999811	0.118228	29154	156988	54298.1	35237.9	24230.3	130795	128194	23256.6	84834.1	514243	36034.7	59951.5	407775	51510.8	196032	474855	113148	110164	302559	100120	94999.7	206458
Q31RT5	6	6	9.81222e-05	0.00286441	0.999724	53698	523553	455675	525674	904584	1.73353e+06	1.7953e+06	1.27286e+06	1.0665e+06	841004	950347	879273	1.00622e+06	777196	730768	857582	791313	735521	859124	814034	758160	778949
Q31RT6	6	6	0.805257	0.999811	0.164384	28481	769664	480848	416354	478706	1.70338e+06	2.13095e+06	338806	1.12956e+06	2.45713e+06	508627	1.04209e+06	2.29944e+06	529750	1.43482e+06	2.28935e+06	851311	1.38425e+06	1.66654e+06	607898	977619	1.39092e+06
Q31RU6	6	6	0.000213384	0.00506121	0.99894	40666	203708	210806	194423	266393	280118	230903	334754	892891	1.0496e+06	575404	903637	1.15376e+06	538972	792463	830881	410733	499537	536363	386442	597331	405690
Q31S07	6	6	0.0899291	0.337902	0.632628	20761	8.10996e+06	5.31282e+06	4.78874e+06	1.48342e+06	4.89194e+06	7.20354e+06	1.11945e+06	2.23198e+06	3.89337e+06	1.62053e+06	1.81912e+06	2.93388e+06	1.23674e+06	2.13708e+06	3.04006e+06	1.88548e+06	2.33293e+06	2.71102e+06	1.86132e+06	2.27271e+06	2.84716e+06
Q31S37	6	6	9.29735e-07	7.84076e-05	1	20316	1.29588e+07	1.04662e+07	9.39703e+06	337704	404538	421489	333140	457806	911011	321760	440633	800008	370850	780101	1.41152e+06	825283	1.11903e+06	1.56941e+06	957360	1.21777e+06	1.65541e+06
Q31S42	6	5	0.300423	0.659045	0.39572	28617	3.89061e+06	3.11392e+06	3.25916e+06	1.28475e+06	2.29033e+06	1.74696e+06	1.05915e+06	1.92625e+06	3.13646e+06	1.45407e+06	2.40897e+06	3.26433e+06	1.10531e+06	1.92733e+06	3.25057e+06	2.14952e+06	2.2955e+06	3.32696e+06	1.91281e+06	2.27487e+06	2.67189e+06
Q31S47	6	6	0.957398	0.999811	0.10297	36647	345247	409138	352864	356510	414882	345279	231079	328728	489360	234226	532256	743543	210854	472353	770282	275295	528692	676412	309003	536310	528576
Q31S60	6	6	0.914141	0.999811	0.123244	25151	1.25367e+06	1.03092e+06	941260	549236	1.04947e+06	918652	220405	1.16809e+06	2.06835e+06	581262	1.18873e+06	1.73101e+06	543872	1.57657e+06	1.87323e+06	1.03439e+06	1.38638e+06	1.52786e+06	836151	1.11151e+06	1.94366e+06
Q31S87	6	5	0.375844	0.754719	0.34709	96879	93371.7	122823	82480	171246	161626	115079	92573.1	175182	220868	130263	188497	250662	82909.4	149527	219778	120562	131098	166836	89235.7	116746	143504
Q31S91	6	6	0.0149109	0.102482	0.873477	50969	904490	588638	438527	499251	448747	366243	534430	443878	785317	726220	544737	708086	898282	764409	878453	868190	687274	752457	816951	602967	683118
Q935Z1	6	6	0.487626	0.857159	0.288736	49324	1.30894e+06	1.25288e+06	1.35108e+06	817362	762387	1.31636e+06	489841	900811	1.36997e+06	721513	1.51918e+06	1.79959e+06	876503	1.44167e+06	2.46034e+06	1.04757e+06	1.62001e+06	1.98162e+06	1.05043e+06	1.34803e+06	1.7033e+06
Q31KM4	6	6	0.760961	0.999811	0.180187	63325	272473	270929	252619	287722	341763	306237	313833	281860	332951	232043	359913	348380	332475	264727	342868	247617	263274	331831	227338	262838	339384
Q31L21	6	5	0.254735	0.595059	0.430704	19187	911149	723161	1.0494e+06	392617	465760	364606	450015	1.32245e+06	2.55501e+06	510148	2.17201e+06	2.76802e+06	557806	1.50071e+06	2.60346e+06	925199	1.70118e+06	1.8825e+06	530421	827163	1.53793e+06
Q31QK6	6	6	0.465959	0.834623	0.299089	13143	4.70431e+06	4.05857e+06	3.69822e+06	1.54071e+06	1.98234e+06	2.03972e+06	1.94664e+06	2.56782e+06	9.13872e+06	2.55877e+06	4.54537e+06	1.02626e+07	1.91205e+06	3.47769e+06	1.01863e+07	3.6754e+06	4.18757e+06	7.29543e+06	3.20544e+06	3.03984e+06	5.84541e+06
Q31K30	6	6	0.412357	0.792828	0.32656	16669	2.19174e+06	1.99954e+06	1.82796e+06	1.31654e+06	1.85701e+06	2.14448e+06	1.31883e+06	2.78043e+06	3.4644e+06	1.6548e+06	2.96154e+06	2.87036e+06	1.74348e+06	2.34007e+06	2.68864e+06	1.86499e+06	2.28645e+06	2.13743e+06	1.16164e+06	1.39954e+06	2.16483e+06
O05161	6	6	0.522775	0.885683	0.272715	12757	1.65478e+06	1.28784e+06	955730	621545	830953	890046	515388	1.01244e+06	1.69675e+06	842098	1.28837e+06	1.71204e+06	611983	1.39014e+06	1.98989e+06	1.19406e+06	1.3266e+06	1.80248e+06	1.04235e+06	1.48184e+06	1.53478e+06
Q31PV6	6	6	0.687955	0.998633	0.206587	12286	4.90014e+06	3.99158e+06	2.71999e+06	4.42935e+06	3.37676e+06	2.46772e+06	2.9304e+06	5.84543e+06	7.13095e+06	3.1936e+06	7.19442e+06	6.94321e+06	3.10636e+06	7.42997e+06	7.39947e+06	3.85998e+06	7.35215e+06	6.31812e+06	2.82121e+06	5.104e+06	5.95657e+06
Q31L28	6	6	0.380886	0.76077	0.344155	13971	1.18639e+06	654461	506049	523759	502417	390012	447147	1.12829e+06	1.53777e+06	576688	1.79498e+06	1.40601e+06	452791	1.46874e+06	1.39073e+06	794209	1.35388e+06	1.11974e+06	592925	564981	963039
Q31KX6	6	6	0.0772765	0.303689	0.658733	48050	289205	287130	227684	424139	478247	450025	399464	484526	566210	285994	452053	529772	297038	453568	492859	340944	484239	460619	276010	332237	449187
Q31R76	6	6	0.0022871	0.0279473	0.975687	28517	495406	384947	393373	667632	826591	632467	580165	437599	758621	377436	557287	541669	369212	442917	456735	353135	384670	428560	296523	339539	424389
Q31NV7	6	6	0.113373	0.385874	0.590948	19050	1.52591e+07	1.01049e+07	8.81166e+06	3.44942e+06	5.01331e+06	5.42934e+06	2.62055e+06	3.71407e+06	8.0149e+06	3.89611e+06	3.9367e+06	8.57114e+06	4.21743e+06	6.32467e+06	1.25046e+07	5.8592e+06	7.50925e+06	1.0684e+07	5.33783e+06	6.84908e+06	9.83347e+06
P37279	5	5	1.93552e-06	0.000146906	1	79992	396162	441590	391699	94213.2	95951.7	89523.3	114792	109889	141848	141217	119278	222393	183463	187772	279692	242518	230098	352563	223595	318871	309135
P0A2Z8	5	4	0.986633	0.999811	0.08309	14736	1.58829e+06	902680	1.02432e+06	514231	1.87202e+06	1.84101e+06	392271	842707	2.07705e+06	587504	867205	1.54036e+06	591244	955155	1.97013e+06	963814	1.03898e+06	1.63059e+06	767878	989639	1.75584e+06
Q31RU7	5	4	0.732872	0.999811	0.190247	40896	133983	133330	122787	157539	263228	210433	118081	216955	330526	115402	180551	308746	109565	257988	373056	103687	181181	218888	88801.6	178675	189909
Q54711	5	5	0.053702	0.244804	0.717303	24455	1.91608e+07	1.2147e+07	1.28424e+07	2.75226e+06	6.82096e+06	5.7405e+06	2.09809e+06	4.71994e+06	7.7686e+06	4.05022e+06	5.81161e+06	9.05833e+06	2.72574e+06	8.80175e+06	1.15614e+07	7.87263e+06	1.015e+07	1.17144e+07	6.48675e+06	9.6251e+06	1.23136e+07
Q31LW2	5	5	0.0753813	0.299284	0.662916	30294	920663	1.01502e+06	787580	1.3155e+06	637698	666296	1.11126e+06	774246	1.04188e+06	874349	1.14896e+06	1.70191e+06	1.19433e+06	1.2612e+06	2.0715e+06	1.07125e+06	1.39804e+06	1.57923e+06	1.41009e+06	1.53675e+06	1.15078e+06
Q31KL4	5	5	0.243722	0.581714	0.439956	38106	99996.9	90516.8	65239.8	470633	190089	213076	95815.5	182866	348962	124145	139858	396462	185298	183405	270883	117685	195839	241779	95445.8	300896	174875
Q55024	5	5	0.398063	0.776007	0.334401	19818	536610	649026	652151	543886	850765	409175	486735	1.18805e+06	853875	546045	1.61334e+06	1.47726e+06	555006	1.28435e+06	1.48671e+06	724479	1.44598e+06	1.29956e+06	631525	1.15321e+06	1.09707e+06
Q31QY3	5	4	0.431032	0.807786	0.31666	48586	141557	182502	186221	200367	175046	127224	176429	194833	352379	205064	336522	427660	130069	184531	449234	213588	242679	340511	164793	310403	294603
Q8KPQ7	5	3	0.188862	0.51013	0.49229	20350	4.76511e+06	5.45224e+06	2.86077e+06	4.25281e+06	3.02127e+06	3.09007e+06	4.41401e+06	7.94184e+06	5.23048e+06	6.00864e+06	1.06115e+07	3.98458e+06	1.14498e+07	9.83959e+06	3.9435e+06	5.16637e+06	6.86273e+06	5.71942e+06	5.1567e+06	5.8767e+06	6.25147e+06
Q59988	5	5	0.985254	0.999811	0.084357	36613	707494	495547	513245	636117	1.09578e+06	984575	233678	1.36613e+06	1.87292e+06	490888	1.40328e+06	1.39558e+06	309857	1.40174e+06	1.50444e+06	429848	1.56347e+06	1.10661e+06	290065	1.03119e+06	1.15737e+06
Q31N90	5	5	0.717092	0.999811	0.195943	37844	3.35308e+06	1.70596e+06	1.86431e+06	1.45068e+06	1.74382e+06	2.05518e+06	900233	1.68616e+06	2.32203e+06	1.13513e+06	1.38021e+06	2.09831e+06	1.03264e+06	1.6407e+06	1.97712e+06	1.552e+06	1.73278e+06	1.85069e+06	1.17792e+06	1.48733e+06	1.85823e+06
P39661	5	4	0.0333186	0.17901	0.784772	56791	403137	188459	115960	217005	156621	137702	392013	376639	1.62512e+06	316000	715893	904244	347157	542902	497821	303019	487887	346096	209584	455170	332382
P38046	5	5	0.91735	0.999811	0.121887	30518	572562	522649	473217	402916	593745	880595	423097	555704	1.53553e+06	450273	756229	1.13429e+06	499978	677285	1.13529e+06	571258	709702	936883	485870	522843	765941
Q31LR3	5	5	0.75244	0.999811	0.183231	58720	2.01093e+06	1.40336e+06	1.13106e+06	458710	1.24833e+06	1.47012e+06	757067	1.09022e+06	1.38748e+06	824868	1.06481e+06	1.52522e+06	726056	1.35408e+06	1.86845e+06	1.06843e+06	1.36308e+06	1.62319e+06	1.12622e+06	1.18164e+06	1.64124e+06
O05347	5	5	0.000522773	0.00925197	0.995942	32129	222770	236460	304789	524186	1.05184e+06	860513	620191	837346	1.36415e+06	728078	1.01158e+06	1.17308e+06	597922	888606	1.10308e+06	638698	826705	886606	408016	508210	639586
Q935Y4	5	5	0.00560872	0.0516002	0.942134	33491	99363.4	115741	65484.5	159672	135498	116665	190508	146209	181620	162042	248881	185762	252011	206811	209486	128586	207969	145602	106679	192521	154850
Q8KPS9	5	5	0.236491	0.573473	0.44623	28254	290784	236189	215840	154608	251900	187850	186176	256269	620832	225072	366529	547639	301284	391937	542299	276555	376552	617133	294750	394741	421913
Q55038	5	5	0.99716	0.999811	0.0689792	54232	685108	575152	945365	507917	779753	666824	254346	666504	2.12395e+06	446771	752090	1.61732e+06	341304	870743	1.7589e+06	622473	936290	1.37274e+06	470991	796571	1.21684e+06
Q31RJ7	5	4	0.607062	0.951157	0.237444	40577	1.37419e+06	1.01328e+06	963164	600469	913214	1.01198e+06	248137	671640	1.02595e+06	481139	661574	1.05669e+06	506413	710906	1.28027e+06	685078	810296	1.13836e+06	664564	795514	1.16213e+06
Q8GIS8	5	5	0.278662	0.631357	0.411753	21208	999850	617778	639351	337575	510226	544028	201303	431482	763869	455834	397042	631296	438166	508282	713359	538951	591277	570998	510162	474795	568429
Q8GMQ5	5	4	3.007e-05	0.00108681	0.999975	45562	998214	568018	493743	85124.9	96694.4	124132	78047.7	65034.8	199722	155843	147646	283360	242517	239039	462126	310978	261933	509284	370562	282537	322993
Q8KPR8	5	5	5.64811e-06	0.000342953	1	53406	133393	114302	116227	330549	472165	479571	226185	286624	338623	264450	307061	307288	227214	208764	308718	190870	179072	224177	142849	171130	193486
Q8KUX3	5	4	0.00259031	0.030016	0.972323	33417	414915	348044	266590	54244.2	92982.4	92897.6	22507.7	36975.5	117766	41474	24802	101774	47359.5	63360.6	124755	62000.5	51827.3	67825.8	50738.2	57830.6	88405
Q8VPV4	5	5	0.0130972	0.0933406	0.884918	69391	254311	399322	296731	124315	132554	111413	139434	163400	123615	123681	203208	255928	185674	238687	300364	106642	189363	272276	171891	190665	208580
Q31K44	5	5	0.0191126	0.123987	0.849402	42561	254189	286949	193793	117094	70414.5	105310	130665	221949	592386	189956	740470	1.05336e+06	136563	614543	1.15812e+06	544118	688854	836410	445440	603188	466006
Q31K72	5	4	0.0321206	0.175313	0.789494	25720	1.17283e+06	1.47604e+06	1.29742e+06	1.06881e+06	1.82312e+06	1.67139e+06	1.44674e+06	1.31049e+06	1.08049e+06	1.11779e+06	1.23567e+06	1.32166e+06	1.00189e+06	941110	1.0362e+06	1.02795e+06	901964	1.15501e+06	985484	811230	929302
Q31KE3	5	5	0.80255	0.999811	0.165353	30667	276978	327996	220238	202368	243134	211811	198856	347842	708872	150603	443308	431628	196523	421748	598580	261990	550417	583063	184803	297756	605798
Q31KH2	5	5	0.98868	0.999811	0.0810744	46579	914406	649146	704123	506159	789780	1.11348e+06	506736	686237	1.09643e+06	560674	582195	919758	448329	749547	960251	573351	669734	842009	583391	704938	802130
Q31KI2	5	5	0.925576	0.999811	0.118331	28704	196130	145220	127075	65894.4	271379	376745	125636	129776	476329	97960.7	150329	409423	133134	319340	460596	157725	301546	373518	147342	146631	296377
Q31KK6	5	5	0.0549398	0.247474	0.713812	41348	1.07761e+06	1.02218e+06	1.1007e+06	471294	704671	750971	280919	457960	844652	485519	398903	660868	342039	467804	720429	518671	607173	681780	395299	380784	653786
Q31KN0	5	5	0.000491655	0.00910162	0.996274	47419	2.61273e+06	2.16348e+06	1.77106e+06	4.04418e+06	4.26676e+06	3.58333e+06	2.95662e+06	4.28241e+06	4.11591e+06	3.88158e+06	3.54956e+06	3.59045e+06	3.10078e+06	3.48398e+06	3.13214e+06	3.32371e+06	3.21114e+06	2.87287e+06	2.7329e+06	2.90763e+06	2.87872e+06
Q31KN5	5	5	0.989152	0.999811	0.0805828	18235	1.47429e+06	1.55705e+06	1.16349e+06	698789	1.91323e+06	1.42279e+06	744664	1.60915e+06	2.23601e+06	1.10665e+06	1.33486e+06	1.89459e+06	1.04557e+06	1.8463e+06	1.58871e+06	942386	1.52308e+06	1.73089e+06	1.23419e+06	1.06741e+06	1.8669e+06
Q31KN7	5	5	0.0359262	0.189361	0.774851	23203	5.13784e+06	4.57269e+06	3.26019e+06	977037	1.2933e+06	815370	1.44341e+06	3.41011e+06	4.98054e+06	1.84463e+06	3.8961e+06	8.17753e+06	2.29521e+06	4.64252e+06	1.02933e+07	2.96179e+06	5.30001e+06	7.70936e+06	2.75182e+06	3.71487e+06	6.33764e+06
Q31KQ0	5	4	0.966303	0.999811	0.0978988	37101	490561	489173	479850	362021	517639	407755	269884	412580	811573	267013	514395	1.15439e+06	282757	511535	1.28836e+06	396035	545555	1.02939e+06	338037	519813	688450
Q31KZ6	5	5	0.0195685	0.124811	0.846965	46202	2.39945e+07	1.90567e+07	1.65599e+07	1.31483e+07	1.58191e+07	1.86889e+07	1.38952e+07	1.56982e+07	1.98541e+07	1.74875e+07	1.68993e+07	1.88299e+07	1.91693e+07	1.96236e+07	2.17198e+07	2.12695e+07	2.09011e+07	2.20707e+07	1.99951e+07	1.86189e+07	2.12526e+07
Q31KZ7	5	5	0.142811	0.438839	0.547411	35918	1.21929e+06	1.13507e+06	717677	446218	543219	708253	570388	616019	749904	486075	835737	747180	626083	896840	959160	649765	832182	906767	660594	2.40143e+06	995788
Q31L49	5	5	0.5082	0.871692	0.27925	16227	724166	651730	532296	942080	838155	874505	586362	724328	1.03805e+06	593476	749650	949447	724518	918614	1.03052e+06	584647	833884	867113	563699	614294	849905
Q31LA4	5	4	0.71831	0.999811	0.195502	26088	676952	495674	611317	339215	630279	716962	254960	403681	869869	299820	410942	731244	312170	523802	800154	760298	553800	993282	425372	490325	1.0204e+06
Q31LF8	5	5	0.786673	0.999811	0.17102	36232	900793	784371	709430	763723	1.06938e+06	935309	517612	932143	922037	797171	713785	826955	719614	887797	790876	797579	773242	720009	873261	926165	811645
Q31LK0	5	5	0.268967	0.619563	0.419253	30835	486863	402937	546751	564089	867227	776501	414623	849220	881037	556139	792045	693466	507166	729301	710522	664223	612174	590615	549458	542926	631168
Q31LN4	5	4	0.0742219	0.296532	0.665513	29324	331519	126685	146980	384815	840042	988549	245841	367173	705727	448608	413108	775814	266382	367860	894655	443390	330066	450514	362823	433335	380400
Q31LR4	5	5	0.483408	0.854265	0.290721	12896	1.03012e+07	6.68175e+06	5.49195e+06	2.56469e+06	6.08526e+06	5.51722e+06	2.75944e+06	4.64014e+06	9.92931e+06	3.75485e+06	5.11405e+06	9.30358e+06	3.31893e+06	8.33471e+06	1.17182e+07	7.36338e+06	8.47544e+06	9.55999e+06	6.32116e+06	6.4545e+06	9.45042e+06
Q31LW3	5	5	0.935243	0.999811	0.11398	11173	1.79451e+06	1.30765e+06	1.22772e+06	1.67106e+06	2.0508e+06	1.71105e+06	677950	2.42038e+06	3.68819e+06	1.51834e+06	2.19893e+06	2.8951e+06	1.35611e+06	1.98629e+06	3.11013e+06	1.69324e+06	2.13412e+06	2.70457e+06	1.50054e+06	1.91031e+06	2.40607e+06
Q31LW6	5	4	0.649618	0.982833	0.220928	25464	391654	286475	276451	467292	401756	506422	256702	329617	475697	264009	342940	423628	208066	330380	464775	254782	382122	407200	198436	228561	414242
Q31LY7	5	4	0.98977	0.999811	0.0799217	40095	378125	233164	284027	292616	489542	449067	95241.4	305599	723406	237173	281488	739635	142551	415057	820051	290595	362137	554455	208544	317733	470004
Q31LZ6	5	5	0.824244	0.999811	0.157564	28504	647296	452252	433514	462947	601749	611168	213612	434747	562669	328425	482475	539537	268283	511324	596137	429665	520969	539246	353569	433363	565429
Q31M00	5	5	0.181839	0.501874	0.499908	62731	3.34994e+06	4.52233e+06	3.82008e+06	1.22408e+06	1.43506e+06	1.26478e+06	862985	3.52284e+06	7.68939e+06	2.0699e+06	4.72359e+06	7.34019e+06	2.10348e+06	7.2402e+06	1.13266e+07	3.37961e+06	6.09652e+06	7.91516e+06	2.77183e+06	5.53524e+06	7.03023e+06
Q31M29	5	4	0.989597	0.999811	0.0801086	26380	946257	557634	526658	330732	1.19828e+06	811310	126678	837548	1.58151e+06	361801	943982	1.21481e+06	303576	864832	1.41936e+06	716964	949044	1.18503e+06	528983	583012	1.06724e+06
Q31M96	5	4	0.99487	0.999811	0.073302	12031	5.36221e+06	3.12615e+06	3.2478e+06	957872	4.52936e+06	4.85398e+06	614929	2.16962e+06	7.84382e+06	1.24612e+06	2.47929e+06	5.63586e+06	989634	2.74925e+06	6.00674e+06	1.56e+06	2.83306e+06	4.79228e+06	1.9302e+06	2.15683e+06	4.53055e+06
Q31MA8	5	5	0.368493	0.741873	0.351433	9960	1.1804e+06	955004	947471	1.8504e+06	3.49079e+06	3.26328e+06	748068	2.20727e+06	3.3539e+06	1.29869e+06	2.33426e+06	3.12681e+06	834614	2.17997e+06	2.79838e+06	1.19977e+06	2.06295e+06	2.61225e+06	1.30179e+06	1.7212e+06	2.03998e+06
Q31MB0	5	4	0.721094	0.999811	0.194495	65042	694085	161063	232322	224496	492625	429932	313754	565552	682896	432270	302778	621896	198686	447636	479358	352179	399812	250203	267356	377317	229408
Q31MB4	5	4	0.870207	0.999811	0.140646	35556	1.64791e+06	1.29011e+06	1.05719e+06	1.42347e+06	1.81147e+06	1.52807e+06	1.02356e+06	1.84356e+06	2.66922e+06	1.42078e+06	1.74884e+06	2.0132e+06	1.52984e+06	1.77228e+06	1.98562e+06	1.26385e+06	1.75736e+06	2.10353e+06	1.25292e+06	1.46253e+06	1.81238e+06
Q31MG8	5	5	0.590082	0.938938	0.244248	25461	730036	476239	428905	841197	657651	462783	406946	518453	515216	461733	471126	525593	313096	496809	662072	479180	512945	509212	348115	441144	516114
Q31ML3	5	3	0.938333	0.999811	0.112542	22637	181908	216127	240959	122847	262285	282409	57731.2	203307	241328	104319	173435	256951	34388.6	152685	390033	183216	193973	271266	114892	167916	230210
Q31ML6	5	5	0.282986	0.637348	0.408482	24100	470534	431990	397604	340145	644282	877083	450295	472447	626571	449971	585384	628123	480742	671345	734306	575156	628673	785489	489206	568420	651621
Q31MM0	5	5	0.903748	0.999811	0.127539	73557	259922	147302	120469	58244.8	110590	160796	73237.7	119761	241134	59774.5	194956	209076	56725.9	139801	249559	137908	168492	215733	105873	105866	165444
Q31MN0	5	5	0.497591	0.862305	0.284101	23738	1.04039e+06	918586	803478	1.03969e+06	2.14988e+06	2.94183e+06	954950	1.55109e+06	3.14618e+06	1.11148e+06	1.80611e+06	3.67849e+06	1.23223e+06	2.42422e+06	3.64644e+06	1.20775e+06	2.35194e+06	2.61829e+06	1.17177e+06	1.29659e+06	2.16142e+06
Q31MN8	5	5	0.334801	0.701003	0.372362	28058	388759	578055	632035	367208	577930	690363	237530	353849	400974	268063	438966	433265	265062	351527	669330	348422	304262	420714	382488	447075	386704
Q31MT1	5	5	0.00329273	0.0357026	0.964775	51980	275981	236258	216642	634644	488523	290047	318451	448949	527111	351854	329792	380463	297855	258548	332924	212399	267786	213728	179142	233974	213918
Q31MY2	5	4	0.0914106	0.33927	0.629758	35375	226786	131902	177380	136844	94920	121969	45550.7	76310.1	99821.3	61885.8	112884	173564	83216	138368	190684	84275.1	209757	193387	122426	140512	228239
Q31N24	5	5	0.954404	0.999811	0.104571	32806	431373	485908	357683	419233	330586	321815	259912	510184	672541	283430	637649	619494	235837	454744	583417	307468	445600	493532	299844	327605	495137
Q31N64	5	5	0.209452	0.540397	0.471275	39579	1.29576e+06	296338	994411	963149	2.88444e+06	1.54681e+06	1.31316e+06	3.02252e+06	1.81158e+06	1.44364e+06	1.09735e+06	1.30137e+06	739979	921111	1.17148e+06	2.5337e+06	1.01533e+06	895049	1.22012e+06	1.0333e+06	1.26082e+06
Q31N89	5	5	0.722387	0.999811	0.194027	30413	605526	501688	481390	279708	418725	352350	376101	327182	524932	310140	302540	528092	233668	407885	716486	349529	441642	659891	310313	429454	580212
Q31NA5	5	5	0.492769	0.859777	0.286334	20782	5.39152e+06	2.70255e+06	1.78622e+06	593649	2.31888e+06	934515	425838	1.06876e+06	4.36627e+06	812065	1.67287e+06	5.6568e+06	828425	2.4395e+06	7.69783e+06	3.73672e+06	2.94108e+06	8.41691e+06	2.64267e+06	998957	5.78593e+06
Q31NC2	5	5	0.531119	0.892835	0.269039	35245	828195	805917	681093	254071	462680	618305	321092	275054	739350	345859	370117	851464	394275	497015	885878	371363	630714	710515	400905	509274	676501
Q31NC7	5	5	0.76486	0.999811	0.178796	15944	2.0902e+07	1.41456e+07	1.28073e+07	3.14525e+06	1.12817e+07	1.00821e+07	2.52184e+06	6.50836e+06	1.99178e+07	5.0376e+06	7.12555e+06	1.68747e+07	3.71812e+06	1.00591e+07	1.99211e+07	8.15831e+06	1.08434e+07	1.60274e+07	7.37259e+06	9.28614e+06	1.44539e+07
Q31ND2	5	4	7.21021e-05	0.00218902	0.999846	59238	61963.5	54641.7	82595.4	183639	497065	560053	284022	199479	210882	262765	169655	193006	197257	118121	161817	111116	125105	134973	98446.1	109973	125364
Q31ND3	5	5	0.153324	0.45547	0.533641	40391	245070	195202	257535	425386	1.67967e+06	1.88079e+06	154205	621711	1.17203e+06	354457	486619	871645	250798	441231	796783	392906	532868	634737	298218	335249	478729
Q31NI4	5	5	0.124586	0.410243	0.57339	106363	167892	72313	138026	282831	198900	243728	185802	228363	457402	276536	226753	400801	155191	284434	478305	284253	406376	342562	162961	291646	487033
Q31NJ4	5	4	0.841822	0.999811	0.151183	21606	772303	558118	479582	387091	981889	753164	285534	605199	860899	544300	427640	1.05916e+06	655900	619073	1.25332e+06	784705	738934	822452	580543	534576	712322
Q31NM0	5	5	0.910168	0.999811	0.124903	19988	1.9556e+06	1.09494e+06	888401	1.41768e+06	887336	868000	821178	1.88094e+06	2.50193e+06	956184	1.47297e+06	1.84151e+06	809629	1.58771e+06	2.35203e+06	1.20799e+06	1.53905e+06	1.86332e+06	1.01699e+06	1.31056e+06	1.55263e+06
Q31NP1	5	5	0.000460692	0.00874163	0.9966	65790	265929	190578	141902	90465.4	111237	88519.1	156659	68451.4	163493	203763	129711	169407	246017	246333	267660	253233	245384	194015	262788	201349	238294
Q31NR8	5	5	0.0827331	0.318753	0.647106	28254	280853	267495	221622	268566	521374	377198	216374	623034	536662	348704	887301	788339	380398	825212	909708	517604	889481	687391	384527	709743	533788
Q31NS2	5	4	0.709688	0.999811	0.19863	28615	2.57329e+06	2.00712e+06	1.76833e+06	803225	1.86699e+06	2.17797e+06	399746	1.19566e+06	2.3992e+06	748906	1.37519e+06	2.6586e+06	787849	1.7467e+06	3.0412e+06	1.6417e+06	2.17809e+06	2.4686e+06	1.30109e+06	1.63657e+06	2.17372e+06
Q31NY7	5	4	0.855368	0.999811	0.146199	91837	518673	323989	357987	166548	275565	360338	145565	232955	1.34649e+06	193819	248761	1.24705e+06	182827	554134	1.70256e+06	406241	740250	1.06715e+06	238093	401904	744444
Q31P47	5	5	0.382364	0.761307	0.343301	60187	402343	274468	246912	454878	404477	281927	216051	492418	815505	405901	550046	892529	336535	702529	909365	457868	621237	709955	294460	394922	553730
Q31PA8	5	5	0.488999	0.857159	0.288093	25280	1.72028e+06	1.94615e+06	1.29963e+06	810003	1.0169e+06	917239	416581	885797	1.45635e+06	599989	967498	1.4671e+06	624066	1.21903e+06	1.48406e+06	745451	1.16868e+06	1.26245e+06	626268	723229	1.19241e+06
Q31PD3	5	5	0.232751	0.568032	0.449542	27468	1.94368e+06	1.61947e+06	1.49903e+06	376645	823178	1.11303e+06	338293	583024	1.283e+06	451450	704965	1.29129e+06	387649	831189	1.45681e+06	728529	952706	1.66136e+06	704711	1.08758e+06	1.4166e+06
Q31PI2	5	5	0.828806	0.999811	0.155916	50264	436008	462858	420250	1.42572e+06	312989	289675	213264	511755	475157	363349	1.769e+06	519995	294763	627447	449960	358290	543634	402849	362106	330711	422969
Q31PP3	5	5	0.9074	0.999811	0.126046	54155	385739	188771	265544	262887	264819	377896	259590	356086	674965	189584	274290	654649	256093	361529	668901	284849	394165	540511	250511	356177	598266
Q31PS9	5	5	0.870877	0.999811	0.140392	16337	956823	923422	833762	469747	1.66901e+06	2.37526e+06	1.57375e+06	1.385e+06	1.28255e+06	1.49513e+06	914197	1.19095e+06	1.72911e+06	1.33058e+06	913231	1.18877e+06	1.09049e+06	1.17039e+06	1.33462e+06	933112	1.04451e+06
Q31PX7	5	5	0.725342	0.999811	0.19296	14460	4.55469e+06	2.92984e+06	2.75351e+06	1.29726e+06	3.48262e+06	3.54101e+06	1.69893e+06	2.01312e+06	3.49181e+06	1.65822e+06	2.06449e+06	2.56176e+06	1.96959e+06	2.39658e+06	2.89353e+06	1.90132e+06	2.35882e+06	2.77367e+06	1.91158e+06	2.07104e+06	2.92045e+06
Q31Q32	5	5	0.972417	0.999811	0.0940635	26564	3.43044e+06	2.24642e+06	2.02524e+06	1.71763e+06	2.66811e+06	2.17651e+06	834232	1.79803e+06	4.1041e+06	1.215e+06	1.89119e+06	3.46383e+06	1.24841e+06	2.37288e+06	3.96763e+06	2.00968e+06	2.59372e+06	3.4088e+06	1.59359e+06	1.86924e+06	3.24911e+06
Q31Q57	5	5	0.230095	0.564649	0.451922	51259	639571	403783	332992	130462	308230	396711	74575.8	146735	370433	178971	211627	340987	159095	282378	409541	300774	353167	383912	282622	271378	394034
Q31Q69	5	5	0.000299465	0.00647996	0.998195	24475	2.98657e+06	2.07583e+06	1.28617e+06	572951	643194	527197	441233	503380	828634	454658	715844	811686	670477	839913	958016	726504	958125	844632	700648	789212	730628
Q31Q77	5	5	0.913544	0.999811	0.123495	23046	788528	638109	504926	855893	999132	672867	544423	763153	937639	520119	814239	872785	410303	774339	952185	588288	802341	1.116e+06	437077	629046	834246
Q31QJ5	5	5	0.989743	0.999811	0.0799508	19973	361766	256183	432178	252509	425181	464524	69110.7	380716	785677	158312	305897	635544	132598	382859	963084	289215	427449	686127	213987	337696	600687
Q31QR0	5	5	0.000172396	0.00436161	0.999254	6061	823043	692713	613645	146991	220265	188701	215556	229963	342754	269351	230600	250621	192993	322624	455633	415853	365780	421928	462800	283374	554777
Q31QR2	5	5	0.00892785	0.0724731	0.914382	20366	849951	2.79256e+06	2.50269e+06	135390	133820	266693	89643.5	82830.9	312958	100987	188716	650505	84500.8	122662	808637	242624	276732	491406	341913	288203	316674
Q31QV8	5	5	0.833473	0.999811	0.154224	26030	846071	762607	501598	572868	1.21427e+06	1.18685e+06	289725	1.17223e+06	2.23784e+06	719196	950353	2.05496e+06	535274	1.5173e+06	2.25155e+06	953666	1.54281e+06	2.12965e+06	779059	935022	1.80435e+06
Q31QW2	5	5	0.837006	0.999811	0.15294	39721	180895	99754.4	114451	111075	201963	145675	45449.9	244272	393678	135066	292520	348208	86727	224598	453356	177254	317802	311363	119427	237870	293746
Q31QW9	5	5	0.281403	0.636617	0.409674	43320	761877	604344	635984	694709	1.07398e+06	1.09339e+06	984344	867223	1.09449e+06	760698	725380	924078	572664	838642	996162	689422	781356	814712	636574	820235	855010
Q31QY9	5	5	0.073513	0.295219	0.667116	93947	670219	600226	470462	539789	431466	356167	411805	511725	417283	397438	504873	400645	505424	476764	431564	442107	452711	380573	451544	455237	460199
Q31QZ1	5	5	0.981489	0.999811	0.087534	26352	2.64599e+06	2.76554e+06	2.52148e+06	1.98864e+06	2.72382e+06	2.46817e+06	1.28839e+06	1.93568e+06	3.39241e+06	1.27006e+06	2.20938e+06	3.2904e+06	1.3335e+06	1.75151e+06	3.93829e+06	1.90985e+06	2.20648e+06	3.47243e+06	1.82846e+06	2.17054e+06	2.98307e+06
Q31R03	5	5	0.999587	0.999811	0.0601099	53437	1.26208e+06	1.04545e+06	1.05204e+06	787833	1.28098e+06	1.42518e+06	1.27043e+06	1.02417e+06	1.20336e+06	910910	1.13858e+06	1.37354e+06	881575	1.12326e+06	1.56822e+06	1.04817e+06	1.1913e+06	1.31028e+06	1.0316e+06	1.13622e+06	1.13219e+06
Q31R48	5	5	0.746127	0.999811	0.18549	25336	1.10261e+06	813234	849404	664668	659085	712785	272495	466550	1.00875e+06	306534	629247	917273	364638	833744	1.30551e+06	522767	878665	1.05273e+06	414581	681406	909590
Q31RA1	5	5	0.328138	0.691824	0.376719	51654	333303	210198	205288	119636	218649	235898	107018	172299	259987	151253	180237	296890	211119	253971	351179	227355	290967	279426	215260	281860	301170
Q31RJ1	5	3	0.880919	0.999811	0.136558	72882	956027	830630	819462	589363	767856	729027	627766	617857	933811	535253	580639	901682	546732	716598	1.30307e+06	627778	786348	1.14909e+06	582131	626479	974235
Q31RM4	5	5	0.843465	0.999811	0.150582	33597	489772	349055	307322	264143	363081	455117	196010	232180	453779	243828	295156	385235	282157	352064	507726	273217	350133	418003	264245	310606	401787
Q31RM5	5	4	0.180706	0.500568	0.501159	50411	232587	185958	117684	276918	198104	166173	199909	291079	600316	268590	254129	431725	214625	349713	475983	270902	328744	364475	291677	313151	350590
Q31RR7	5	3	0.941796	0.999811	0.110899	27254	2.56926e+06	1.92048e+06	1.62929e+06	1.24864e+06	2.47231e+06	1.46115e+06	959001	1.94576e+06	2.66781e+06	1.219e+06	2.41595e+06	2.81287e+06	1.0259e+06	2.22584e+06	3.42566e+06	2.47912e+06	2.48232e+06	2.42879e+06	1.64877e+06	2.05762e+06	2.19685e+06
Q31RV2	5	5	0.814295	0.999811	0.161145	54323	357638	308095	298807	251856	349364	275167	238965	324215	505586	282822	339205	524896	214268	351615	537788	351027	361216	526019	348742	334947	406111
Q31RV9	5	5	0.604355	0.948718	0.23852	36451	5.56036e+06	6.48328e+06	5.62071e+06	4.64725e+06	3.96606e+06	3.23386e+06	5.25119e+06	5.63112e+06	3.09684e+06	4.48803e+06	7.57039e+06	3.38377e+06	6.7063e+06	7.80609e+06	3.80456e+06	4.38962e+06	6.06161e+06	4.31243e+06	4.2801e+06	4.41662e+06	5.02931e+06
Q31S11	5	5	0.395083	0.772856	0.336067	27423	800068	943712	883808	893099	668693	688933	655622	2.66152e+06	2.85247e+06	688847	2.61142e+06	2.44376e+06	764117	2.53022e+06	2.84743e+06	1.09356e+06	2.14503e+06	2.24632e+06	880916	1.19273e+06	1.84562e+06
Q31S28	5	5	0.60877	0.952694	0.236767	18564	6.80649e+06	3.92192e+06	3.15145e+06	1.28102e+06	3.09368e+06	3.75689e+06	1.02081e+06	1.93635e+06	3.78379e+06	1.4111e+06	1.98243e+06	3.58534e+06	1.39783e+06	2.23736e+06	4.26428e+06	1.88963e+06	2.52321e+06	3.57627e+06	1.62676e+06	2.32966e+06	3.33818e+06
Q31S44	5	5	0.162283	0.468338	0.522512	23463	373541	404042	346227	682335	298066	321284	553668	515370	867263	500351	514300	813320	814068	619306	963649	399995	534014	892461	419984	409979	629862
Q31S58	5	5	0.285793	0.640541	0.406381	16159	666444	371231	514191	782985	768627	676961	658212	1.2487e+06	2.11964e+06	633464	1.31311e+06	1.81396e+06	515848	976173	1.88815e+06	827181	1.12826e+06	1.24949e+06	608622	859048	1.17345e+06
Q31S72	5	5	0.748281	0.999811	0.184719	21232	799050	690103	533642	745750	461059	522797	464359	808282	826646	511895	993858	941874	581336	911789	1.28567e+06	600577	947999	1.13452e+06	473540	631629	1.11263e+06
Q54734	5	5	0.530532	0.892835	0.269296	45180	609187	344245	320914	1.1971e+06	445102	539784	573294	588659	660897	471277	508299	547486	386899	701817	675820	342437	634380	584678	432969	426762	447118
Q31L18	5	5	0.657285	0.986903	0.218024	12442	587391	343969	318158	320901	351090	496732	323093	571506	994386	367393	922512	1.04769e+06	300913	505387	814718	386370	604849	815538	311945	324639	700534
Q9Z3H6	5	3	0.835282	0.999811	0.153567	9221	131774	231505	245835	132120	165332	158674	86084.4	203204	254548	120407	322689	485533	127036	181338	337086	150845	150482	489686	167828	205731	192503
Q31SC5	5	5	0.316361	0.677573	0.384613	12338	3.55982e+06	2.0329e+06	1.55562e+06	1.02071e+06	1.04131e+06	768338	930719	4.18356e+06	6.55169e+06	1.32548e+06	4.78025e+06	6.44388e+06	1.20769e+06	4.52085e+06	6.68228e+06	2.11059e+06	4.24387e+06	4.91606e+06	1.37064e+06	2.38532e+06	3.9436e+06
Q31MB7	5	5	0.343957	0.714264	0.366497	9549	1.80028e+06	1.11077e+06	928004	1.18461e+06	1.14085e+06	729023	1.11921e+06	2.57423e+06	2.25113e+06	1.28136e+06	3.20378e+06	2.06118e+06	975115	2.17392e+06	2.2801e+06	1.2859e+06	2.17962e+06	1.83345e+06	924418	1.30722e+06	1.73485e+06
Q31RH6	5	4	0.743817	0.999811	0.186318	31068	143341	257758	190607	49850.4	153646	179061	106950	168458	355177	123269	148388	326789	101860	242708	406914	156913	251198	371372	176756	265787	245170
Q31LH6	5	4	0.737363	0.999811	0.188633	28485	287860	471727	318074	600462	434957	440639	341411	755564	1.25887e+06	347545	681553	1.07212e+06	319044	644710	1.30382e+06	376998	606187	864354	300789	453664	708914
Q31KH4	5	4	0.147406	0.443383	0.541292	56303	208782	163226	91806.8	122196	181169	78984.5	121641	286972	256613	154630	351121	297585	171641	348874	345699	193018	359630	233549	174823	268655	230429
Q31K19	5	5	0.717168	0.999811	0.195916	44347	312634	249127	246802	240578	417037	285457	115372	540755	1.25982e+06	252125	619553	1.42494e+06	190444	620438	1.39822e+06	493742	591521	1.0805e+06	303098	511228	725229
Q31RR1	5	4	0.111903	0.382586	0.593351	9902	7.7791e+06	4.53774e+06	4.45888e+06	2.41264e+06	4.61094e+06	4.07657e+06	2.05871e+06	3.3343e+06	4.80603e+06	3.95722e+06	3.42287e+06	4.58136e+06	3.90892e+06	4.8069e+06	5.84557e+06	5.23585e+06	5.35022e+06	5.58903e+06	4.4011e+06	3.20952e+06	5.737e+06
Q31P96	4	4	0.135667	0.429046	0.557253	40756	257769	260735	176120	338670	116131	99087.5	127632	169285	296281	199622	261055	438918	208276	393537	596956	296705	437812	457016	241315	341922	461901
Q31NA6	4	4	0.14403	0.440802	0.545772	38608	1.84624e+06	1.45561e+06	845819	776739	795963	340469	287440	938353	1.16058e+06	617333	1.25875e+06	1.34326e+06	702745	1.29404e+06	1.63591e+06	1.18425e+06	1.48836e+06	1.43869e+06	1.11099e+06	1.78445e+06	1.39342e+06
Q31RF4	4	4	0.641786	0.977162	0.223916	17401	5.45149e+06	2.79357e+06	2.44565e+06	602219	1.93941e+06	2.22806e+06	480712	1.60317e+06	6.25728e+06	1.20787e+06	1.92769e+06	6.8923e+06	960827	3.38102e+06	7.92133e+06	2.75252e+06	3.93969e+06	6.10096e+06	2.36215e+06	3.02735e+06	4.72323e+06
Q8GJN0	4	4	0.14444	0.441167	0.545223	57007	456368	296182	219184	261286	407335	300272	104471	212464	414227	137573	139951	179687	150003	148734	255512	131256	187092	192415	142640	164617	216941
P54415	4	3	0.999243	0.999811	0.062257	21739	456860	354452	309595	482321	344156	312329	174932	320217	694417	185078	296183	831266	157822	427052	958261	234955	444483	803471	197331	367994	639175
O34125	4	3	0.903518	0.999811	0.127632	26027	527087	482586	336947	847500	675261	648815	296004	449346	686870	287288	490837	920628	295561	664411	957208	272066	599459	834212	266982	458023	671034
P27134	4	4	0.590003	0.938938	0.24428	30452	1.11349e+06	752025	787775	579032	3.26859e+06	2.71661e+06	587943	1.59913e+06	2.09755e+06	1.14272e+06	1.34637e+06	1.9228e+06	1.16399e+06	1.73238e+06	2.27749e+06	1.51902e+06	1.84215e+06	1.9212e+06	1.36163e+06	1.39949e+06	2.17558e+06
Q31M42	4	4	0.0558276	0.249254	0.711341	31846	274217	297693	209233	770958	401950	350499	458109	327727	379029	277923	291820	407903	458345	393223	444392	344505	345638	393556	307249	327602	401901
Q31Q60	4	3	0.104896	0.365274	0.605163	30808	2.15467e+06	1.92649e+06	1.31782e+06	1.62502e+06	964293	1.00881e+06	1.14548e+06	1.26826e+06	1.59567e+06	1.36834e+06	1.59102e+06	1.70246e+06	1.24304e+06	2.08376e+06	2.11405e+06	1.66133e+06	2.07998e+06	1.94447e+06	1.42447e+06	1.70457e+06	1.69628e+06
Q31Q54	4	4	0.875199	0.999811	0.138751	24005	310440	548472	503395	260562	276005	357007	164215	254088	500305	183724	450130	728725	180787	299906	688438	257139	350776	735157	307293	475198	426872
Q31S64	4	4	0.676173	0.998062	0.210949	45312	280687	212766	178528	159126	135750	73510.1	63381.2	166055	420413	92528.3	237213	378102	116129	329820	423653	167829	286435	348692	132256	193895	283920
Q79PF6	4	4	0.595306	0.940348	0.24214	32953	881489	791849	824242	1.12879e+06	1.73339e+06	1.34364e+06	640688	1.32837e+06	2.46217e+06	965161	1.32371e+06	1.77916e+06	840132	1.04806e+06	2.55585e+06	1.05357e+06	1.2888e+06	1.64862e+06	817195	813843	1.54286e+06
Q31LP8	4	4	0.0663907	0.279172	0.683888	14389	4.9664e+06	3.54333e+06	3.4617e+06	944139	1.86754e+06	2.22598e+06	723396	1.26391e+06	2.31601e+06	1.3234e+06	1.36664e+06	2.44365e+06	1.32357e+06	1.75368e+06	3.36358e+06	1.95501e+06	1.75311e+06	2.58391e+06	1.68765e+06	1.65079e+06	2.50268e+06
Q31KS7	4	4	0.356095	0.729807	0.358931	38115	341503	238106	230379	294982	620697	615248	193286	355954	491591	313601	337120	382995	319935	337324	440909	329442	370918	382017	311005	296759	362087
Q8GIT3	4	4	0.986672	0.999811	0.0830535	7821	1.90009e+06	1.42304e+06	1.26203e+06	492803	2.44677e+06	1.89616e+06	358882	1.40601e+06	2.79106e+06	992668	1.31013e+06	2.69547e+06	791854	1.62477e+06	3.08747e+06	1.4085e+06	1.70225e+06	2.31443e+06	1.23369e+06	1.30927e+06	2.06546e+06
P50590	4	4	0.983072	0.999811	0.0862427	16383	639723	1.04309e+06	811528	545805	908923	907659	419888	1.39457e+06	1.64472e+06	465858	1.20661e+06	1.83192e+06	440249	901548	1.75804e+06	752813	1.01945e+06	1.63512e+06	573683	810322	999994
P38044	4	3	0.221085	0.555642	0.460176	30302	1.09424e+06	753408	891013	469306	1.07116e+06	1.64992e+06	806943	1.57002e+06	2.89803e+06	1.58257e+06	1.63224e+06	1.95653e+06	1.49735e+06	1.5748e+06	1.84461e+06	1.41685e+06	1.51367e+06	1.65311e+06	1.13407e+06	1.19124e+06	1.57258e+06
P29283	4	4	0.811732	0.999811	0.162065	24874	920170	783286	763701	629590	1.29383e+06	1.16435e+06	533321	1.14179e+06	1.72116e+06	903182	1.29314e+06	1.80742e+06	562507	1.0195e+06	1.72346e+06	864662	1.03482e+06	1.15827e+06	765243	790528	991791
Q31PN0	4	4	0.957706	0.999811	0.102803	36946	304978	303743	293097	305773	414011	441465	180569	331848	807050	225437	500687	927582	237075	413975	834551	283921	457749	575718	268790	397542	409918
Q31N85	4	4	0.00165409	0.0214046	0.982903	37152	359726	421436	351468	545193	439523	491317	470516	478223	634889	495370	584947	555437	597271	626349	557124	433342	462658	459635	326948	362199	421806
Q6VYY4	4	4	0.194485	0.519767	0.486364	78313	654060	511423	502001	357024	414256	440657	325142	529168	351351	395577	488663	439224	732670	529004	541202	453876	580283	402307	447240	353384	596680
Q8GIS7	4	4	0.413373	0.792828	0.326011	42296	381274	279667	299779	120690	145653	331980	74973.2	141202	330462	165935	176322	231983	155049	156930	276410	136113	153355	217587	135433	172586	297760
Q8GIT2	4	3	0.930577	0.999811	0.116106	56130	724467	570343	572317	331239	566924	571964	303509	676996	894195	388309	455629	684458	469645	482039	678741	537860	509378	618654	474238	469446	631921
Q8GJL5	4	4	0.751715	0.999811	0.18349	16885	274456	155900	145426	100502	116122	111324	109060	125723	638838	138920	159257	780445	111769	282447	1.06363e+06	151912	255858	704204	123664	221005	471237
Q8KPQ0	4	4	0.995213	0.999811	0.0727399	34203	612377	398322	339282	427239	789939	441251	270877	613684	962353	295866	624075	696603	197054	687729	713516	437547	688129	613778	294294	516293	643625
Q8VPU9	4	4	0.0126789	0.091216	0.887662	53371	1.34616e+06	889811	877481	309052	513308	412225	381074	445462	695440	411264	450245	677653	361117	740900	913236	741590	758986	919696	606438	718674	951309
Q8VPV3	4	4	0.379148	0.759296	0.345163	42813	1.31361e+06	1.58522e+06	1.06042e+06	609421	916996	1.2041e+06	334789	707926	1.12356e+06	567914	863454	1.20591e+06	707916	778165	1.47455e+06	773256	823723	1.32113e+06	889002	976809	1.2909e+06
Q31JY7	4	4	0.00143073	0.0199252	0.985501	34186	2.64865e+06	2.06282e+06	1.91725e+06	1.71522e+06	2.70231e+06	3.75891e+06	1.39317e+06	1.89702e+06	3.59738e+06	1.20629e+06	1.21689e+06	1.79059e+06	760918	843010	1.54608e+06	845363	714154	1.11441e+06	753652	556839	1.07728e+06
Q31K05	4	4	0.688584	0.998633	0.206355	27414	553989	454631	444683	345902	394603	358172	182676	344885	530807	318028	354687	505951	364554	425017	612385	390421	460062	490109	289160	512420	474080
Q31K89	4	3	0.69514	0.998649	0.203944	22684	588307	390971	429159	268066	376125	445016	209980	297528	530722	315237	274309	484569	389152	347442	647722	360181	417821	462439	334749	370986	445891
Q31KB9	4	4	0.505426	0.8696	0.28051	27596	353532	208426	290310	221189	375628	370272	625954	237221	345326	360808	318815	312168	395183	235406	323873	254030	248332	332424	215647	156824	282491
Q31KD3	4	4	0.897733	0.999811	0.129964	33548	982723	538633	567786	356634	611056	705206	303338	460207	714066	442913	450382	631112	610180	497878	706359	371950	584253	781614	434070	423111	816376
Q31KD4	4	4	0.684593	0.998633	0.207828	23568	1.22572e+06	1.08933e+06	1.175e+06	928405	1.5896e+06	1.71818e+06	510663	988317	1.30661e+06	794385	1.04364e+06	1.20403e+06	775790	1.07053e+06	1.31599e+06	862853	1.08665e+06	1.31319e+06	820734	1.02588e+06	1.27944e+06
Q31KE7	4	4	0.421709	0.802324	0.321555	32470	2.66059e+06	2.54479e+06	3.1001e+06	3.48449e+06	6.21987e+06	9.02832e+06	1.03459e+06	2.85707e+06	6.47656e+06	1.55857e+06	3.02028e+06	7.51737e+06	1.93744e+06	2.65413e+06	7.76061e+06	1.49628e+06	2.61938e+06	4.19706e+06	1.41761e+06	1.67436e+06	2.3995e+06
Q31KG1	4	4	0.525073	0.888584	0.271698	16193	525681	428056	456066	491759	1.36296e+06	1.5299e+06	340798	641396	1.38733e+06	470514	594115	970503	537875	714618	1.01221e+06	560848	656608	754658	496049	445397	729772
Q31KJ2	4	4	0.724873	0.999811	0.193129	19988	3.45518e+06	2.09609e+06	1.92052e+06	911637	1.50559e+06	1.19961e+06	519193	1.89927e+06	6.35349e+06	956203	2.88649e+06	6.3683e+06	616444	3.42582e+06	9.67771e+06	2.10347e+06	3.8003e+06	8.6403e+06	1.70691e+06	3.16593e+06	5.44215e+06
Q31KJ7	4	4	0.00030735	0.00647996	0.998122	55748	163094	138186	102366	361713	271146	247681	146913	213886	182055	197721	224759	209984	168694	168737	202743	154268	157689	128525	174176	173743	124730
Q31KL2	4	4	0.0906932	0.338609	0.631143	32405	289667	163299	158325	113297	198165	288758	94076	113123	220098	66600.9	78477.1	157827	90637.1	109366	131583	91439.8	99463.1	120496	85165	97716.3	155421
Q31KN1	4	4	0.500464	0.862599	0.282779	30746	1.2951e+06	831528	423903	829979	607134	508365	432486	1.16953e+06	2.11166e+06	688465	1.5953e+06	1.72199e+06	860849	1.52658e+06	1.81036e+06	912762	1.56381e+06	1.41591e+06	838566	852999	1.34365e+06
Q31KP3	4	4	0.834003	0.999811	0.154032	29039	265461	142018	167341	200142	106188	79409.7	112677	95109.9	209601	71132.3	81401.2	288911	101419	132797	345569	136351	181302	377154	64818.7	180933	242655
Q31KR3	4	4	0.0373151	0.194654	0.769752	27137	7.07878e+06	4.58201e+06	3.93033e+06	610622	992232	1.68719e+06	368892	714035	2.6646e+06	641079	908681	2.14809e+06	774001	1.47882e+06	2.93686e+06	1.15188e+06	1.81614e+06	2.44946e+06	1.4346e+06	1.45283e+06	2.51384e+06
Q31KS8	4	4	0.915686	0.999811	0.122593	28573	479016	398003	393612	190308	251424	374615	206589	150772	621702	190581	307579	596305	153803	315579	734554	170266	377726	514677	174606	283354	378240
Q31KV8	4	3	0.183194	0.503783	0.498419	35378	464470	755629	381105	572027	502776	444363	328068	414027	599697	289781	426310	476593	322466	398956	476573	337201	428749	415403	308023	275516	333481
Q31KY2	4	3	0.99638	0.999811	0.0706288	6099	3.83851e+06	2.6796e+06	3.16383e+06	1.13509e+06	7.6119e+06	6.22764e+06	956985	3.83391e+06	5.38239e+06	1.82941e+06	2.43825e+06	4.31237e+06	1.25442e+06	2.98536e+06	5.1106e+06	2.34139e+06	3.54487e+06	4.37095e+06	1.72777e+06	3.18031e+06	4.43623e+06
Q31L60	4	3	0.0742308	0.296532	0.665493	33771	323027	214592	186718	227037	358885	381866	125538	228825	257634	176729	199950	213241	257802	192010	246668	171772	194626	197275	133195	161559	196097
Q31L98	4	4	0.01492	0.102482	0.873422	17049	1.25767e+06	1.00764e+06	977025	473536	449673	509794	365371	454184	597295	395411	445566	627723	391581	489404	778826	434916	435134	792046	445924	623086	785130
Q31LA0	4	3	0.364243	0.737228	0.353978	23881	800084	536541	534056	209663	307394	272893	183213	297539	665810	216770	314936	517753	202790	398995	687622	315801	392585	505265	249318	317653	425361
Q31LL4	4	3	0.194226	0.519767	0.486634	41432	383038	323328	308719	106972	191994	248484	189987	188975	340003	164663	148061	205606	112775	201351	297738	187459	236180	226110	151941	150742	239705
Q31LM6	4	4	0.190622	0.51215	0.490419	19498	438745	482304	348012	324321	325806	342496	255402	285268	346302	285088	437921	373567	189102	402591	404209	322796	357717	518720	314766	285218	394193
Q31LN9	4	4	0.0390831	0.198422	0.763435	80959	153418	99379.1	128578	257811	441634	459951	114957	354428	428026	206314	405812	263116	182556	261354	294092	213307	346412	271768	156070	207054	230309
Q31LR2	4	4	0.0564103	0.250383	0.709735	71949	3.30199e+06	3.51112e+06	3.32575e+06	1.76419e+06	2.23858e+06	2.43827e+06	1.24783e+06	1.79682e+06	2.38466e+06	1.61715e+06	2.95947e+06	2.92822e+06	1.5971e+06	2.49086e+06	3.68834e+06	2.36047e+06	3.03148e+06	3.59553e+06	2.74484e+06	2.96356e+06	3.38998e+06
Q31LR6	4	4	0.282937	0.637348	0.408519	42975	113065	126832	57806.1	146358	146110	92921	127259	284809	862574	136938	274553	633634	102577	435033	532422	118663	323971	358124	97716.7	137768	214021
Q31LU2	4	4	0.689246	0.998633	0.206111	53398	240621	231909	230490	399146	253704	340716	87960.2	160571	318211	152770	162911	340411	125014	245096	368550	184575	261964	328186	161274	223587	340981
Q31M06	4	2	0.939596	0.999811	0.111946	27737	250336	239983	195098	152025	251920	222568	200208	199289	334748	189152	182747	261133	170360	228108	290671	159689	196816	247487	136539	195435	249683
Q31M10	4	4	0.00579639	0.0530055	0.940433	34372	138882	80926.6	94045.9	153131	343992	242322	203179	261999	380388	203481	207853	267334	143460	209977	263313	169730	192185	208216	117578	148882	180792
Q31M16	4	3	0.167503	0.473351	0.516263	25878	268679	224961	175657	144949	318653	194560	56779.8	119941	254305	88657.1	119227	169244	74983.4	97509.1	146537	104540	87834.9	148427	107701	78392.7	148428
Q31M32	4	4	0.709692	0.999811	0.198629	30696	464643	235946	165461	393342	209678	262153	196552	374128	658536	251404	402801	648437	217060	541698	837608	359785	636507	560215	287123	401242	436700
Q31M63	4	4	0.0701027	0.286835	0.674991	34522	376390	450030	332887	173993	263314	147436	232954	246236	417868	254264	420835	509213	338584	418663	682070	273991	379078	511346	255955	273922	370479
Q31M78	4	4	0.275948	0.629907	0.41383	118368	271549	287197	244318	284907	225146	256625	240644	205011	170889	171902	316713	194151	215242	225887	233327	224524	228996	205000	188016	224936	172062
Q31M91	4	4	0.000512429	0.00925197	0.996053	24412	2.07213e+06	1.18159e+06	1.28393e+06	670428	327698	332627	353518	402905	256139	333129	462435	225172	535894	397997	333523	880792	562413	463786	1.0457e+06	505804	500216
Q31M95	4	3	0.677676	0.998062	0.21039	43098	273107	160139	137630	142182	179578	109853	106259	114044	193306	128147	162872	162807	126529	241678	194568	155592	164690	147742	151495	197659	149743
Q31MB3	4	4	0.954582	0.999811	0.104477	9130	1.76769e+06	1.12245e+06	813942	557089	1.65454e+06	1.77631e+06	425934	1.73739e+06	3.47088e+06	1.03747e+06	1.4147e+06	2.51143e+06	890727	2.09003e+06	2.86454e+06	1.42463e+06	1.78965e+06	2.37324e+06	1.13556e+06	1.77424e+06	2.21073e+06
Q31MF3	4	4	0.999781	0.999811	0.058294	28357	913809	693944	455338	461554	776509	910473	284384	450689	1.61676e+06	317982	700815	1.27612e+06	326847	536533	1.26382e+06	418724	597519	1.08715e+06	503102	481305	811588
Q31MG6	4	4	0.962939	0.999811	0.0998753	56195	1.39196e+06	985268	1.11042e+06	1.01499e+06	1.2911e+06	1.28307e+06	772941	1.42407e+06	1.8579e+06	982645	1.17867e+06	1.3316e+06	1.00718e+06	1.36224e+06	1.48388e+06	1.30282e+06	1.52087e+06	1.34794e+06	1.1117e+06	1.15207e+06	1.42987e+06
Q31MJ5	4	3	0.430407	0.807786	0.316986	94874	63783.9	69300.2	57266	87613.8	130900	124673	50852.5	100507	131386	57191.3	110001	119947	32854.4	66949.3	109776	53015.2	73914.3	78619.6	53747.2	80150.6	63005.8
Q31MQ3	4	4	0.315284	0.676946	0.385348	14928	1.35949e+06	1.36249e+06	1.32101e+06	289027	546333	714125	515024	461502	1.02465e+06	411804	635598	1.19071e+06	268016	614134	1.25789e+06	374854	681659	1.46234e+06	614979	826180	1.23675e+06
Q31MS1	4	3	0.142311	0.43819	0.548087	18877	70171.1	163078	200701	28727.8	27191.2	38840.7	31902.2	122338	336753	48775.2	382904	880992	45123.6	126047	428904	124628	218685	449791	198712	318674	161145
Q31MS3	4	4	0.381896	0.761307	0.343571	14346	3.59111e+06	3.38342e+06	4.11126e+06	2.86899e+06	6.2782e+06	5.34402e+06	3.20799e+06	3.61718e+06	4.20103e+06	3.92689e+06	3.74093e+06	5.21185e+06	4.33046e+06	4.63821e+06	7.55889e+06	4.97225e+06	4.72299e+06	6.27984e+06	3.66784e+06	4.1718e+06	5.58461e+06
Q31MS9	4	4	0.462823	0.832423	0.30062	48747	995598	444889	308911	119048	208811	228467	153996	165276	697108	92617.1	100471	288703	58421.7	223541	544024	121469	336184	594609	171712	223450	415108
Q31MV9	4	4	0.258944	0.600118	0.427261	15765	1.84674e+06	1.16851e+06	1.23687e+06	692917	1.06351e+06	1.16881e+06	705365	806325	1.29226e+06	709566	836157	1.1126e+06	863163	1.09125e+06	1.2191e+06	1.04448e+06	1.25457e+06	1.32518e+06	989665	978305	1.34928e+06
Q31N06	4	4	0.911305	0.999811	0.12443	30796	545245	496205	512522	268449	498707	416248	220093	494940	480142	301198	502590	604770	234587	573400	618924	382298	483841	632541	335314	431106	560980
Q31N63	4	4	4.93783e-05	0.0016657	0.999928	11384	880395	426152	395587	4.89503e+06	4.778e+06	2.46899e+06	1.81746e+06	4.82451e+06	4.41828e+06	2.32688e+06	1.96127e+06	2.76369e+06	1.39921e+06	1.70919e+06	2.83087e+06	2.00033e+06	1.22535e+06	1.65486e+06	1.15721e+06	835593	1.25834e+06
Q31N73	4	4	0.61825	0.961501	0.233032	35608	970657	715113	580023	476842	1.41307e+06	971031	493209	1.18905e+06	1.35646e+06	837398	1.30312e+06	1.28409e+06	880165	1.78854e+06	1.30775e+06	921348	1.42978e+06	1.11852e+06	819912	898644	1.04039e+06
Q31N83	4	4	0.383009	0.761307	0.342929	30721	95543.6	127282	77970	125510	273404	143459	75161	227980	396560	100340	310126	385361	175880	350992	376214	119925	294349	329322	169901	155225	238759
Q31NE0	4	4	2.72655e-08	8.27782e-06	1	43276	187933	149360	113893	66695.9	67839.9	58058.6	99756.7	108693	165430	234185	159474	183741	260721	168947	223722	325659	315840	267864	373089	382654	378297
Q31NF6	4	4	0.329854	0.693516	0.375589	19111	143732	209721	178301	170857	247604	192186	114588	380562	677343	217887	424255	1.00945e+06	165531	590583	669521	316170	483786	562422	268088	550855	333518
Q31NF7	4	4	4.71981e-06	0.000298528	1	100041	339041	255492	265427	608142	722500	617606	631338	632429	641595	501177	584338	408427	579156	553258	444654	426296	449033	355570	450049	430191	433435
Q31NG1	4	4	0.997646	0.999811	0.067808	45420	338702	307658	243890	154346	352982	370721	186707	224916	460352	164671	260856	492728	151606	298691	554526	264250	358808	403775	212396	271035	390531
Q31NM7	4	4	0.413318	0.792828	0.326041	66320	259655	202227	174600	140181	166047	160913	157771	173134	296553	169760	242079	216844	161232	201055	389423	209322	309574	297565	197158	234701	298046
Q31NN4	4	4	0.0103145	0.0802948	0.904022	59161	549632	450877	433444	563763	877228	818532	796533	666840	651538	514320	549016	640693	766393	592239	675348	613118	599065	659186	473596	533964	597125
Q31NP2	4	4	0.00675167	0.059243	0.932041	49490	257085	264379	269674	88808.6	95790	91471.7	233035	203745	430135	237962	332674	701995	223036	323379	667967	325937	342906	653637	255862	371365	367431
Q31NR6	4	4	0.592145	0.939879	0.243414	54312	176065	153035	151897	54851.2	53784.1	87161	50374.5	90795.2	164124	41027.2	88436.1	232132	38179.2	120551	276447	95324.3	153451	210879	78129.8	122659	145368
Q31NS4	4	4	0.0649164	0.27526	0.687522	25549	970987	776125	628838	909189	1.41687e+06	1.03515e+06	916288	912091	1.26e+06	749351	873275	931051	747739	852092	956144	588289	802582	859196	606741	664784	790657
Q31NS6	4	4	0.617003	0.961501	0.233521	42060	277649	531136	203902	160990	246050	244412	161362	271406	281624	197640	394802	353479	198035	315343	447407	234701	340934	426438	265192	345675	382403
Q31NT3	4	3	0.359134	0.729807	0.357072	20539	1.57778e+06	1.48379e+06	1.09085e+06	977705	1.46137e+06	1.18643e+06	732116	3.10862e+06	4.77254e+06	1.64165e+06	2.89102e+06	4.97876e+06	1.09834e+06	3.26923e+06	5.93017e+06	2.32739e+06	2.99356e+06	3.87179e+06	1.75997e+06	1.95125e+06	2.91409e+06
Q31NT6	4	4	0.866399	0.999811	0.142082	9713	1.3897e+07	5.05864e+06	5.82879e+06	5.65593e+06	1.45957e+07	1.64753e+07	4.28546e+06	8.27403e+06	1.18596e+07	6.58216e+06	6.97324e+06	1.0482e+07	7.59751e+06	9.35335e+06	1.37229e+07	9.02562e+06	9.24711e+06	1.12124e+07	7.01941e+06	6.16172e+06	1.10461e+07
Q31NU3	4	4	0.824107	0.999811	0.157614	56273	953988	737463	722019	1.29789e+06	857501	725893	1.09649e+06	841474	784807	906699	741611	649393	1.03359e+06	776320	808027	810942	767411	826583	832226	782758	843074
Q31P60	4	4	0.0270861	0.155157	0.810613	31602	868905	594723	577687	359631	685334	773507	242278	234984	413461	223279	262771	552141	244169	347745	412846	273529	329755	418962	331405	309323	354665
Q31P89	4	4	0.574383	0.930381	0.250662	54171	171993	227812	148218	204889	337845	231737	103588	230015	387880	138613	217221	289997	191999	257374	298688	149015	234337	264738	112646	146391	172531
Q31PE5	4	3	0.980914	0.999811	0.0879884	27983	189693	159716	199173	138547	144914	161441	93609.6	286076	467133	65910	484849	512215	76331.2	479693	616504	99016.7	618768	511145	67109.1	423116	536321
Q31PH3	4	4	0.302171	0.659045	0.394477	17643	544629	243806	253414	623592	1.30118e+06	1.30356e+06	207142	666618	1.60619e+06	458741	732937	1.29451e+06	420394	932065	1.00792e+06	535166	852218	738849	407272	441771	677260
Q31PP9	4	4	0.856563	0.999811	0.145756	12818	1.38937e+06	685126	588738	838632	3.00817e+06	3.15449e+06	493472	3.51815e+06	4.54834e+06	895662	3.72185e+06	3.66629e+06	467355	3.62668e+06	4.08676e+06	1.11932e+06	3.77167e+06	3.09633e+06	837752	1.97756e+06	3.27734e+06
Q31PS0	4	4	0.393788	0.772856	0.336794	16649	1.07462e+06	628244	596930	1.00424e+06	1.79833e+06	1.28744e+06	743983	1.43795e+06	2.0757e+06	933747	1.2386e+06	1.37869e+06	868547	1.17243e+06	1.40401e+06	1.08717e+06	1.13486e+06	1.23352e+06	846917	837018	1.3825e+06
Q31PS2	4	4	0.94365	0.999811	0.110004	9909	7.22751e+06	4.93409e+06	4.74263e+06	2.49578e+06	7.80939e+06	6.0536e+06	3.14977e+06	5.51176e+06	9.95177e+06	4.08326e+06	6.38366e+06	7.98739e+06	3.78163e+06	7.75169e+06	1.01214e+07	5.61959e+06	7.36446e+06	8.0264e+06	4.8216e+06	5.51431e+06	7.88332e+06
Q31PX5	4	3	0.538224	0.896849	0.265945	19550	657459	713986	711421	210579	397442	354665	148300	1.09662e+06	2.07865e+06	365469	1.29354e+06	2.30429e+06	221429	985519	2.66571e+06	823964	1.45173e+06	1.91874e+06	517404	973741	1.43205e+06
Q31PY4	4	4	0.00918467	0.0733807	0.912416	47326	67934.1	64015.9	135722	132244	70682.4	84643.6	417800	307239	978591	250357	566518	1.20894e+06	144972	218352	765540	212699	236496	476134	126023	173099	282915
Q31PY9	4	4	0.0144852	0.10133	0.876099	23244	949983	643990	635085	302972	253962	209073	239508	477294	679048	402976	565151	542277	350797	642554	569181	508484	614136	660497	414062	574482	778795
Q31Q07	4	4	0.871101	0.999811	0.140308	52457	334319	405199	402498	638004	221097	182457	204343	300150	382869	162659	363983	390269	265700	389078	472355	242030	470596	406696	204246	259929	309441
Q31Q26	4	3	0.640778	0.977162	0.224302	57475	345524	236346	213197	115171	284821	231144	137740	239758	443942	194702	231658	438644	169228	347546	532856	277407	369001	474132	244062	348030	422657
Q31Q47	4	4	0.399976	0.777317	0.333338	15392	539912	304293	277217	459918	378582	362580	290292	730547	1.86719e+06	394305	866551	1.16681e+06	326568	890227	1.32768e+06	640350	993969	1.11692e+06	501889	533731	1.01854e+06
Q31QH5	4	4	0.0113394	0.0856375	0.896744	31776	2.09856e+06	1.26028e+06	1.31297e+06	129367	310172	450231	171395	242926	602268	157933	186479	527098	252488	311163	662120	272021	578007	703493	359813	381732	956674
Q31QM5	4	4	0.154921	0.457443	0.531618	43391	196205	179603	174649	205449	139377	120876	159541	450541	476078	206673	673216	680964	162468	298854	573610	230306	312583	506462	259878	276527	306927
Q31QP2	4	4	0.67984	0.998062	0.209587	20495	1.48926e+06	1.19587e+06	1.34266e+06	1.08006e+06	4.38569e+06	6.58144e+06	1.12908e+06	2.03113e+06	4.34934e+06	2.10111e+06	1.97743e+06	3.66517e+06	1.42279e+06	2.26515e+06	3.65394e+06	1.71579e+06	2.36538e+06	3.26411e+06	1.50021e+06	1.99462e+06	2.97288e+06
Q31QQ3	4	3	0.413649	0.792828	0.325862	25920	123503	101478	68898.3	770005	176184	141184	125289	113482	161684	145249	94479.9	239919	138136	115900	263762	101076	131432	238187	71467	105149	187468
Q31QS9	4	4	0.661337	0.992006	0.216497	22426	1.03334e+06	759559	712380	761704	1.35906e+06	1.26034e+06	613607	788224	1.37976e+06	700628	611095	905420	574307	695751	1.09887e+06	714079	793856	883424	674147	565783	940220
Q31QV9	4	4	0.00154235	0.020359	0.9842	38164	498219	418810	353181	489409	1.72517e+06	957363	1.12984e+06	1.55905e+06	1.3632e+06	1.04066e+06	1.15541e+06	1.14869e+06	890805	909527	1.19973e+06	796647	965667	818505	721450	748924	844260
Q31QW4	4	4	0.943522	0.999811	0.110066	14128	1.98389e+06	1.4054e+06	1.48112e+06	932001	2.09758e+06	2.43535e+06	640934	1.38707e+06	1.97321e+06	1.01522e+06	1.45904e+06	1.83541e+06	824904	1.244e+06	2.13401e+06	1.41823e+06	1.4624e+06	1.97232e+06	1.21286e+06	1.43358e+06	1.78361e+06
Q31QX5	4	3	0.866144	0.999811	0.142178	43897	329304	260798	292712	257684	381973	443755	248241	252028	365378	269554	245376	305426	266010	295622	394785	240831	323694	329944	234901	262207	349243
Q31QX9	4	3	0.821656	0.999811	0.158497	41442	375505	301653	334772	299356	766573	814682	156512	413589	714022	291690	438452	570103	259789	398126	602772	357859	426377	517956	337640	340250	407207
Q31QZ9	4	4	0.549789	0.910119	0.260974	49189	291815	212176	220130	157443	180059	232736	138917	178673	242539	155431	151981	322743	143621	267199	325530	203334	333333	274510	217443	359464	262853
Q31R14	4	3	0.499319	0.862305	0.283306	40507	123530	85356	67731.8	83585.7	362537	321577	97108.6	228569	254200	83114.2	174027	269908	44271.1	175392	252456	146492	202646	219964	58754.5	107705	125205
Q31RA4	4	4	0.00991049	0.0779488	0.906977	25073	6.15088e+06	4.62023e+06	4.74986e+06	1.23299e+06	1.90142e+06	2.8446e+06	996707	2.05768e+06	2.71734e+06	1.97343e+06	2.63696e+06	2.91926e+06	1.68088e+06	2.68394e+06	3.88482e+06	3.0307e+06	3.28924e+06	4.75669e+06	2.84465e+06	3.71865e+06	4.46378e+06
Q31RB2	4	4	0.123271	0.407682	0.575382	52321	5.66056e+06	4.24274e+06	3.33346e+06	752862	2.12433e+06	2.56587e+06	368784	2.03782e+06	2.36767e+06	1.63527e+06	3.02301e+06	2.33041e+06	1.02619e+06	3.03279e+06	2.77849e+06	2.82664e+06	3.0394e+06	3.52188e+06	2.70313e+06	2.21256e+06	3.52827e+06
Q31RE1	4	3	0.438277	0.812338	0.312918	28235	411528	379742	315747	30110.6	103567	55304.9	62120	98838.4	445756	44031.6	98096.5	460418	32606.4	88539.3	556668	106082	223102	301247	63090	158441	187336
Q31RG2	4	3	0.532936	0.892835	0.268245	7861	6.47071e+06	1.08607e+07	7.39729e+06	3.81459e+06	3.72724e+06	3.54588e+06	1.22372e+06	3.65173e+06	5.27624e+06	2.1525e+06	5.17694e+06	7.27055e+06	1.82828e+06	8.6579e+06	1.06911e+07	3.46842e+06	9.31792e+06	8.64033e+06	2.75101e+06	7.35878e+06	7.70344e+06
Q31RN2	4	4	0.327717	0.691824	0.376996	48408	3.13154e+06	2.00037e+06	1.58929e+06	1.21198e+06	1.57823e+06	1.22649e+06	786949	1.76554e+06	1.5739e+06	1.09043e+06	1.47246e+06	1.43631e+06	1.09165e+06	1.55218e+06	1.72991e+06	1.20817e+06	1.63256e+06	1.59193e+06	1.09451e+06	1.40207e+06	1.67921e+06
Q31RQ8	4	4	0.133391	0.423614	0.560478	19930	392318	251298	308843	446410	444782	1.01307e+06	627636	273596	517242	463924	511594	440170	503376	474911	443204	562601	368100	383579	1.02395e+06	1.14616e+06	447650
Q31RT9	4	4	0.000291955	0.00642301	0.998264	52419	467903	358569	278628	1.23598e+06	2.8954e+06	4.09305e+06	1.35446e+06	1.60205e+06	2.45971e+06	1.11715e+06	1.73541e+06	2.14544e+06	1.04964e+06	1.2915e+06	1.98689e+06	983696	1.16177e+06	1.56188e+06	921921	881467	1.20698e+06
Q31RU3	4	4	0.0212954	0.131408	0.838001	106300	1.21838e+06	1.25352e+06	1.32024e+06	2.7648e+06	2.48355e+06	2.50437e+06	1.7763e+06	1.66799e+06	1.34576e+06	2.06719e+06	1.04652e+06	917203	1.84719e+06	1.23937e+06	1.15253e+06	1.70751e+06	1.19748e+06	1.14825e+06	1.88078e+06	1.14515e+06	1.29408e+06
Q31RW9	4	2	0.0578153	0.253652	0.705909	22507	348226	821588	1.02202e+06	10247.4	42954.3	138362	24551.3	23653.7	217302	24909.4	86232	509484	29268	114892	660420	165989	263011	433162	175751	278612	218927
Q31RY3	4	4	0.00242562	0.0289928	0.974142	23010	2.41855e+06	2.16402e+06	1.87942e+06	818428	1.11081e+06	1.34394e+06	488793	955763	1.03621e+06	630658	1.05286e+06	933684	581655	840234	1.09199e+06	939060	918022	1.13456e+06	908836	904339	1.11024e+06
Q31RZ6	4	4	0.938287	0.999811	0.112563	34604	1.16911e+06	728473	778371	515526	1.55436e+06	1.4841e+06	718078	1.01352e+06	1.28397e+06	884043	809522	1.10184e+06	737433	891509	1.00143e+06	837208	770968	862630	686699	814051	930320
Q31S16	4	3	0.492184	0.859764	0.286607	44563	224721	204034	172219	51032.1	131045	173559	78620.6	96961.8	171958	84069.8	120949	208321	68495.9	111366	243170	125077	175200	236871	136116	148992	198485
Q31S41	4	3	0.201376	0.531632	0.479297	18281	7.86841e+06	5.16603e+06	5.18493e+06	384823	946386	883547	222622	876221	5.00319e+06	440665	925119	5.07881e+06	491698	1.60625e+06	5.2873e+06	1.63681e+06	2.56102e+06	5.08643e+06	1.0499e+06	1.79696e+06	3.24399e+06
Q31S48	4	4	0.779737	0.999811	0.173493	26157	883718	826063	714107	278857	588776	588016	224250	642798	1.63492e+06	416470	781436	1.62673e+06	303423	1.13565e+06	1.55688e+06	683394	1.2364e+06	1.32915e+06	612723	828195	1.06213e+06
Q31S62	4	3	0.78823	0.999811	0.170465	48574	45051.6	109404	92239	454138	139300	84062.6	71488	137300	228932	65697.8	316262	269411	45557.9	169948	342491	106159	162530	193584	61090.1	136044	131167
Q31S71	4	3	0.634509	0.971263	0.226712	55113	346167	262495	218137	165524	357840	378381	132664	257794	273789	170208	199539	245758	137131	200076	288173	255612	232325	261648	177517	185101	247916
Q99QJ5	4	4	0.40255	0.780424	0.331914	36613	830970	586278	643051	521370	507292	432571	656128	433547	545254	501302	438656	579957	504460	622282	782921	546779	620383	756856	486862	567846	696293
Q935X2	4	4	0.437181	0.812338	0.313481	38713	879005	694198	652134	204353	179101	305567	125832	266224	823897	175781	270535	674081	133730	349986	831444	255353	466040	618512	289117	318710	440461
Q54767	4	3	0.92715	0.999811	0.117637	25686	663340	502294	809806	659855	1.14007e+06	1.09639e+06	333126	868713	1.36861e+06	554220	609785	942997	449285	737353	981001	547787	659023	908116	546501	586172	777819
Q54777	4	4	0.87742	0.999811	0.137902	15969	3.77804e+06	2.27484e+06	1.87687e+06	3.63803e+06	8.79001e+06	4.5713e+06	852314	4.05906e+06	1.81861e+07	1.33898e+06	4.12045e+06	1.19631e+07	1.42672e+06	3.99217e+06	1.09929e+07	2.50875e+06	3.93088e+06	6.80169e+06	1.91274e+06	1.63231e+06	4.56448e+06
Q55283	4	2	0.983879	0.999811	0.0855612	39097	162258	138197	151634	193977	144361	150213	104709	161200	305977	139336	151900	236390	145327	181203	241616	160797	148441	168795	140792	196870	157974
Q31RD2	4	3	0.557077	0.91531	0.257883	14998	299766	391122	216631	107743	119667	98717.8	76941.6	143804	457410	92086.6	320412	441780	104642	317299	523170	169137	338024	403257	122521	233164	270420
Q31L36	4	4	0.986923	0.999811	0.0828157	41663	1.11039e+06	188135	187786	249601	313303	238697	212378	295113	390071	241370	189840	362113	229500	268336	386925	232288	267141	281089	218320	437808	280871
Q31L33	4	3	0.359048	0.729807	0.357125	17061	1.92177e+06	2.14152e+06	2.30738e+06	962516	1.39472e+06	1.22561e+06	872643	2.07644e+06	2.21254e+06	1.25831e+06	2.64127e+06	2.30728e+06	1.31415e+06	2.51955e+06	1.98892e+06	1.68274e+06	2.66048e+06	2.3147e+06	1.28103e+06	1.83812e+06	2.58493e+06
P31160	4	4	0.715335	0.999811	0.19658	15336	477753	390393	328650	455803	368891	417203	230735	695363	1.09985e+06	318794	898420	1.12542e+06	377035	950553	904090	399588	935077	684948	268056	388237	693645
Q31K48	4	4	0.355559	0.729807	0.35926	13435	749606	443000	451446	466299	494950	361127	472580	1.24665e+06	1.53e+06	535168	1.69965e+06	1.09313e+06	427683	1.29348e+06	1.38761e+06	658822	1.2117e+06	1.07828e+06	400708	766523	1.07108e+06
Q31L09	4	3	0.748744	0.999811	0.184553	11141	519322	288823	300868	105448	223048	246439	89566.6	353985	1.04958e+06	184167	405385	962605	169127	536812	1.05061e+06	350041	620007	709489	160356	306894	589437
Q31S95	4	3	0.20551	0.537441	0.475157	9170	537329	461528	379558	476609	417191	287579	405630	990684	1.10922e+06	517122	1.24578e+06	961206	473376	969467	866621	519226	1.03775e+06	742642	406163	649280	841364
Q31ME3	4	3	0.517147	0.879749	0.275221	37158	227195	195772	181667	203672	141190	176122	64700.1	101393	137696	52459.1	219757	180027	73724.4	185583	222057	76304.5	135647	178632	68404.9	123853	114844
Q31LS2	4	4	0.570635	0.928911	0.252212	30849	785289	686968	709533	724814	1.43656e+06	1.59698e+06	748895	953059	1.35048e+06	767516	920023	1.29438e+06	809099	1.15097e+06	1.60329e+06	848020	1.05018e+06	1.20087e+06	884925	918296	1.13355e+06
P32084	4	4	0.103732	0.364573	0.607185	12398	2.59597e+06	1.99966e+06	823304	1.35372e+06	1.98818e+06	1.47423e+06	1.71729e+06	3.8029e+06	3.77654e+06	2.46908e+06	2.84972e+06	3.41436e+06	2.21546e+06	3.41814e+06	3.4098e+06	2.71801e+06	3.41574e+06	3.67635e+06	2.85454e+06	3.42625e+06	2.42258e+06
Q54765	3	3	0.514542	0.878599	0.276388	37797	236006	281876	235007	542300	371447	314397	190878	338065	606160	261473	491551	514518	270885	392719	551647	276118	376069	419944	193899	335881	320299
Q31LB7	3	3	0.977557	0.999811	0.0905199	42821	1.20884e+06	1.06934e+06	995801	752620	1.11932e+06	963368	339756	825888	1.57635e+06	562622	1.0647e+06	1.54064e+06	457352	858041	1.88484e+06	857128	1.14112e+06	1.45349e+06	754641	971652	1.28095e+06
Q03511	3	3	0.299531	0.659045	0.396357	10897	4.42042e+06	3.2508e+06	2.62028e+06	2.48736e+06	5.11855e+06	2.78388e+06	2.3518e+06	7.69668e+06	3.87008e+07	4.12905e+06	1.04639e+07	2.79687e+07	4.83815e+06	1.32354e+07	4.21186e+07	6.18492e+06	1.54788e+07	2.68321e+07	5.1376e+06	9.50417e+06	2.61674e+07
Q9F1R2	3	3	0.891004	0.999811	0.132633	35811	348609	285853	287314	229375	269869	241041	102906	188795	385647	117704	161130	322941	110158	237249	390373	113778	266778	343836	111896	210714	242972
Q31RS6	3	3	0.48868	0.857159	0.288242	54871	392223	334630	331539	196255	347555	302938	103516	242064	290996	147473	225823	288587	114137	214865	334832	205948	249519	310673	168596	187769	288277
P50026	3	2	0.924399	0.999811	0.118847	32018	126246	78352.5	65117.1	52245	62783.4	67382.6	36969.3	33787.8	189869	51746.3	34432.4	214254	46765.4	64612.5	282111	72929.3	97818.6	209242	46451.3	102110	159583
Q31PQ9	3	3	0.0428133	0.209647	0.750693	16947	273882	362704	289163	538621	466591	477010	668173	1.45101e+06	1.27062e+06	505230	1.31554e+06	1.13023e+06	494539	1.18333e+06	1.26316e+06	491977	1.36133e+06	938869	418860	788065	835565
Q31LL0	3	3	0.25238	0.592138	0.432653	57759	4.3606e+06	3.23339e+06	3.27758e+06	3.53941e+06	7.1173e+06	6.19505e+06	4.0056e+06	4.51296e+06	4.04566e+06	3.99115e+06	4.61799e+06	3.35457e+06	2.84485e+06	4.52829e+06	3.48414e+06	4.33852e+06	4.20673e+06	3.9342e+06	3.95368e+06	3.7438e+06	4.71351e+06
Q31LC2	3	3	0.869235	0.999811	0.141013	51390	388073	194906	170176	518567	199630	205216	73630.2	319377	505501	226237	339522	584157	161829	402438	546238	377316	418642	436109	264786	323434	357035
Q31KT1	3	3	0.917311	0.999811	0.121904	40301	332112	239925	184819	197109	252002	205263	124300	167931	331387	135079	202100	305149	116549	266053	346708	206994	241848	333847	190739	216865	252492
Q31QS8	3	3	0.845538	0.999811	0.149823	31841	789257	558898	566631	641348	941216	718195	191882	458610	903466	299710	506853	879824	259660	495969	1.07213e+06	433738	604741	794695	295872	407281	602785
Q8KPU2	3	3	0.348532	0.72176	0.363618	50142	118990	118663	120508	78766.9	105865	96489.6	58247.2	78566.2	120270	68815.8	88660.8	146139	117685	100574	193951	98359	131668	146914	96567.4	90263.9	111809
P29801	3	3	0.99221	0.999811	0.0770672	55206	1.57553e+06	1.01442e+06	1.06267e+06	647245	2.37646e+06	1.8177e+06	328406	1.66082e+06	1.96852e+06	1.1879e+06	1.06118e+06	1.62836e+06	751918	1.43637e+06	1.83964e+06	1.68676e+06	1.23626e+06	1.43349e+06	1.13422e+06	1.20304e+06	1.57436e+06
P29820	3	2	0.0246214	0.145429	0.821813	15819	7.66121e+06	5.07587e+06	1.08595e+06	429108	669840	530654	510176	1.10879e+06	1.578e+06	796943	1.20075e+06	2.13656e+06	727639	1.96974e+06	2.72517e+06	2.29779e+06	2.6844e+06	2.136e+06	2.19304e+06	2.86697e+06	1.37943e+06
Q31N39	3	3	0.786729	0.999811	0.171	33252	48410.9	59638.8	53459.1	22184.9	24766.9	18970.3	8563.48	23512.7	97286.7	12169.3	49800.9	176608	15846.8	36358.2	212824	27101.2	53130.4	217178	33088.3	52865.7	66095.9
Q31KX4	3	3	0.161636	0.468338	0.523298	46116	669579	460277	251155	125975	249622	62240.3	132433	224838	497569	194756	258306	477911	198864	270425	496267	290933	370954	507274	236708	308169	370651
Q31LS7	3	3	2.77377e-05	0.00107964	0.999979	4330	1.54589e+07	1.06966e+07	8.86929e+06	2.17642e+06	3.71044e+06	3.94942e+06	3.39866e+06	4.67788e+06	5.211e+06	4.95647e+06	5.25515e+06	6.23959e+06	6.96473e+06	7.2059e+06	8.70811e+06	6.90275e+06	8.16125e+06	7.99447e+06	6.42872e+06	8.45411e+06	8.87377e+06
Q7BW13	3	3	6.58946e-08	1.54904e-05	1	28630	27495.6	32459.5	46170.1	138015	276379	236172	232126	353037	373711	286938	385575	392245	191943	256300	324108	248552	205069	258388	228664	159030	209476
Q8GJM6	3	3	0.893989	0.999811	0.131454	17529	322366	271038	233773	285053	511279	508479	131868	295708	446826	163937	407995	585810	156105	351922	567877	234286	409585	599634	246839	357320	468070
Q8KPP5	3	3	0.74883	0.999811	0.184522	15121	1.11622e+06	656231	644862	512473	853319	866086	747136	632432	1.41185e+06	742366	815270	1.38329e+06	822950	1.05355e+06	1.60459e+06	830347	1.09524e+06	1.21559e+06	621748	703983	1.08712e+06
Q8KPS7	3	3	0.000193035	0.00472625	0.9991	43698	399006	392791	401675	158469	184748	236782	124283	107295	181697	101486	98843.6	169694	84378.5	131016	125489	104167	156436	180094	107999	164995	188646
Q8KPT8	3	3	0.24554	0.582389	0.438404	48231	197206	231994	227749	70360.3	128318	89806.1	37627.4	85745.6	126727	56451.2	84365.3	167393	43247.6	82017.6	210597	108845	74188.9	212876	97237.7	124651	116831
Q8KPV3	3	3	0.594466	0.94	0.242478	28914	268658	176215	226661	259313	179087	252533	345284	196394	472189	190369	249174	422031	209802	349024	681750	257914	358479	449864	167446	402570	488637
Q9ALA6	3	3	0.899628	0.999811	0.129204	27134	566231	518860	525711	357991	1.01578e+06	921744	246220	583924	748792	448952	493251	632862	370153	536934	677418	482004	482290	546856	390489	474468	600634
Q31JX7	3	3	0.482733	0.854066	0.29104	39191	24095.2	30650.7	28259.2	24031.1	28181	27529.5	9527.58	45248.6	90740.7	26094.1	69332	222430	12332.9	80572.9	206249	48422.1	106249	143572	46279.8	88954.6	68180.2
Q31JY6	3	3	0.583471	0.935263	0.246934	59720	1.29911e+06	1.05724e+06	901256	546910	1.12392e+06	1.57564e+06	331553	944236	1.64925e+06	996534	597221	831579	602757	661046	713106	634417	572126	594946	823650	505659	816109
Q31JZ4	3	3	0.255628	0.596072	0.42997	52214	182160	107342	111202	128267	161255	186383	88031.4	91588.9	145741	98652.7	104123	106031	81123.8	144078	140728	109971	126097	109712	99012.8	85184.4	101709
Q31K15	3	2	0.311234	0.671098	0.388131	27802	375712	278927	378961	496441	543110	642821	405236	281174	170751	387605	180889	88501.3	371494	268183	101284	403665	296665	84667.5	348234	186924	167609
Q31K41	3	3	0.387657	0.767227	0.340265	21487	955012	795182	606055	586364	489051	461932	430561	630018	1.12905e+06	606377	890990	1.48579e+06	586098	953193	1.59843e+06	735062	996329	1.13357e+06	656138	687904	940416
Q31K54	3	3	0.512279	0.875719	0.277406	123131	173916	121005	100371	184748	145790	169675	129921	149436	179814	173126	145108	157742	181476	176125	154776	174995	152117	169293	142521	160461	174415
Q31K57	3	3	0.238725	0.576443	0.444275	33899	1.3488e+06	1.08368e+06	917155	876129	1.53256e+06	1.32798e+06	705105	967293	1.0659e+06	707063	843482	926124	860916	757610	987785	776306	922434	1.13484e+06	786440	910391	1.10241e+06
Q31K80	3	3	0.916929	0.999811	0.122066	24656	1.04485e+06	667299	656814	705688	1.189e+06	1.2277e+06	293213	572567	1.4293e+06	560234	682081	1.31171e+06	521155	777080	1.32953e+06	839627	758942	1.06419e+06	755516	328883	1.06813e+06
Q31K85	3	3	0.0621985	0.266716	0.694381	15303	814890	865232	550288	229079	402548	395333	306970	739725	923406	496344	675744	990253	485483	1.03608e+06	1.2815e+06	696539	948681	967497	580654	809919	901609
Q31KE6	3	3	0.00431901	0.0428514	0.954343	33458	158184	441993	524303	656254	1.52009e+06	1.7189e+06	211769	519655	217459	186472	777618	199155	146167	161736	308784	115499	445682	189629	130040	121661	134282
Q31KF1	3	3	0.987409	0.999811	0.0823471	50160	2.07724e+06	1.28073e+06	1.24652e+06	907271	2.19713e+06	2.03854e+06	616568	1.29405e+06	2.50127e+06	1.16285e+06	1.38499e+06	2.13029e+06	1.10479e+06	1.76655e+06	2.42314e+06	1.41018e+06	1.61298e+06	1.93184e+06	1.24433e+06	1.39632e+06	2.0054e+06
Q31KH9	3	2	0.0126748	0.091216	0.887689	39261	17364.1	11548.2	12599.3	115433	26587.3	39659.7	7089.83	27144.3	23172.8	5744.59	20021.7	13329.5	5161.16	7769.72	13063.5	8589.35	7972.43	5339.42	3701.96	17852.1	5774.32
Q31KI8	3	3	0.00336425	0.0362194	0.964025	18444	95082.6	62390.5	62889.2	111932	664881	191659	106949	85689.7	193567	75907.2	57611.5	61963.9	110384	57688.5	44979.6	41881.6	38880.6	45051.8	43930	31814	61623
Q31KJ3	3	2	0.961198	0.999811	0.100868	20332	467123	463613	373671	251995	411519	464574	253415	313793	654510	311283	335149	528361	107863	413612	600318	354288	392629	586190	252493	339182	522708
Q31KQ1	3	3	0.77945	0.999811	0.173595	32149	260795	174361	222881	180776	527256	594148	179516	246162	647281	213185	246555	514545	230386	310008	584351	284360	377145	412391	212365	160988	381649
Q31KQ9	3	3	0.452493	0.827572	0.305727	44347	262919	214606	152119	102519	90322.9	90989.9	109239	97732.4	220544	70512.6	131504	195929	51654.4	204695	327753	133241	258962	279556	99783.1	158100	285391
Q31KR6	3	3	0.946876	0.999811	0.108421	9640	427112	258962	192934	317696	455219	498217	250449	412942	691440	245826	296045	680416	236669	382177	596845	218097	345941	559126	236801	345911	462484
Q31KT2	3	2	0.692098	0.998633	0.205062	38805	339607	117785	101020	341659	224260	210873	244218	157418	287878	229566	201912	196313	281948	262852	178622	219300	231120	229222	242656	229352	217246
Q31KT6	3	3	0.00828851	0.0683802	0.91938	29714	225826	115657	98904.2	222264	162220	118044	514386	268207	645346	303508	232733	478112	169963	283168	322397	210724	233320	307789	161789	151801	226666
Q31KU8	3	2	0.00540272	0.0503828	0.944023	34535	142413	71562.5	48942.8	187641	216970	187221	376231	178829	349677	220756	272005	288042	112147	239906	293803	206652	227245	221555	156025	130374	208065
Q31KW1	3	3	0.843339	0.999811	0.150628	81714	257248	137298	180003	159304	162892	164115	55340.4	144494	196325	78551.2	136260	179429	87570	153393	258757	128795	186144	208324	108894	147984	202705
Q31KX7	3	3	0.92219	0.999811	0.11981	52966	933688	568292	447225	390804	649817	622491	319891	444527	780346	467086	524387	859771	496270	599905	886644	579217	624852	831397	488743	456737	770455
Q31L52	3	3	0.00267941	0.0303534	0.971346	14831	862311	668822	598303	210621	289528	264312	197200	376799	492966	369934	403391	542105	340998	461028	508881	427940	433857	562251	415571	494020	455232
Q31L58	3	3	0.0361766	0.190021	0.773922	43677	392061	300988	252184	152208	219230	228630	95152.6	172568	204769	143949	167542	176980	104993	170840	193200	145036	175187	178486	131802	166828	200438
Q31L89	3	3	0.0824041	0.318391	0.647791	38232	508143	504725	497613	69270.4	177770	1.15698e+06	227567	70186.1	341629	50470.2	157668	218473	121360	56510.7	193177	57046.6	87237.7	135536	82562.1	43164.1	106860
Q31L90	3	3	0.0169013	0.111548	0.861688	30804	614362	510800	460477	338965	884711	790869	315764	494838	526553	307468	305216	397358	210632	283351	395674	321000	308944	303251	264673	299786	340515
Q31LD6	3	3	0.00251451	0.0298206	0.973158	15588	399680	351635	299091	279861	246781	275318	118782	153955	172278	124967	185473	149308	152918	164969	205612	140962	255851	227037	124884	165010	220108
Q31LE7	3	3	1.44049e-06	0.000115088	1	54345	315900	233108	255519	1.52641e+06	4.19661e+06	3.78479e+06	1.27495e+06	2.94212e+06	1.51238e+06	1.6008e+06	1.6253e+06	1.24777e+06	999282	982059	1.11833e+06	1.1611e+06	717397	761072	781900	742929	534635
Q31LF0	3	3	0.118894	0.399293	0.582137	33684	2.00742e+06	1.58228e+06	1.5863e+06	1.94031e+06	4.59054e+06	4.59542e+06	1.42371e+06	2.46148e+06	3.45389e+06	1.89614e+06	1.87685e+06	2.32971e+06	897106	1.60202e+06	2.51499e+06	1.61035e+06	1.73735e+06	1.79825e+06	1.33388e+06	1.46613e+06	2.10128e+06
Q31LF3	3	3	0.184527	0.506533	0.496962	7499	8.33778e+06	6.58407e+06	6.84272e+06	2.02697e+06	5.9464e+06	5.70293e+06	1.61211e+06	2.70917e+06	4.64588e+06	2.24925e+06	3.06031e+06	4.08389e+06	2.29154e+06	3.79818e+06	4.96535e+06	2.60801e+06	4.4878e+06	5.00678e+06	2.95549e+06	3.5809e+06	5.70776e+06
Q31LI1	3	3	0.00257355	0.030016	0.972507	27051	503117	465514	348950	304938	145815	149056	229077	260599	379867	337567	601561	760302	336054	475798	939098	566842	656690	761743	505443	544205	699186
Q31LK1	3	2	0.0877105	0.332031	0.636995	25364	452645	403328	218588	61434	26729.6	14238.6	47010.3	26098.9	286775	55382.3	140844	444376	35945	82688.4	582493	132348	165312	332500	98717.7	127784	153446
Q31LK3	3	2	0.244215	0.581869	0.439534	37350	488633	319880	320599	302381	294237	361500	93761.9	255470	315435	183224	226417	260997	217057	303359	325711	224154	339045	336548	235776	303520	350209
Q31LK7	3	3	0.213483	0.541878	0.46737	42553	244655	193787	210730	247333	576800	638748	215855	370773	448230	254527	345839	404069	238357	320765	445325	277880	321047	369337	241061	284249	361147
Q31LL3	3	3	0.0420155	0.207751	0.753355	53447	15457.1	21043.2	29407.4	26314.4	124606	113407	42298.8	75925.1	80450.4	29965.8	54806.4	63682.3	12994	29906.3	51270.1	32673.8	35255.4	30909.7	23448.8	28155.8	32438.9
Q31LP0	3	2	0.891864	0.999811	0.132294	10702	621186	585484	701170	252793	364273	374864	204545	633881	1.54748e+06	248594	844326	1.00761e+06	213297	679837	1.06587e+06	411517	662300	820745	279251	435359	682856
Q31LT9	3	2	0.104914	0.365274	0.605132	9425	384481	306297	233679	50763.5	45698.1	54762.8	81496.5	27167.7	111866	19777.4	24952	124032	39104.6	33571.6	162320	3107.83	40318.3	79347.9	17661	27252.7	72359.8
Q31M02	3	3	0.914169	0.999811	0.123232	48870	178421	152140	139664	116023	225901	262415	65527.5	157318	192398	97479	168028	189685	93023.7	167332	203821	130646	176564	183102	123831	155319	170177
Q31M04	3	3	0.0553822	0.247995	0.712577	27936	681905	378481	219411	98202.9	102143	55711	54816.9	298238	308766	208701	237803	400896	107279	465052	584177	338973	575918	377122	228511	553307	314403
Q31M87	3	3	0.0167381	0.111441	0.862627	61054	134185	125704	132043	266488	321930	415855	169615	165631	276744	157733	194868	264127	110293	157749	251756	151284	168125	214046	143045	156487	187378
Q31MA3	3	3	0.581711	0.935263	0.247653	18702	886158	990766	958183	290753	647642	748296	378623	450584	874868	346592	518917	1.3046e+06	390165	625996	1.4809e+06	658119	769105	1.34052e+06	575788	695297	904397
Q31ME1	3	3	0.165092	0.473288	0.519128	29504	330488	323950	352099	397431	561358	667148	248348	359629	431461	411048	314503	424889	432555	319508	524337	388889	336517	409103	358604	318126	382798
Q31MG0	3	3	0.103963	0.364573	0.606783	41851	524856	474340	405303	254850	409640	438387	199026	261752	403495	210193	292615	319185	208219	317166	359701	377925	360561	430998	231905	303091	386635
Q31ML7	3	3	0.64886	0.982833	0.221217	26249	407569	287114	249641	370445	634408	704290	92326.5	309214	563584	214592	275656	341557	174701	251875	632311	281841	373103	423705	242589	324063	481183
Q31MM8	3	3	0.00135294	0.0197477	0.986409	19626	2.31614e+06	1.06537e+06	782328	166937	130087	188507	76498.5	114331	403892	234818	88715.5	312187	209338	246613	307569	317488	175934	415938	274140	326173	448823
Q31MQ0	3	2	0.820412	0.999811	0.158946	23489	228217	164118	195217	269862	337802	310448	130872	188689	351809	148447	187977	374219	130256	255540	387939	211313	231902	288099	162540	170889	278676
Q31MR3	3	3	0.404331	0.781878	0.330933	16855	908609	929597	1.13198e+06	81711.7	516401	1.30336e+06	139909	137429	662750	245037	167122	538254	197596	311249	684372	271430	294136	753338	432586	262124	648363
Q31N13	3	3	0.838282	0.999811	0.152475	29163	335100	217363	217436	115990	277690	307641	90220.7	197446	481283	165753	323950	500058	154254	352628	569105	288825	388633	425448	224147	261970	372934
Q31N35	3	3	0.00118313	0.0179554	0.988395	52936	495981	267108	211761	75544.4	101601	103415	58219.2	106670	116110	69289.5	93459.3	110985	68553	130179	144512	96508	146479	168672	128561	147753	173894
Q31N36	3	3	0.708555	0.999811	0.199043	28613	248219	260792	246933	212247	243183	248355	213641	271478	361175	201677	400980	341120	264083	255936	415321	232639	256147	361532	182348	228417	275157
Q31N54	3	2	0.69978	0.999474	0.202244	10261	890677	505306	618725	125635	327900	363642	90762.6	171047	731538	115745	271098	935631	139747	305558	1.01226e+06	195148	429294	975726	258158	486355	672776
Q31ND1	3	2	0.00410133	0.0412306	0.956499	24625	513996	390719	408954	540563	504891	402239	732283	482509	492176	461445	305278	349043	414658	420802	353090	310144	297777	346567	307429	358541	350527
Q31NF8	3	3	0.939245	0.999811	0.112113	71581	292573	211231	257141	154798	336538	352371	121871	161490	333761	163428	255907	320308	150607	201211	385752	202744	234462	347103	176713	165678	273934
Q31NG4	3	2	0.896655	0.999811	0.130394	18518	168244	154305	277319	161672	241937	181073	198618	168838	720712	111702	113549	1.76999e+06	227832	91040.4	2.08991e+06	340335	148822	755859	105098	128244	141190
Q31NH5	3	3	0.989028	0.999811	0.0807134	15964	400269	367801	391280	240456	341544	412228	186688	369996	692661	208315	468972	725281	216375	526693	779377	297054	522977	687698	216520	512702	594683
Q31NH9	3	3	3.02755e-06	0.000208901	1	48039	50010.8	40873.9	42003.9	144006	253680	276023	82330.3	69168.9	108302	64069.5	69292.8	51110.4	80305.9	58365.3	49316.4	42603.4	61804.1	61623.3	48864.1	55018.3	34970.4
Q31NL3	3	3	0.232461	0.568032	0.449801	129690	216679	214507	176421	326907	917937	815340	299226	1.07267e+06	1.15844e+06	292572	1.07281e+06	714904	322077	895472	459449	199752	724406	539837	204822	518962	478615
Q31NN1	3	3	0.00504917	0.0482053	0.947317	39825	171470	200222	95695.5	482261	271591	154646	313656	552849	610070	344524	535730	648486	397853	632759	736694	421391	584877	500219	249120	344432	409757
Q31NQ0	3	3	0.498905	0.862305	0.283496	47603	215835	169216	190951	114187	75709	82043.1	48408.5	104219	224596	83625.4	103162	218624	70041.6	138396	297319	142953	163253	234314	98614.8	119908	153239
Q31NT1	3	3	0.80551	0.999811	0.164294	16605	553280	559416	514557	278653	612989	643925	151334	387340	578239	286209	504899	705906	170149	390925	734447	455228	496226	648459	411371	527387	534873
Q31NU6	3	2	0.892474	0.999811	0.132053	25010	91423.8	61558.7	38010.6	52204	60649.3	33581.9	13996.6	62521.5	153359	47736.6	8327.66	76220.4	42745	64465.2	67082.9	43069.1	67525.5	66300.8	49546.3	61770.5	76946.2
Q31P22	3	3	0.15824	0.461053	0.527469	21380	293561	241104	165939	340304	490399	415509	251341	604725	917866	371876	480222	635745	270873	526656	526919	395327	445755	542240	318118	292439	461819
Q31P44	3	3	0.181671	0.501874	0.500092	12114	7.66305e+06	8.89468e+06	4.9558e+06	4.97029e+06	6.79227e+06	3.85999e+06	4.83092e+06	6.26645e+06	6.96725e+06	5.45168e+06	9.96032e+06	7.32107e+06	1.07714e+07	1.27397e+07	6.81802e+06	4.49394e+06	8.62526e+06	7.87203e+06	7.00071e+06	4.63818e+06	5.55847e+06
Q31P62	3	3	0.139731	0.435017	0.551604	53177	114371	141794	112460	286569	197384	200179	120877	157546	129745	95403	291176	182279	216164	194448	221226	142135	207451	223360	171035	186419	147134
Q31P75	3	2	0.386235	0.765411	0.341077	31719	328902	390089	431872	290749	206992	178615	309584	279420	328482	177022	332513	305675	364205	337771	433134	190591	354662	459148	195250	278119	394400
Q31P78	3	3	0.709291	0.999811	0.198775	58594	162697	202994	196632	383606	378655	280350	622126	252230	164009	590355	261223	175188	505477	195311	103333	270281	138934	124278	305834	244856	103577
Q31PE4	3	3	0.0039441	0.0401821	0.958075	58500	99605.5	67430.4	88138.5	49480.6	24639.4	45966.7	106826	79524.1	102893	86446.1	101011	93139.5	95299.8	113073	138369	81420.1	101534	102149	67950.1	119107	111954
Q31PG7	3	3	0.926925	0.999811	0.117736	28928	167547	176739	170626	138914	365690	262931	64209	305667	430176	149171	337043	299070	167491	310927	369560	126184	271337	281187	92947.3	187591	236732
Q31PK8	3	1	0.815219	0.999811	0.160813	62974	240730	173336	149051	251144	199916	103866	130804	269406	376399	154779	212191	251689	142076	194856	213258	163276	151806	173684	161276	157662	184353
Q31PP2	3	3	0.0470309	0.221031	0.737143	39363	248822	257529	229282	65817.2	138330	162178	83932.5	87684.5	115545	65551.7	117672	139394	50819.5	100439	156096	107770	134616	160725	114735	139563	154654
Q31PP8	3	2	0.559229	0.916749	0.256976	64767	211739	231904	276342	142163	335288	212455	111330	170026	353721	77295.2	107731	201659	140754	252862	222073	131801	335395	321870	80458.7	157336	256158
Q31PV0	3	3	0.731693	0.999811	0.190671	64902	236484	207347	265109	260025	281519	272796	253668	216485	285323	218354	194736	256854	277866	218119	270142	192503	210900	275950	161066	221144	267992
Q31PV7	3	3	0.000270942	0.00604837	0.998453	25336	341813	264222	273296	528527	916191	767461	443825	473552	552682	408222	597988	417741	539219	437488	352289	356073	383842	355850	381014	339590	395707
Q31PW2	3	3	0.125393	0.411115	0.572177	98031	320959	226972	190351	149901	122353	114765	181231	156201	311235	164137	184387	273178	166591	246819	308810	205610	282937	270825	167473	241833	267747
Q31PX2	3	3	0.933774	0.999811	0.114655	12621	685904	501816	498392	504694	828103	1.2644e+06	459304	793054	1.86282e+06	494008	690002	1.42522e+06	514888	931937	1.54414e+06	506783	775862	1.19425e+06	474685	658802	999213
Q31PY5	3	1	0.265487	0.614343	0.422003	89627	59251.6	37134.3	25771.1	252244	89584	37776.2	72693	77754.4	70102.9	64786.6	74487.2	69850.4	109641	105666	89613.5	70672.8	115025	66546.7	49341.8	79112.7	80018.3
Q31PZ2	3	3	0.0431355	0.209766	0.749627	30759	530077	566174	577683	869610	875857	888279	832980	2.69274e+06	1.40462e+06	1.06581e+06	1.91782e+06	880292	879621	1.4347e+06	792304	882529	1.23706e+06	896858	780098	1.03568e+06	1.02475e+06
Q31Q10	3	3	0.948081	0.999811	0.10782	38968	450212	347118	357908	402526	463578	429316	298158	373850	569074	401731	482907	495301	312148	506190	459749	363461	422417	442047	269823	386227	466620
Q31Q28	3	3	0.94154	0.999811	0.111021	65136	621575	405904	398751	415982	966566	1.17503e+06	198928	555831	1.31989e+06	362325	666271	1.15008e+06	246771	768194	1.23063e+06	632297	813188	980683	439378	652956	964488
Q31Q61	3	3	0.565077	0.924339	0.254525	32521	881678	967913	493937	606350	673834	528062	403677	1.07346e+06	865901	892953	1.55019e+06	720798	1.14916e+06	1.20275e+06	600302	758185	872680	859419	684810	732466	914480
Q31Q63	3	3	0.301227	0.659045	0.395148	33449	349584	241135	246222	336809	370952	263448	463426	359347	307611	326974	379617	386257	399056	345551	398970	313053	444888	399353	276843	348492	397580
Q31QD6	3	2	0.980862	0.999811	0.0880296	17185	840925	777973	555118	282453	646084	646294	112978	596353	1.05604e+06	204339	703049	1.15507e+06	186525	615862	1.04793e+06	327921	739613	1.12739e+06	240345	541692	697646
Q31QF0	3	3	0.12671	0.412758	0.57021	60131	784013	689023	664333	309898	497343	727655	103048	281218	509246	221774	218365	470942	188303	266924	525808	270126	271024	450051	258832	249033	350324
Q31QF9	3	3	0.147502	0.443383	0.541166	23851	41541.5	64922.3	37774.7	36905.4	35697.5	27249.9	17666.9	55776.9	81269.1	46999.5	82415.9	135259	42930.8	178095	161279	52377.2	104585	108549	58229.5	133187	106535
Q31QG3	3	3	0.106768	0.36935	0.601948	36550	186649	101362	71433.1	120124	49605.2	55976.8	98834.1	122946	256064	121594	221496	280267	136757	292948	305252	164354	327933	234626	85714.6	249482	217679
Q31QK7	3	3	0.0124683	0.0905591	0.88906	41149	91758.1	69726.8	119914	64174.4	239813	520827	61011.1	36368.4	75676.7	41481.9	41315.6	69797.8	42095.5	39545.8	48854.3	32667.2	65029.1	69735.7	34618.8	40598.3	54741
Q31QL6	3	3	0.00241264	0.0289928	0.974287	42930	399056	361400	369834	495781	651079	840661	449885	473116	485034	434345	446865	485453	469959	318362	430726	346807	324669	436203	321864	291759	405537
Q31QP0	3	3	0.0208524	0.129729	0.840261	31002	644577	287868	365542	826161	743815	1.02539e+06	626669	518404	643718	527251	532475	376649	450753	392322	626077	611799	592328	511648	405780	500082	683016
Q31QQ7	3	2	0.170662	0.478864	0.51256	66938	183943	243463	331184	96459.6	119338	141651	124941	88422.6	254273	114714	168111	221839	126033	130305	206704	136836	182641	203206	166468	155957	135760
Q31QS0	3	3	0.165869	0.473288	0.518201	50468	343948	199147	209944	422767	348149	330796	395384	233670	252301	246271	172290	249441	291373	231935	313927	221274	227124	242943	206509	210353	269404
Q31QT1	3	3	0.287689	0.642223	0.404973	26871	1.00585e+06	757575	628795	399313	569422	547494	400543	443843	860105	381527	388767	566135	416825	494704	741588	448205	499138	600259	535999	1.01469e+06	562210
Q31QW7	3	2	0.131442	0.420062	0.563274	23186	282793	175512	170526	467187	286957	283249	248153	492606	631325	301808	359308	408369	240372	368662	513597	315493	449234	396663	251669	293323	330208
Q31QX0	3	2	0.825026	0.999811	0.157282	87869	167102	111136	117087	108820	105149	90469.9	27608.6	115193	150121	65165.7	88878.2	103060	39782.8	79744.8	148607	94083	90926.2	119954	75376.1	78596.2	109723
Q31QX3	3	3	0.941605	0.999811	0.11099	15153	896734	679698	800505	259489	2.31409e+06	4.35667e+06	422303	556176	1.76653e+06	632756	532073	1.28771e+06	632790	883008	1.17742e+06	552237	697002	1.15158e+06	614871	577749	1.12587e+06
Q31R00	3	3	0.39958	0.777317	0.333558	24808	664905	548140	613937	677202	1.0428e+06	1.2156e+06	387791	758047	1.1247e+06	558420	649126	817811	470334	700625	874920	563550	682895	646483	472510	466712	674270
Q31R69	3	3	0.00462851	0.0453925	0.951326	12831	248937	260786	284018	191301	548482	614484	73453.6	119271	147282	84625	139373	223723	77498.2	121088	138352	96034.4	144055	193203	138283	161693	174190
Q31RB4	3	3	0.000418342	0.00824732	0.997037	49016	731802	676067	668568	2.97586e+06	1.94779e+06	1.07025e+06	579180	1.18859e+06	1.19897e+06	611954	1.0303e+06	934798	1.32454e+06	633971	922287	588248	637406	670995	419035	375209	471781
Q31RB7	3	3	0.593771	0.939879	0.242758	46138	766691	590063	522396	542727	520797	564935	464895	543073	452521	660740	575456	449351	705330	808210	490822	568812	671436	486979	608065	698182	518452
Q31RB8	3	3	0.988243	0.999811	0.0815204	52851	318617	318429	328794	296494	281004	268229	211376	263344	445808	256784	392739	356126	265837	322777	410829	238708	327840	363122	251340	316729	397233
Q31RC7	3	3	0.530459	0.892835	0.269328	43263	148694	97602	101925	230844	175273	158446	120442	227681	407280	140698	257062	436152	113484	262408	524597	172717	303386	365447	121852	259253	302025
Q31RD6	3	3	1.44877e-05	0.000657557	0.999996	40234	185123	160352	175317	360548	302403	278253	179111	234429	150435	183599	140397	111054	184390	134471	116000	120219	122385	85751.7	116966	93162.3	86085.3
Q31RD8	3	3	0.949555	0.999811	0.107077	20319	1.44851e+06	1.18129e+06	931054	374174	1.3469e+06	1.60898e+06	143306	977955	1.5366e+06	445481	949576	1.42289e+06	359316	1.13454e+06	1.63557e+06	787931	1.06773e+06	1.48258e+06	650804	893217	1.24147e+06
Q31RE6	3	2	0.866323	0.999811	0.142111	21510	381305	304311	286372	483578	350167	297445	326312	327921	234966	380640	291025	185034	456596	270010	267881	438242	338614	253402	308962	413679	309930
Q31RH0	3	2	0.00699945	0.0602768	0.929933	16043	504480	724722	1.03771e+06	184413	261867	661811	151405	114020	208192	211478	106643	199593	290215	119840	255390	198643	118011	213594	427869	171767	225024
Q31RK2	3	3	0.814168	0.999811	0.16119	11938	138861	216072	247611	205961	124113	162536	88062.1	423953	640666	125425	726554	641773	103303	436985	691472	244203	565628	563306	171862	254286	538841
Q31RP2	3	2	0.698925	0.999474	0.202557	38965	337789	232529	159254	44873.7	132092	111139	44759.8	79325.6	859241	26518.8	73315.3	167959	26058.2	61100.9	210408	27530.1	86955.9	180057	26789.9	52366.5	147570
Q31RR6	3	3	0.240336	0.578177	0.442874	35799	450600	462522	452036	1.07825e+06	863735	764062	549345	824126	1.29049e+06	614665	802575	1.19961e+06	464292	784858	1.30352e+06	581606	799025	1.04447e+06	508801	562091	769274
Q31RV4	3	3	0.718597	0.999811	0.195398	13963	1.00124e+06	644227	683373	476367	774444	1.15736e+06	405323	543960	856734	556609	523894	713944	729653	658643	886395	744284	675036	946947	632539	551483	911561
Q31RV7	3	3	0.303638	0.661206	0.393438	33846	338265	342656	204650	120944	160818	143538	212325	250147	348678	154308	354710	455730	151589	238457	471696	219113	295902	446974	202198	229724	346997
Q31RX6	3	3	0.0632716	0.269787	0.691648	20265	636437	454743	390491	548792	520297	512138	715705	939217	1.25722e+06	658375	710643	1.11374e+06	660146	986519	1.14867e+06	714272	934830	1.09797e+06	518945	739087	906220
Q31S26	3	3	0.918502	0.999811	0.121396	59460	365752	425523	238101	1.20439e+06	251162	175525	177902	370364	222447	350903	526709	288018	349575	509923	299295	372268	420933	336808	394391	335511	300655
Q31S33	3	3	0.000918521	0.014677	0.991481	28740	182065	198872	179912	15284.3	13844.4	41853.2	11959.5	24797.4	37777.1	8314.42	23461.2	37876	14968.3	11543.1	37694	13084.9	21352	47245.2	24773.7	32168	45234.2
Q31S50	3	3	0.720822	0.999811	0.194593	55559	258764	236625	274599	158487	254348	322763	152703	180028	294844	209954	159340	258408	179550	195989	250671	171275	188335	226613	192496	202118	233226
Q31S81	3	3	7.14314e-08	1.54904e-05	1	42183	637114	746927	586918	172391	179127	131294	134568	172932	193526	123586	191451	209688	148645	146222	185593	135442	166213	189060	150588	154273	147293
Q31S84	3	3	0.139412	0.435017	0.552041	44226	334402	231926	168986	194094	131538	106532	265570	161238	181333	156438	186551	148339	163848	152013	175055	142698	169201	171573	129742	189182	144382
Q31S86	3	3	0.998357	0.999811	0.0657903	72626	232333	173690	156314	118116	180077	169141	68315.4	168612	302019	110415	202854	246171	85497.8	192628	358637	130060	191837	215109	127225	184531	185151
Q31SC1	3	3	0.467287	0.835097	0.298442	22257	190248	130121	122235	164051	446156	473226	166836	212543	556697	190138	222581	527232	215932	267065	435357	186513	229634	309371	182153	224427	281758
Q31SD1	3	3	0.208	0.538812	0.472698	14851	203553	123587	139572	195616	390488	391132	61287.4	194536	233499	156820	146569	162433	110133	148965	245813	180474	153976	164243	165920	139392	188463
Q79AV0	3	3	0.778418	0.999811	0.173962	11858	838574	489918	448623	419186	668995	624154	400485	647664	1.23077e+06	552549	751479	991150	467705	784593	1.06809e+06	736940	587926	1.0807e+06	734529	858843	886478
Q54761	3	3	0.166809	0.473351	0.517084	16943	1.8786e+06	1.08586e+06	679476	1.63505e+06	1.39552e+06	1.28298e+06	1.28929e+06	2.64159e+06	3.36353e+06	1.57406e+06	2.98155e+06	3.29745e+06	1.37718e+06	2.40004e+06	2.79145e+06	1.84683e+06	2.49199e+06	2.39995e+06	1.54368e+06	1.61798e+06	2.26371e+06
Q31KP1	3	3	0.00346045	0.0368848	0.963022	39609	119203	117676	212588	184323	190809	265762	128729	97492.9	130487	110477	122798	144968	176038	115154	118522	97106.6	84277.7	86139.7	109140	62458.4	87048.2
Q31L31	3	3	0.249349	0.588524	0.435184	13311	734496	597515	476819	434760	475939	345371	416795	1.18887e+06	1.20297e+06	504987	1.95785e+06	1.31816e+06	535437	1.13856e+06	1.2678e+06	645863	1.23849e+06	966499	444361	778231	883321
Q31L22	3	3	0.277309	0.630867	0.412786	13039	1.60781e+06	1.07504e+06	993967	461354	835993	670935	463662	802409	1.1223e+06	682964	1.10066e+06	1.01864e+06	673702	1.06659e+06	1.13849e+06	815854	1.04187e+06	1.18237e+06	729258	900292	1.23693e+06
Q9Z3H5	3	3	0.444072	0.817586	0.309963	13861	1.22369e+06	758910	710799	1.15649e+06	1.23447e+06	1.32105e+06	743299	1.69864e+06	2.25991e+06	865014	2.36201e+06	1.78398e+06	826322	1.65883e+06	1.70913e+06	1.07849e+06	1.66144e+06	1.36471e+06	729051	777563	1.35157e+06
Q31L12	3	3	0.0146895	0.102228	0.874836	13358	726658	654826	589774	769421	1.31336e+06	1.0142e+06	814655	1.28229e+06	978347	947980	1.18403e+06	916027	966722	976942	866389	787678	912629	793431	800984	724157	847232
Q31MH9	3	3	0.862667	0.999811	0.143482	8773	487648	241781	198017	178897	140741	163438	115240	167862	664644	157197	226946	542144	110028	295691	750589	240294	355956	507367	160352	225533	369358
P63200	3	3	0.368117	0.741873	0.351657	14097	984794	715860	548157	528242	523989	421355	406354	1.37835e+06	1.42442e+06	555968	2.16203e+06	1.41693e+06	615700	1.75049e+06	1.62303e+06	793945	1.78421e+06	1.3467e+06	579028	857573	1.23411e+06
Q31P66	3	1	0.316468	0.677573	0.38454	8302	1.10541e+06	765253	653983	243529	250179	184867	240344	702418	1.228e+06	301167	1.19015e+06	1.31574e+06	209056	1.10136e+06	1.62643e+06	473188	1.26613e+06	1.15939e+06	358412	862727	960575
Q31MB5	3	3	0.494803	0.860378	0.285391	7025	1.37401e+06	946684	962992	1.08921e+06	835177	825877	854930	1.41751e+06	1.71486e+06	1.00769e+06	1.91325e+06	1.85333e+06	922317	1.58218e+06	1.83538e+06	896576	1.4488e+06	1.40804e+06	1.11429e+06	1.18623e+06	1.40619e+06
P30008	3	3	0.987933	0.999811	0.0818311	70486	334636	173432	228759	171073	262603	223277	96238	324070	360904	152352	281177	247626	79610.8	274740	255029	147597	296709	241896	99298.9	215545	257194
P18655	3	3	0.751499	0.999811	0.183568	22070	630810	1.06308e+06	976038	407934	588642	466747	247589	492744	654378	226658	571177	678895	227330	796080	685846	297500	770980	622278	205221	589384	550184
Q31MM7	3	3	0.0660567	0.278539	0.684706	54611	335518	190519	162683	603863	205939	123537	441562	521346	547160	428139	470323	422151	411028	509504	506181	493892	637847	370453	276606	432724	393020
Q31KD2	3	3	0.571553	0.928911	0.251832	34078	575158	305300	468096	348689	411920	564924	296602	591175	796164	442737	453019	650520	386881	610605	782559	479500	596883	593261	314348	393845	511254
Q31LT0	3	3	0.324514	0.688006	0.379121	66414	99462.1	76301.1	55913.8	66723.9	54725.5	48896.3	90203.2	67556.3	122832	44047.9	83659.9	259226	60714.4	142863	321271	92320.7	207778	208358	81768.1	408717	147446
Q8KIY0	3	3	0.392276	0.772007	0.337646	31691	626877	687141	601409	562263	961770	1.16365e+06	715204	767982	544297	805033	811451	452217	806693	684264	487895	586131	540007	500235	686413	575621	542768
Q31P91	3	2	0.682808	0.998633	0.208488	45868	143493	196661	198189	167827	138071	179086	262840	92016.5	92912.5	154937	143428	122786	243509	83695	167053	142917	96937.3	125614	222910	231512	145438
Q31MQ1	3	3	0.131132	0.420062	0.563723	9634	457614	354671	403814	381165	483056	457472	539308	1.1638e+06	2.70623e+06	570956	1.07134e+06	2.31455e+06	548482	906440	2.79846e+06	982793	957188	1.59505e+06	531357	621927	1.1963e+06
Q31KN8	3	3	0.83414	0.999811	0.153982	44105	292500	159513	134942	170614	209375	125884	188912	172113	565877	158951	168669	491551	147378	217460	594733	271278	267744	326217	109113	197212	276797
Q31QI3	3	3	0.760823	0.999811	0.180237	20488	1.72869e+06	1.36525e+06	1.63056e+06	922422	2.19419e+06	1.94386e+06	503646	893449	2.08899e+06	821349	1.13438e+06	1.91757e+06	815508	1.33036e+06	2.23477e+06	1.37449e+06	1.53527e+06	2.12343e+06	1.20029e+06	1.29867e+06	2.13644e+06
Q31RF6	2	2	0.0960416	0.347122	0.621012	27773	249089	1.44406e+06	1.07832e+06	130281	154019	135314	575844	198137	332555	256925	1.10596e+06	1.02624e+06	225619	401823	679715	250020	311605	1.11634e+06	888751	557564	289104
Q31RG5	2	2	0.844164	0.999811	0.150326	50543	241261	174753	155151	131082	177823	230362	118519	113401	231039	149514	109640	178959	91806.9	117048	208189	135218	171612	184335	130984	164386	235230
Q31QX6	2	1	0.525854	0.888916	0.271354	35028	142908	140136	135569	149309	204711	170663	100718	107213	247109	160590	111367	152338	165169	188179	200066	166821	150936	170595	145012	170498	194673
P22880	2	1	0.350178	0.723224	0.362591	10805	106906	132965	150498	74110.3	215200	216005	288856	249862	503244	135430	175535	304377	125548	180834	365402	136538	102642	310899	95127.5	119118	192017
Q44115	2	2	0.498448	0.862305	0.283706	29606	355958	234832	316726	175560	224932	156891	168963	168190	379911	153447	202144	550046	129215	293431	693444	257599	302451	581478	204809	368229	445647
Q59948	2	2	0.196314	0.522227	0.484468	16466	45462.7	46695.3	45338.7	135390	33294.8	31876.6	18951.6	105583	107891	99492.5	139154	180933	72664.7	158664	161678	74282.3	112739	153014	55679.9	185017	133507
P14788	2	2	0.16752	0.473351	0.516242	38452	148829	74295.4	123228	88231.7	256432	167471	410330	265308	388633	250568	96291.6	315788	144951	162450	353051	142255	146942	211532	92338.1	149196	174689
P27367	2	2	0.748843	0.999811	0.184518	30419	24358.2	140096	115848	74085.8	155694	124367	238869	208991	59375.2	129344	342949	141879	126759	63161.4	94444.7	117837	56732.9	153683	272914	199118	38068.8
P16891	2	2	0.0594963	0.258044	0.701417	39425	398281	216073	211628	123375	128557	126973	114947	241180	604240	229593	424259	696250	259077	525648	661987	371405	617658	513115	210521	465731	429722
Q54760	2	1	0.0059142	0.053759	0.939374	20355	0	0	26.5365	4.88292	3780.26	21694.1	11013.4	55002.7	143631	14024.2	64953.3	51243.8	0	0	314348	162129	83907.3	224045	23055.9	121150	266465
Q59943	2	2	0.429409	0.807736	0.317506	38433	161026	132203	108872	162122	65549.8	65783.6	84692.1	244943	209377	111136	234318	199736	111730	188123	234814	117959	190365	166880	129718	164004	184905
Q31R18	2	1	0.1263	0.412309	0.57082	58048	59292.9	75846.9	54593.8	240909	116833	76910.6	68495.2	315772	284510	168155	234387	109282	63292	185208	107188	115567	144054	107345	74905	106006	90175.1
P12608	2	2	0.903118	0.999811	0.127795	38762	111478	137750	194429	173772	249600	343201	167330	180979	565877	183162	163623	385102	182088	184283	431166	120534	147191	428777	135067	173713	352503
Q55276	2	2	0.204589	0.537312	0.476073	46341	64730.9	76898.1	64692.6	122795	104342	111133	80398.6	200301	271749	139796	139051	301686	53501.4	168131	185877	85772.8	85165.6	101700	143225	302701	69529
Q31N34	2	2	0.426608	0.804461	0.318972	39397	97728.4	83581.7	72762.3	157246	70174.8	55533.9	109858	119616	166696	78532.8	149452	283843	81044.7	193703	317326	111004	220312	227786	98602.8	191676	157524
Q31N30	2	2	0.459971	0.830993	0.30202	39528	651357	261522	431446	335044	157603	217216	170259	210326	436364	183121	240459	261451	120213	182496	391779	270703	244480	348523	189201	348116	423768
Q31LP7	2	2	0.717227	0.999811	0.195894	37380	208973	106450	77834.1	213028	264334	222838	82286.1	190166	617741	145686	189584	383564	132563	292290	335131	228100	259707	242208	214437	192541	234561
P95836	2	2	1.71927e-05	0.000705366	0.999993	52029	154752	147270	163104	294523	383791	296132	330982	255089	211431	195179	218834	207694	197561	174901	213261	165920	179944	185293	164723	158846	176859
Q31LQ7	2	2	0.537778	0.896849	0.266138	12746	1.4864e+06	1.33756e+06	1.53868e+06	1.37394e+06	3.56017e+06	2.80941e+06	1.6677e+06	1.75307e+06	2.57474e+06	1.70116e+06	1.81167e+06	2.64575e+06	1.25904e+06	1.47468e+06	2.85181e+06	1.7851e+06	1.70379e+06	1.70773e+06	1.6178e+06	1.5159e+06	1.96168e+06
O50208	2	2	0.0812519	0.315449	0.650204	35719	184430	115447	114630	208099	356387	336285	125342	253095	341907	272248	241647	256837	204706	242842	279114	250387	259586	231928	160482	199988	256617
Q54710	2	2	0.00368827	0.038087	0.960673	17669	1.16136e+07	1.07759e+07	1.00794e+07	2.15569e+06	4.69133e+06	4.54232e+06	2.93315e+06	3.60154e+06	4.06515e+06	3.76512e+06	5.9508e+06	6.99493e+06	3.21421e+06	5.0542e+06	8.70474e+06	4.76868e+06	6.58857e+06	1.08973e+07	7.16257e+06	6.31508e+06	8.07454e+06
Q31LI2	2	2	0.460546	0.830993	0.301737	21900	346665	195584	198556	297940	509750	471659	226872	413965	577994	294077	411056	474617	289065	387753	495093	306720	383347	412773	204849	331780	402915
Q31L42	2	1	0.4908	0.858334	0.287252	39741	3825.13	69221	58862.5	6093.02	733.015	1640.64	2658.79	3263.49	63989.2	3008.41	22159.6	300732	244.175	15342.9	280998	13021.9	31536.9	272760	8383.25	59687.6	42795.1
Q31NL7	2	2	0.0279976	0.159177	0.806624	8133	639611	1.07226e+06	809107	55152.6	32091.3	43537.8	144667	39903	534680	131268	159886	1.99389e+06	615310	202403	6.30124e+06	1.02586e+06	294338	1.93076e+06	1.14569e+06	238207	368525
Q8KPP3	2	2	0.167298	0.473351	0.516506	9328	445626	629325	800159	164805	206816	108459	97774.9	125914	241739	101053	137540	700157	227439	202710	993184	250062	245838	715293	123652	349007	296267
Q8KPP2	2	2	0.0410443	0.20428	0.756641	4922	1.40556e+06	955694	1.05384e+06	362211	672544	1.06825e+06	870577	1.46756e+06	2.18663e+06	1.52242e+06	1.75043e+06	1.92659e+06	1.20386e+06	1.65767e+06	2.12007e+06	1.16611e+06	1.44406e+06	1.69341e+06	928841	1.14471e+06	1.68534e+06
Q8KPP1	2	2	0.0674923	0.280694	0.68121	4572	6.2506e+06	4.01093e+06	4.21467e+06	518652	1.14621e+06	1.19942e+06	348314	1.35152e+06	4.17889e+06	1.01463e+06	1.68712e+06	3.85589e+06	1.0581e+06	2.76682e+06	5.28322e+06	2.54242e+06	3.28761e+06	4.1954e+06	1.89003e+06	3.18178e+06	4.48333e+06
Q7X386	2	2	0.538227	0.896849	0.265943	10579	369313	181559	284726	170944	80048.6	104933	426862	124388	701568	98213.6	128150	1.01977e+06	573053	289328	1.20875e+06	169281	435202	1.00476e+06	215774	207704	484459
Q8GIS4	2	2	0.686513	0.998633	0.207119	14415	880799	686838	385755	395074	457833	368119	175019	436468	633915	279786	341597	543075	258031	372739	671937	290861	385407	473176	313740	300325	418443
Q8GIU0	2	1	0.0684762	0.283234	0.678846	28333	128397	139493	149923	55029	64306	78999.4	42072.3	50506.2	104574	73833.8	73366.1	109311	49312.7	27436.5	87468.8	84497.9	74204.4	133407	68336.8	88490	132939
Q8GJM5	2	2	0.939535	0.999811	0.111975	27561	653871	488910	499763	605670	1.04755e+06	826777	445529	730944	1.33245e+06	455319	590673	1.12276e+06	504985	678189	1.21171e+06	563603	700117	926729	513430	642066	993778
Q8GMT4	2	2	0.545643	0.907213	0.262747	8297	3.49005e+06	2.99801e+06	2.44441e+06	1.38594e+06	2.47084e+06	2.28753e+06	630289	2.09701e+06	2.78573e+06	1.41982e+06	1.59553e+06	2.28618e+06	828387	1.77478e+06	2.72209e+06	1.88233e+06	1.79124e+06	2.38035e+06	1.53834e+06	1.55474e+06	2.49454e+06
Q8KPR2	2	2	0.882633	0.999811	0.135897	8375	302175	308794	243996	172321	303419	272505	263253	139540	276589	144219	174478	318245	137827	348776	348720	132408	179977	338919	156549	151611	270540
Q8KUV6	2	1	0.553225	0.912729	0.259513	25568	196799	93215.2	79155.1	75932	44805.7	26996.5	100243	96320.6	692586	73073.4	228229	856271	74865.1	305379	1.0355e+06	59125.3	228252	723160	57247.6	105295	501075
Q8VPV6	2	2	7.61574e-05	0.0022668	0.999829	13993	944113	542709	602235	1.578e+06	2.32868e+06	1.67456e+06	1.25152e+06	1.74994e+06	1.31883e+06	1.00592e+06	1.07009e+06	1.24619e+06	909389	1.118e+06	1.31078e+06	986384	951813	930313	717933	784366	887138
Q8VPV9	2	2	0.0122549	0.0894372	0.890487	66086	449554	211418	332301	637696	1.41856e+06	1.08237e+06	489692	1.22415e+06	942361	785473	941905	956379	516694	446792	1.01712e+06	828616	568111	746840	652996	610922	657942
Q9WWL7	2	1	0.0897455	0.337902	0.632986	36324	127090	86572.4	67214.4	154368	179038	145697	98688.1	166703	329657	81895.1	120050	132458	69390.9	142788	133448	81840.4	131287	100481	61117.3	91850.1	105637
Q9WWQ0	2	2	0.307805	0.665596	0.390513	28078	474433	290822	216746	507739	369928	337078	638839	459953	695599	384676	462715	577496	364247	478902	760637	325516	536864	618987	305681	359453	487576
Q31JX8	2	2	0.0339854	0.180384	0.78219	27932	136225	99606.7	94849.4	175095	205886	163174	139256	121151	184370	95486.8	159282	134239	90829.7	118940	127889	87158.8	122689	114054	68822.1	89964.1	125414
Q31JZ3	2	2	0.0158534	0.106015	0.867802	38724	147404	106822	81386.1	262086	364366	173362	344747	344195	851318	284834	350411	449296	209247	381398	581444	237571	281875	368809	124019	185748	341392
Q31JZ6	2	2	0.0288477	0.16159	0.802972	19383	1.06049e+06	1.04132e+06	1.13216e+06	445741	338561	659448	338313	316402	905273	537547	417082	571577	446427	576143	673739	537455	537110	488117	454482	498434	739115
Q31K14	2	2	0.0028983	0.032414	0.968971	33956	83111.4	39069.8	39882.5	17006.3	5298.77	16189.5	10520.4	11958.5	30977.1	15369.1	35392.7	19515.2	41562.9	160251	25329.5	129342	237500	27611	116984	134312	68773.3
Q31K50	2	2	0.814687	0.999811	0.161004	20276	858468	573079	480686	180087	446786	483729	178369	310285	1.06468e+06	240232	343789	1.05341e+06	273593	545169	1.36537e+06	437245	692872	1.02087e+06	342986	443946	918651
Q31K74	2	1	0.949808	0.999811	0.106949	85056	1.67246e+06	1.86353e+06	1.34439e+06	2.0853e+06	1.74532e+06	1.81985e+06	8.57579e+06	1.91575e+06	1.32394e+06	3.83586e+06	1.57825e+06	1.1678e+06	5.0557e+06	1.72588e+06	1.19958e+06	2.46934e+06	1.50911e+06	1.24062e+06	2.80169e+06	1.40178e+06	1.18882e+06
Q31K97	2	2	0.89843	0.999811	0.129685	26071	197509	155422	172946	181341	234090	247622	154521	180711	236932	165389	198001	215174	121489	231932	216919	198609	209067	205544	145401	161286	225618
Q31KB0	2	2	0.794403	0.999811	0.168263	20513	516842	384370	411515	214552	432235	625796	308050	358756	514161	355777	253811	399531	281733	283706	431400	255995	327110	356903	261850	335740	421044
Q31KF4	2	2	0.895138	0.999811	0.130998	22629	146904	82301.2	123544	25020.2	57537.6	45025.7	45634.5	18946.2	321415	17639.9	38045.6	340692	109087	48925.7	343865	30164.5	51486.2	304614	42005.3	70775.9	131428
Q31KG5	2	2	0.00661044	0.0585969	0.933254	29366	2.65259e+06	4.15812e+06	4.64364e+06	357301	976094	1.43621e+06	353302	790956	1.02014e+06	625845	1.3469e+06	1.86054e+06	498103	810681	1.93648e+06	1.52875e+06	1.22737e+06	1.94741e+06	1.80927e+06	2.00929e+06	1.82992e+06
Q31KH8	2	2	0.36104	0.731822	0.355913	10652	47154.3	70146.3	40930.3	238138	145293	131145	53189.3	135547	217118	73585.7	198309	256708	58715.1	159150	243502	54182.1	157217	202214	79824.3	123326	189521
Q31KJ4	2	2	0.984914	0.999811	0.0846606	9956	194382	136048	95636	69399.9	100710	105136	56245.6	176598	863621	65676.2	195873	561703	28138.7	215518	816189	53744.5	244332	546487	56033.9	248420	436715
Q31KL3	2	2	0.107188	0.36935	0.601233	15370	555370	752426	693731	392954	487849	444476	317728	282291	404500	423201	437511	432840	560982	231508	554175	485031	307679	369283	545211	566333	351431
Q31KL7	2	2	0.0924162	0.34164	0.62783	36678	81750.2	150905	88157.3	29923.6	47616.1	31140.3	23372.9	30034.4	57167.4	27864	64183.3	89089.9	25162.7	50011.3	99016.7	45875.6	62514.8	131386	69884	78295.3	51996.2
Q31KN9	2	2	0.243535	0.581714	0.440116	26113	208180	632791	736155	107513	237676	191603	79625.1	209958	271178	147584	401701	754722	101154	205445	838749	309156	306609	965786	328538	445434	362001
Q31KR0	2	2	0.758355	0.999811	0.181118	49243	662295	629108	628276	377477	591151	273047	600155	403919	568157	250970	517635	720170	255944	374888	736488	320048	507768	576378	355524	425056	469718
Q31KT9	2	2	0.562452	0.921038	0.255623	17902	322799	513281	342113	495983	588624	669857	422390	480197	743406	535912	392796	532526	520349	406239	669257	443380	674001	501840	476375	285260	575560
Q31KU4	2	2	0.16801	0.473351	0.515665	40777	409205	312219	322146	351762	372397	393729	330898	318099	255235	336607	232944	258626	394697	287591	291890	293307	267995	269802	356763	262586	330719
Q31KV1	2	1	0.104912	0.365274	0.605136	20433	1.12905e+06	777768	747930	1.56398e+06	1.62668e+06	1.28471e+06	1.32755e+06	1.30497e+06	745072	1.03675e+06	1.25865e+06	631975	1.30927e+06	890371	546730	891814	939072	553701	775967	880272	705350
Q31KV2	2	2	0.00418636	0.0418085	0.955653	37017	192834	195270	204203	194124	240704	192281	77645	138786	172559	75253.2	99473.7	96167	109767	124924	140433	103123	168743	122015	82037.3	103981	141641
Q31KV9	2	2	0.941343	0.999811	0.111116	33501	237097	114636	157974	93130.7	257510	231221	206653	145773	210741	86855.4	127663	201965	61474.8	170775	267529	143410	184561	262507	92591.1	205447	190257
Q31KX3	2	2	0.87672	0.999811	0.138169	39578	386221	275752	264178	373995	439708	338124	275697	342199	497121	329479	358017	376645	222984	357366	475160	310709	355322	368054	286791	260832	377429
Q31KZ3	2	2	0.00172783	0.0220408	0.982051	58186	25444.3	27207.1	30482	78351.3	156566	178005	111022	87779.8	112315	58973.5	107855	127856	54557.5	64889.8	143981	65405.7	61575.6	116838	58257	64720.9	69050.6
Q31L34	2	2	0.879785	0.999811	0.136995	14985	1.46575e+06	912862	601012	425457	457165	443543	178400	1.06942e+06	2.09257e+06	369700	1.44365e+06	1.83485e+06	239299	1.20894e+06	1.88532e+06	677052	1.51538e+06	1.42546e+06	335156	781311	1.38537e+06
Q31L56	2	2	0.861788	0.999811	0.14381	29658	1.29053e+06	770548	851768	1.13398e+06	1.6635e+06	1.51205e+06	635753	1.30197e+06	1.78614e+06	824901	1.13239e+06	1.44712e+06	655743	1.11961e+06	1.46846e+06	948914	1.10863e+06	1.4941e+06	767694	904720	1.43133e+06
Q31L62	2	2	0.0774226	0.303689	0.658414	31330	340510	340179	225836	136795	243218	304652	113547	181375	190678	120688	148440	213901	151138	184092	239733	266963	247066	208566	174969	182328	163715
Q31L65	2	2	0.000104219	0.00298498	0.999691	23410	226000	124156	151516	467410	591385	652841	511286	399848	376900	442332	291997	277375	383154	249500	256339	277128	184401	251314	416143	343417	300752
Q31L70	2	1	0.433188	0.80929	0.315541	11494	194639	283149	222524	194463	589582	849279	156899	173324	289394	109621	312460	630192	168908	154908	631394	145841	239359	588350	292488	648036	351659
Q31L95	2	2	0.000851707	0.0143655	0.992253	18398	309951	402748	349259	162391	188164	234869	157078	131995	218882	179967	159850	211698	287621	223497	222573	169833	198599	204654	223443	174029	210559
Q31LC1	2	2	0.0680218	0.282123	0.679935	10486	459876	1.03739e+06	1.10986e+06	197954	313244	370388	682949	531259	790931	498390	346372	628593	957794	290913	678360	193165	348527	673977	232260	312424	372517
Q31LC7	2	2	0.996884	0.999811	0.069591	19369	700332	528754	513339	360314	723394	589820	206503	555714	908994	330239	517145	759714	272612	618298	805914	466531	571790	751199	414459	468060	667827
Q31LE0	2	1	0.938638	0.999811	0.112399	31533	154098	182590	187048	231393	169462	262424	113413	201076	352344	141072	151544	284423	128045	198429	287695	181527	225975	269460	136349	213060	183689
Q31LF2	2	2	0.0933937	0.343273	0.625972	27537	291948	156306	132249	467730	273081	225811	277498	359980	431256	187739	264110	300913	177235	254298	286764	235617	296907	225897	171124	225692	199680
Q31LF5	2	2	0.873382	0.999811	0.139442	36729	828596	498843	620920	374893	1.04007e+06	849497	211867	434636	1.1497e+06	409267	389336	837711	201902	407715	661844	454136	514035	743721	378834	309219	720147
Q31LG1	2	2	0.627455	0.96307	0.229441	23613	57636.9	80395.5	83322.6	20083.2	16941.2	19959.5	6988.55	18210.2	190865	11652.5	90591.4	345953	10721.6	67158.7	376469	34236.2	115915	275334	42637.8	100755	165840
Q31LH9	2	2	0.982864	0.999811	0.0864154	24356	1.17151e+06	777740	658657	793365	1.1147e+06	869808	385811	1.00675e+06	1.05102e+06	713173	916556	784425	434262	951993	877117	771536	827790	856568	697861	699391	1.04926e+06
Q31LI6	2	2	0.0346596	0.183321	0.779611	70867	2.76636e+06	2.79228e+06	1.85327e+06	2.22416e+06	1.22944e+06	1.38001e+06	3.33172e+06	3.02699e+06	3.21902e+06	3.01241e+06	4.02288e+06	2.55922e+06	1.1133e+07	4.43297e+06	2.40832e+06	3.08002e+06	4.16355e+06	3.49624e+06	2.64724e+06	3.2022e+06	3.42257e+06
Q31LI7	2	2	0.274822	0.62923	0.414696	31299	281217	293196	291855	359970	518985	553879	1.12465e+06	339531	462480	780580	298031	404407	582232	343288	342570	456124	305001	311362	301530	298574	317736
Q31LI8	2	2	0.915161	0.999811	0.122815	56027	92135.4	99478.1	77469.9	107543	135704	99396.8	199651	128179	87361.7	193868	99121.7	66169.1	224123	102368	71506.1	147417	129484	108751	148289	92463.3	102647
Q31LJ4	2	2	0.000345641	0.00709031	0.997759	135330	168220	105135	120262	262023	281789	198619	589632	354396	418095	340384	225741	309822	325674	376585	278276	246133	316855	227356	235043	215271	297610
Q31LK6	2	1	0.950305	0.999811	0.106696	25162	2.76504e+06	1.87742e+06	1.65671e+06	898596	1.68735e+06	1.68347e+06	175366	1.32809e+06	4.95956e+06	743222	1.51783e+06	4.51285e+06	466582	1.87432e+06	4.38001e+06	1.38998e+06	2.10752e+06	4.24091e+06	1.19426e+06	1.9716e+06	2.7211e+06
Q31LL1	2	2	0.108893	0.373982	0.598351	40694	107784	69618.8	168003	191263	275678	268961	241283	180361	287214	183675	194897	275756	115945	202161	298771	177834	194539	210217	123202	146499	241153
Q31LL2	2	2	7.72786e-07	7.40541e-05	1	28634	59754.6	48008.8	62856	135790	268931	216103	114541	148156	147472	83667.5	113911	107317	58522	87993.5	74753.8	62200.8	42714.5	39199.7	38435.5	40483.7	49172.7
Q31LN5	2	2	0.000139084	0.00366364	0.999484	21835	118375	58869.2	102170	356031	588719	712602	233716	243632	476495	244862	238841	284495	170649	213812	310633	183818	209009	215216	137950	91767.4	194327
Q31LP9	2	2	0.797074	0.999811	0.167309	23784	15700.2	17127.8	30107.6	7920.02	40991.2	57390.2	9343.5	35314.2	399397	18332.4	88090.7	525998	4995.28	51061.1	518204	60708.5	43315.8	245338	19667.1	28440	73772.6
Q31LQ3	2	2	0.486689	0.85707	0.289175	49272	160159	160838	91160	213008	327209	225340	148618	173401	285598	141123	273427	306817	129148	229581	304640	154802	252620	312529	152823	218027	198884
Q31LS9	2	2	0.0430888	0.209766	0.749781	19748	290402	209727	170907	272211	210836	264472	111592	123206	137867	267602	146099	139230	122820	181807	106999	141549	144965	122872	158522	280913	127976
Q31LV8	2	2	0.807913	0.999811	0.163434	28934	165138	66328.3	53726.6	73542	84554.9	85356.9	86645.7	80299.8	153338	56229.9	74885.2	103891	54627.6	66255.7	85981.1	70359.7	95360.9	78530.8	76436.2	70333.4	95986.5
Q31LX5	2	2	0.650829	0.983043	0.220469	17282	2.87044e+06	2.09533e+06	1.86949e+06	1.18537e+06	1.41514e+06	1.53821e+06	871419	1.19486e+06	2.56756e+06	994137	1.33558e+06	2.03293e+06	984179	1.32849e+06	2.24085e+06	1.14635e+06	1.44406e+06	2.03351e+06	1.22363e+06	1.20043e+06	1.84617e+06
Q31LY3	2	2	0.124946	0.410538	0.572848	28552	220160	238037	227215	226063	211813	162575	303118	151819	205853	194728	159343	206713	110369	121885	199005	157673	133823	208845	159214	153320	162933
Q31LY9	2	2	0.00290402	0.032414	0.968909	21827	232649	276337	225499	267975	164136	130752	406977	360366	274682	327707	362236	506769	280094	412604	641093	391393	405695	573637	386828	374044	369685
Q31LZ9	2	2	0.117035	0.397448	0.585066	18399	378196	173706	183568	119940	116671	153145	184736	149072	274791	275406	178070	201690	269402	183976	257206	233664	261675	301536	189283	173836	279372
Q31M17	2	2	0.172804	0.483087	0.510082	54137	242945	138386	155168	195975	241465	233660	230447	163853	140682	138970	159751	172156	172051	152792	200100	149261	153284	148747	138137	146248	176144
Q31M25	2	1	0.384713	0.763392	0.341949	20734	381259	361744	304387	371373	495210	480021	385126	511382	1.07358e+06	460426	505930	959448	375625	667495	818200	392695	489937	857431	536628	516990	805004
Q31M26	2	2	0.286091	0.640541	0.406159	32766	461189	303184	320431	557214	726368	565101	291376	447573	679537	278390	386041	539565	328017	389904	554205	345409	327464	568021	268845	339231	400568
Q31M73	2	2	0.0025506	0.0300141	0.97276	108742	67513.6	32924.1	43445	96303.5	163421	178503	101934	100567	173234	97410.5	128779	156209	124644	114028	164152	91642.5	138836	123429	62622.9	77260.2	87976.4
Q31M88	2	2	3.35841e-05	0.0011856	0.999968	25616	487350	535786	686003	1.56007e+06	1.08075e+06	1.24533e+06	856764	862682	979652	797645	820371	972100	898103	988946	1.016e+06	823357	828737	832739	753289	721635	683704
Q31M89	2	1	7.22036e-06	0.000391447	0.999999	19739	25488	24977	50335.3	308734	255147	213265	54484.2	134242	128331	78879.5	75272	82856	41429.4	47758.9	84930.3	55708.1	41855.9	62881.3	49845.2	38308.6	64997
Q31M98	2	2	3.48737e-06	0.000230166	1	44236	47185.6	37297.9	36326.3	138402	337589	296709	172033	185148	168720	152203	208531	126943	159731	194457	159644	149141	179379	116434	131531	107940	142324
Q31MA2	2	2	0.156652	0.459333	0.529445	17825	320653	247115	917307	687101	675484	379627	414611	594249	432614	345594	574590	349081	297517	348810	348947	237625	353598	354213	221874	265587	355680
Q31MC2	2	2	0.0010614	0.0164409	0.989818	52819	657187	368829	562841	754581	1.43518e+06	1.48471e+06	605251	712627	771094	591077	475225	371722	534433	503033	399837	546663	451532	381315	482530	641714	497435
Q31MC3	2	2	0.0292192	0.163069	0.801397	38097	71858.6	91067.7	109601	143299	417018	621540	26954	227124	99787.1	80798.5	97316.4	140861	100347	83682.2	130262	56891.5	84885.3	59644.8	39060.2	77078	70232
Q31MC6	2	2	0.141019	0.436686	0.54984	30309	114263	118546	69479.6	208261	130040	115205	273851	113266	318362	222545	141534	325180	130660	233436	292919	152643	204098	262949	152220	169071	175556
Q31MC7	2	2	0.0254742	0.14873	0.817866	51411	797409	627894	569773	528418	663845	661448	368612	447705	511617	468299	367146	574874	529690	505628	520577	493348	517965	472325	544234	438505	524331
Q31MF4	2	2	0.463523	0.832452	0.300277	53356	154989	177496	134661	118751	143390	90745.5	141349	132107	203973	90321.1	174190	147063	83914.2	122614	176934	95762.5	143617	130566	86278.7	95557	122466
Q31MI8	2	2	0.602503	0.947515	0.239258	20521	350458	300341	296358	360822	180018	193702	179781	120334	310065	83911.5	212102	232280	79893.4	179513	263979	128304	197505	230745	109538	163900	289550
Q31MM4	2	2	0.746262	0.999811	0.185442	41430	50209.4	35060.2	16309.8	54924.2	22887.2	31533.7	11803	71660.7	75607.4	39994.7	102821	71898.5	19786.8	60357.5	100326	40820.9	62983.5	91521.6	48797.7	58732.6	82867.5
Q31MM5	2	2	0.788691	0.999811	0.170301	7090	622943	486922	441304	634249	1.38298e+06	1.9341e+06	290312	859599	2.15739e+06	569833	782099	1.45444e+06	397700	892350	1.75401e+06	745642	867815	1.43379e+06	671150	566678	1.11045e+06
Q31MN1	2	2	0.146319	0.443383	0.542725	16518	1.1949e+06	741779	787110	1.11421e+06	3.52709e+06	3.24097e+06	1.07799e+06	1.77548e+06	3.54076e+06	1.53026e+06	1.68128e+06	2.61573e+06	1.59115e+06	1.72093e+06	2.58464e+06	1.49567e+06	1.52811e+06	1.84989e+06	1.16773e+06	1.31221e+06	1.85245e+06
Q31MP2	2	2	0.301723	0.659045	0.394795	34597	312134	236424	249802	154956	272653	297630	56979.5	165873	269400	100651	152715	182767	86989.1	169072	196918	143008	174598	174962	128574	126111	182736
Q31MP5	2	2	0.223533	0.559237	0.457905	28360	2.0773e+06	3.48649e+06	3.66949e+06	2.27062e+06	4.87045e+06	6.65086e+06	3.25719e+06	2.33937e+06	1.36091e+06	2.74229e+06	4.12186e+06	2.36549e+06	2.55987e+06	2.2661e+06	1.86639e+06	2.89313e+06	2.17434e+06	2.72217e+06	3.83118e+06	2.268e+06	2.47014e+06
Q31MP7	2	2	0.000609334	0.0106318	0.994998	37981	135645	89860.2	61722.9	317002	455884	495538	201613	254570	402783	184022	333020	340684	175743	259597	204325	200043	274933	280171	151141	203605	250086
Q31MT9	2	2	0.239813	0.577835	0.443327	31522	282210	195846	139685	143029	147476	107117	198158	234504	430179	174603	263792	353534	138027	226049	352471	195161	242229	300098	161492	344948	279496
Q31MX4	2	2	0.58202	0.935263	0.247526	16175	289220	392502	335410	75085.8	154982	150886	16369.8	59109.5	392533	45081.9	107941	574576	24829.9	156130	839926	139889	328756	728298	123649	243514	314045
Q31MX7	2	2	0.586227	0.937022	0.245812	32376	333872	255981	222142	596258	328760	291509	357635	241543	224958	405446	209866	301756	377702	343942	341701	457047	312584	230648	336428	261343	249704
Q31MY3	2	2	0.0988796	0.353175	0.615812	21578	321783	250655	284466	69754.1	62307.7	99666	43711.5	72714.9	178553	67152.7	106466	146239	66921.5	150947	207050	80577.7	136220	173405	75562.1	105040	228344
Q31N03	2	2	0.825135	0.999811	0.157243	24533	220807	276776	218960	38511.5	263514	190005	91667	195644	293833	158519	27853.6	338387	114309	204508	325737	149055	178447	360319	144742	176188	198764
Q31N10	2	2	0.225726	0.559237	0.455889	37919	398852	350919	491684	1.07481e+06	857601	771268	937560	419928	460518	588999	536298	333053	1.90217e+06	361926	319255	384863	416863	282315	512456	582586	352684
Q31N23	2	2	0.946227	0.999811	0.108742	24958	123991	134607	106905	189730	81710.3	83810.1	80214.6	116255	260857	106401	99779.9	265343	64198.6	166714	271586	120547	167015	251501	124254	154986	198937
Q31N31	2	1	0.379925	0.759851	0.344712	25212	570544	450234	574605	282059	321270	362450	217469	386690	968734	317011	698078	1.19838e+06	243562	676018	1.34279e+06	550505	954200	1.29275e+06	507453	922740	1.1025e+06
Q31N33	2	2	0.0154127	0.105389	0.870434	16202	2.19345e+06	1.8394e+06	891858	169589	493659	376857	157692	394566	787652	155257	345173	550604	170509	420407	484657	231076	393884	454671	542363	267350	471228
Q31N45	2	2	0.958752	0.999811	0.10223	26815	1.0621e+06	948078	912535	472020	1.2549e+06	1.16957e+06	343144	836945	1.11651e+06	647849	838481	931794	536947	839797	1.27334e+06	791304	795706	1.14518e+06	834726	780849	1.0109e+06
Q31N74	2	2	0.0475862	0.22295	0.735421	17419	355449	98651.7	138394	79640.6	118354	106053	204564	173539	294064	219155	226635	299562	188868	282954	310203	194775	246360	266715	180083	183498	234089
Q31NA9	2	2	0.0395952	0.199978	0.76164	35537	72060.1	45404.4	45608.6	187306	181784	85061	26038.4	69414.7	105392	41326.2	67667.8	45354.1	27570.1	56638.5	58569.3	46677.8	52319.1	62901.9	51142.5	45575.9	60403.3
Q31NC5	2	2	0.130978	0.420062	0.563946	26574	50706.2	29347.6	58236.2	114498	202535	176693	70935.6	179920	383411	71631.8	161253	221427	44889.4	176388	252062	101843	141032	175808	78695.2	90157.2	125366
Q31NE4	2	2	0.923684	0.999811	0.11916	15493	630633	330509	343709	254426	263755	334482	181787	155862	495978	149677	166147	470320	106122	265273	637089	200189	299908	514501	202826	242370	458435
Q31NH1	2	2	0.809281	0.999811	0.162943	12683	119552	55201	100234	40554.6	82776.9	325081	19059.8	39472.7	135430	43321.3	95975.1	101745	36796.2	128487	140557	44255.9	164236	110343	55039	225537	153367
Q31NH4	2	2	0.728024	0.999811	0.191993	25032	15073.7	12118.7	9578.08	11486.6	15615.6	14615.8	7251.38	11711.9	14585.7	15088.4	9124.49	16666.5	9479.47	13450.9	22121	12700.6	7823.89	12748.3	13626.9	11255.4	16985.6
Q31NH7	2	2	0.0168446	0.111548	0.862014	18894	46734.2	43899.1	34089.1	101213	156209	205693	38021.3	212817	159959	155767	262269	156501	125379	215179	252282	130914	228434	243621	150520	104258	221859
Q31NI1	2	2	0.146205	0.443383	0.542876	30034	85937.9	71717.2	60052.7	93691.9	107167	104301	74806.1	96420	184216	104386	149291	206307	113136	128257	207528	98052.7	133391	170153	93296.8	122836	139116
Q31NJ3	2	2	0.00768949	0.0652104	0.9242	11439	3.59589e+06	2.81166e+06	2.01139e+06	4.03549e+06	7.15846e+06	5.53282e+06	3.2866e+06	5.27668e+06	4.63434e+06	3.79214e+06	3.72624e+06	3.84268e+06	4.12414e+06	4.44922e+06	4.0085e+06	3.19252e+06	3.87052e+06	3.24758e+06	2.88918e+06	2.55253e+06	3.35876e+06
Q31NJ9	2	1	0.862077	0.999811	0.143702	21507	656499	769930	774388	295598	899697	745805	367915	307712	926482	377518	517731	898967	495863	534331	1.11069e+06	591767	569612	771873	471843	415773	595776
Q31NL5	2	2	0.00390821	0.0400855	0.958437	102444	1.71895e+06	2.26727e+06	1.6089e+06	930706	1.45597e+06	1.49822e+06	896116	1.03801e+06	1.02595e+06	1.0822e+06	1.21436e+06	885831	1.13541e+06	1.05629e+06	932153	1.07426e+06	1.23097e+06	1.05e+06	1.25097e+06	973874	1.33583e+06
Q31NN3	2	2	0.857718	0.999811	0.145327	20658	99691.9	69291.8	77051.1	68423.1	147430	138515	61545.8	60518.3	189741	62678.6	66961.1	78618	66811	99033.3	133552	65807.9	134153	98144	70467.9	120378	101900
Q31NR7	2	2	0.744959	0.999811	0.185908	20350	149681	162621	127259	108009	187880	160880	78509.1	167828	143237	99720.4	131511	115779	76069.1	166267	123691	114271	146207	113466	92033.4	114614	134684
Q31NR9	2	2	0.692114	0.998633	0.205056	11165	400356	100812	201068	169873	302631	391990	62423.4	101609	743251	198729	171346	576992	163564	435581	940394	326173	489843	555534	263741	314417	620493
Q31NS5	2	2	0.508078	0.871692	0.279305	58600	375617	270541	269352	216885	346345	444526	99815.6	228364	327376	165932	160042	331415	194127	218335	366997	330469	284447	251300	287804	174174	252725
Q31NT7	2	2	0.874672	0.999811	0.138951	47774	46695.9	82284.8	65419.1	47711.9	75249.3	52318	65027.9	82851.3	84813.1	42630.8	122063	116059	37269.8	64735.3	121851	71565.6	61052.5	127994	92026.5	89745.4	52060.7
Q31NZ4	2	2	0.00358736	0.0375633	0.961709	18263	432838	306184	242964	99674.2	112954	166082	111560	127643	189089	125751	140872	173737	120810	156908	228486	149342	184901	168944	155013	171456	192541
Q31P02	2	2	0.928974	0.999811	0.116825	45962	230612	210829	236097	228308	348852	361809	188315	402795	344518	152889	444881	341754	138229	307318	393089	191089	365585	285138	162589	246898	289243
Q31P20	2	2	0.676223	0.998062	0.21093	66249	455445	367086	372659	244878	427129	401383	316682	390004	959530	366636	486735	936435	421614	566371	1.01746e+06	404621	600640	747975	358667	438165	665862
Q31P36	2	1	0.358896	0.729807	0.357217	69641	269755	70946.6	146749	159522	146909	130128	158419	119130	128082	87900.7	101258	104242	87566.6	71985.4	128266	81396.9	97953.6	127691	69883	101147	178984
Q31P46	2	2	0.0370908	0.194151	0.770567	21816	123390	58224.5	48405.6	178812	158123	102021	126153	277142	333617	137665	272256	259409	113948	244239	281371	164319	213786	219988	101433	148888	188494
Q31P81	2	2	0.874308	0.999811	0.13909	9828	624960	599588	529048	562243	703110	570491	694754	582804	536944	520997	641898	645108	485008	659890	623485	556533	662155	608065	540884	455021	553300
Q31PB1	2	2	0.571434	0.928911	0.251881	33681	462358	377933	337525	271062	686965	539682	296573	309190	539136	273228	196400	416544	184211	218542	480959	233389	246813	426085	317952	212759	375057
Q31PC9	2	1	0.32107	0.683569	0.381426	75180	42819.7	55652.3	45739.3	107352	119240	63202.7	44194.9	98195	156475	70153.1	108230	187089	44825.8	126938	161771	94225.5	121570	134240	77887.9	142538	125054
Q31PF4	2	2	0.0619029	0.2662	0.69514	29982	67537.6	75258.3	62149.9	181695	193429	147964	117546	203390	384427	99647.2	170952	242664	123959	173853	221181	109712	162731	228319	80459.2	121119	169665
Q31PF7	2	2	0.000120434	0.00338553	0.999599	55187	33235	19600.6	14433.8	254347	83575.9	37960.9	153308	121292	197925	183355	316456	313789	109532	177157	257819	179393	161011	155977	106150	86770.2	93406.8
Q31PI0	2	2	0.696412	0.998649	0.203478	22722	452980	444762	281385	279821	426596	524324	216052	245972	419107	323316	378289	371109	299687	370252	472586	302404	446659	361640	262144	260095	415388
Q31PI1	2	2	0.973825	0.999811	0.0931268	32295	224259	258346	260507	191045	341975	311248	240451	321855	422124	198649	333273	492866	191695	376249	565514	174337	353260	510364	204442	285113	374533
Q31PJ5	2	2	0.0319796	0.175313	0.790056	20757	588492	328251	291982	96833.7	171454	262722	73767.6	79566	225109	99753.9	72036.6	158208	111910	113340	182482	120812	131876	219010	109377	99177.2	170850
Q31PJ7	2	2	0.994651	0.999811	0.0736494	73630	45787	49515.8	39935.7	45646.3	57812.5	43578.7	23600.9	69050.7	112804	31910.5	66873.3	91509.8	36552.8	50886.4	100063	36828.3	61371.3	82418.9	38705.8	46344.8	72666.5
Q31PK3	2	2	0.0733641	0.295219	0.667454	42618	39939.1	29987	59876.4	86270.6	283372	148010	48608.7	119113	181117	70530.2	89802.3	88942.6	86376	81917.5	91141.9	62774.6	133316	95447.7	53992.7	48227	78093.1
Q31PN3	2	2	0.581965	0.935263	0.247549	42920	285644	1.00065e+06	912037	342203	405130	424846	138762	303603	517702	208539	919452	838210	273021	311011	658626	305874	294933	928731	439498	599108	431108
Q31PN8	2	1	0.075642	0.299284	0.662336	30191	104835	79942.1	24585.6	51397	34080.4	22044.2	28351	113189	266904	71999.4	138373	284911	66157.1	189911	340439	141791	175357	232310	119694	158526	181934
Q31PQ0	2	2	0.547925	0.908889	0.26177	23034	252790	243379	218731	363754	139828	186187	165348	363872	603111	228956	590046	714474	200338	399207	633372	271695	371480	483870	225378	369221	403038
Q31PR6	2	2	0.00111938	0.0171638	0.989141	31964	35600.9	24726.7	23456.9	60087.8	61892.8	64867.2	76087.3	171142	112112	100937	139784	107802	53578.1	152767	143186	84566.4	132685	113302	68644.4	132097	92806.1
Q31PR9	2	2	0.0293339	0.163109	0.800913	8388	915145	2.11573e+07	1.6561e+07	244509	214392	297888	3.73486e+06	249752	285315	833986	3.22592e+06	2.48685e+06	2.17407e+06	1.70527e+06	2.58756e+06	1.92992e+06	1.51903e+06	1.02735e+06	5.03688e+06	1.4562e+06	1.07107e+06
Q31PX9	2	1	0.216868	0.547762	0.46414	34838	51369.7	59790.4	36298.8	91434.6	126418	30401	101148	52436.8	120191	84355.1	159224	693223	104603	43604.8	531870	150812	270018	604049	111083	45449	229318
Q31Q17	2	2	0.724882	0.999811	0.193126	16207	9.80893e+06	8.46595e+06	7.82504e+06	4.44931e+06	9.06776e+06	1.03905e+07	3.22477e+06	5.13724e+06	9.09406e+06	4.60985e+06	5.73346e+06	7.96544e+06	4.21984e+06	6.00714e+06	1.08685e+07	6.03421e+06	7.5001e+06	7.26124e+06	5.53737e+06	5.72726e+06	7.2898e+06
Q31Q20	2	1	0.7798	0.999811	0.17347	15050	88777.9	48208.8	32498.9	18177.5	15390.4	21992.8	1833.51	31600.3	36933	2586.31	11671.7	42474.9	2273.27	42287	63357.4	10537.4	80264.6	36443.3	9487.46	51293.5	52044.8
Q31Q22	2	2	0.000917349	0.014677	0.991495	26103	557459	409098	330314	119382	182088	156755	69208	163004	175977	149406	160260	182315	169671	273864	241739	197029	297009	257920	194949	225369	345230
Q31Q37	2	2	0.212707	0.5412	0.468117	22556	1.72227e+06	991336	1.06286e+06	634742	841283	606396	375835	855324	1.20505e+06	717313	944688	1.108e+06	666122	1.13444e+06	1.26785e+06	1.02582e+06	1.12582e+06	1.43771e+06	1.03042e+06	951398	1.01468e+06
Q31Q50	2	2	0.0544698	0.246821	0.715131	32397	168217	122625	102082	36498.6	102536	46144.8	172198	177436	108414	51998.9	75158.4	59636.8	66082.2	98114.9	80407.8	81948.2	93391.8	104596	52970.4	106333	89182.1
Q31Q55	2	1	0.0505143	0.232366	0.726558	66612	94079.4	73097.7	68480.8	161404	270870	204094	101539	138204	176356	108653	143121	196496	55492.2	124198	219691	106585	120280	137961	65157.8	80808.4	124281
Q31Q58	2	2	0.301009	0.659045	0.395302	91296	1.38333e+07	7.00386e+06	5.24473e+06	1.98379e+06	3.51879e+06	1.82326e+06	696856	5.56059e+06	1.75694e+07	3.22734e+06	7.1358e+06	1.35677e+07	2.42443e+06	1.13612e+07	1.22791e+07	9.18441e+06	1.14733e+07	1.29613e+07	6.60676e+06	8.32772e+06	1.13206e+07
Q31Q65	2	2	0.439971	0.812519	0.312051	22679	340332	242699	158680	78120.9	93040.1	87485.6	59024.8	89084	439503	77045.9	81811.5	400121	144942	218234	413810	134127	180634	362880	142119	194651	173674
Q31Q67	2	1	0.391231	0.771285	0.338236	54455	947569	860366	522063	739585	218415	195330	394739	481203	157680	502781	661099	244462	573569	533504	206979	363698	540796	272886	413895	365521	332278
Q31QB4	2	2	0.987404	0.999811	0.0823519	24033	363075	355589	267136	219199	613057	482717	192257	479418	575892	338791	458764	521220	244929	486734	472812	368314	411928	445255	430738	301641	501162
Q31QC3	2	1	0.159225	0.463034	0.526251	62801	25671.1	220166	240819	33109.2	219373	422307	29288	34450	2360.51	4495.45	71492.5	41347.2	2563.23	12597.8	38996.1	13463.1	80337.6	12850.3	17809.7	17079.9	9648.45
Q31QD1	2	2	0.964363	0.999811	0.0990489	22319	18879	52306	29678.7	73437.5	25239.9	18861.9	10072.6	25447	89861.8	17958.1	70675.8	164718	5503.4	43678.6	218586	37540	64475.1	100464	28730.3	37671.7	71043.3
Q31QD2	2	2	0.306049	0.663688	0.391742	23677	79389.6	58345.5	69543.8	87316.7	219472	189573	93647.8	107265	181175	64647.7	111495	115368	37562.4	73459.6	129078	55515.9	89749.5	162675	59039.3	77796.7	115983
Q31QF4	2	2	0.0396532	0.199978	0.761438	37441	157412	109817	103524	70903.8	112044	120861	46473.3	64520.4	92967.8	70881.1	83964.7	87973.5	97267.7	104096	93827.7	82913	75624.1	75159.4	75419.1	79521.6	98144.5
Q31QF8	2	2	0.819509	0.999811	0.159271	11294	762118	726718	614877	569492	953788	1.06543e+06	624859	1.41789e+06	2.64872e+06	649155	1.44064e+06	1.77028e+06	472305	1.4568e+06	1.92136e+06	751022	1.21685e+06	1.71213e+06	551823	866699	1.51144e+06
Q31QG1	2	2	0.247065	0.584884	0.43711	43565	67612.6	99487	41556.4	94770.9	150767	143909	108795	95860.4	192145	72863.9	94859.9	161064	66347.7	101077	185277	88534.3	109016	100127	57576.6	65227.1	105684
Q31QG2	2	2	0.456229	0.829256	0.303869	19072	1.83329e+06	1.64713e+06	1.53764e+06	809350	2.03188e+06	1.67003e+06	871744	1.75183e+06	1.71468e+06	1.13795e+06	1.18086e+06	1.65436e+06	681662	811231	1.53576e+06	1.18744e+06	915754	1.46982e+06	914849	1.00504e+06	1.24574e+06
Q31QL8	2	2	0.00165572	0.0214046	0.982885	24648	980485	880970	859997	654013	754150	938441	331264	447214	574224	313211	410423	429354	179046	316885	485994	318922	379282	453710	295967	456974	453665
Q31QM0	2	2	0.679505	0.998062	0.209711	14033	105570	74699.4	50694.6	221655	132616	90952.4	61155.9	128385	148386	90265.1	75306.4	165455	83080.8	101494	147344	110619	113119	105200	71027.2	111087	121622
Q31QN3	2	2	0.692727	0.998633	0.20483	26800	540962	389671	387982	359047	388559	335426	401305	426519	790888	350833	517440	969284	311706	598091	899068	540724	666111	710199	310650	558913	680667
Q31QQ6	2	2	0.624221	0.962848	0.230699	12873	669870	544616	577667	98952.9	195164	184866	88126.4	91689.9	771444	46877.4	117563	831239	77912.3	233920	933825	166679	314702	698138	184028	295397	458840
Q31QR3	2	2	0.530888	0.892835	0.26914	31133	311953	241429	240322	132135	250329	278201	509438	212166	560257	438015	216062	449294	225054	283903	601417	316200	364468	470434	174594	239509	379202
Q31QS3	2	2	0.00783366	0.0656989	0.923027	26140	201772	173644	273962	89664.4	128148	243264	68957.4	68772	124198	67800.7	71190.1	81727.5	85445.2	29327	87666.3	56131.4	60726.7	94933	53231.7	83848	94998.6
Q31QT9	2	2	0.624293	0.962848	0.230671	41913	188875	113059	164838	113040	123920	131678	84578.3	90819.5	185677	97192.6	81089.5	121703	89005.5	117467	188026	109748	103109	161166	87925.9	70152.8	136290
Q31QV5	2	2	0.481799	0.853407	0.291482	13336	42127.1	46613.2	44061.2	112960	119371	100277	48659.2	162520	262648	65028.8	150276	203468	32430.4	141578	239969	71776	133842	158346	58445.9	84858.3	139230
Q31QW5	2	2	0.0407146	0.203305	0.757768	13356	218236	136988	197976	53869.6	58724	92093.4	115871	39739.9	121737	73670.7	51859.9	71571.8	157792	56948	115121	52383.8	81584.9	137381	150999	81126.8	195235
Q31QW6	2	2	0.592617	0.939879	0.243224	22193	372623	291889	350741	338495	505132	464838	340300	462366	401300	321285	588850	413984	406978	554409	553498	356645	510060	486058	328091	467977	562919
Q31QZ2	2	2	0.00223691	0.0276067	0.97625	19513	402165	432837	431449	198808	191259	292043	87847.5	92908.3	148742	69008.6	82786.6	147626	63940.2	139148	237192	123556	214058	201197	119744	122728	204137
Q31QZ8	2	2	0.188087	0.509862	0.493119	51129	158788	112092	117112	53546.6	115329	99356.3	28845	56294.8	108565	82033.7	73055.7	135854	66990.4	117027	176931	100795	121017	161752	73234.7	135152	133511
Q31R16	2	2	0.308348	0.66582	0.390134	30681	495099	490319	377874	81616.8	242273	231319	27763.6	154821	305043	122672	267635	290807	79407.7	274276	305779	199360	251165	276358	220702	212233	238259
Q31R24	2	1	0.172106	0.482025	0.510886	18923	1.19992e+06	803623	584274	840285	959119	656756	173371	517554	827777	293651	315253	605799	841718	454102	549418	411375	568729	540912	277593	345166	629690
Q31R35	2	2	0.431759	0.80815	0.316283	18491	342585	320466	896042	192048	196585	208481	239184	322433	1.00141e+06	288234	493771	1.33045e+06	288319	552219	1.56193e+06	409815	648782	988049	299203	407788	764657
Q31R64	2	2	0.27206	0.623848	0.416835	8351	213861	126092	157695	623414	266084	279766	164316	228026	287657	169196	222219	331230	226798	223917	401836	163263	237587	299711	199781	163520	288577
Q31R67	2	2	0.0232911	0.141423	0.828129	58039	129422	181304	119624	139992	37710	26061.2	99580.1	133849	180108	103633	248306	327333	89926.1	192448	413341	203853	232392	367457	183784	291711	236856
Q31R94	2	2	0.780308	0.999811	0.173289	24553	175663	140515	149081	145134	129107	104744	177183	103553	168881	94268.8	131381	164615	149226	154494	192790	93839.1	136969	173671	96447.6	150929	130764
Q31R95	2	2	0.0708819	0.289244	0.673167	43271	477509	460000	456051	276176	425897	437131	256790	230144	550968	157528	235492	280418	267515	196457	234226	148252	276534	299836	197472	181794	282824
Q31RA8	2	2	0.0584746	0.254339	0.704136	14883	423819	957128	1.03181e+06	251921	376494	475551	278927	270906	405635	305404	593151	771798	228276	416794	882973	470645	489297	962451	695117	814532	876431
Q31RB1	2	2	0.0854903	0.327035	0.64145	56803	810070	687818	704281	140128	316233	454722	149393	239618	466888	314633	324755	443701	208666	461382	659658	369259	526974	581016	359954	447181	670505
Q31RB5	2	2	0.293826	0.65216	0.400469	30474	66015.7	66875.1	48311	118255	178262	117431	29157.9	156886	180834	70849.8	138415	126731	54303.8	119689	105979	85815.8	99446.8	74387.8	59167.1	57274.7	57080.4
Q31RC5	2	2	0.165817	0.473288	0.518263	22987	1.42585e+06	1.10373e+06	1.04526e+06	936655	1.31393e+06	1.71639e+06	612907	1.019e+06	1.07148e+06	783495	864692	943523	844704	850083	1.07985e+06	846643	894740	995375	814694	962073	1.00924e+06
Q31RF8	2	2	0.120339	0.402367	0.579885	47529	98660.2	249611	142855	247893	364841	214929	513204	388396	232194	312725	505912	231982	422201	408760	259806	250529	396029	260171	220168	389862	208436
Q31RG9	2	1	0.0432522	0.209766	0.749242	15938	453196	653157	881657	271628	290840	616069	364744	186208	243298	302637	173413	218730	384308	184005	285603	264632	152829	274341	660408	275377	235744
Q31RH3	2	2	0.553771	0.912729	0.259282	22713	325941	329070	307327	114026	227326	214826	89244.9	176855	291342	79988.8	202208	350483	138917	196799	386939	204912	313763	382725	168284	202222	368316
Q31RI8	2	2	0.663964	0.993981	0.21551	26601	309702	312064	335588	302821	358894	406317	453470	232843	267461	337619	243616	293007	283856	171426	313021	309193	224426	318133	358676	266115	253301
Q31RL8	2	2	0.45416	0.828624	0.304896	32673	83631.6	106015	104002	36185.1	97604.2	113073	21367.3	41877.8	77744.2	21380.4	56759.2	86261.3	21932.5	66194.9	99363.3	46814.1	69084.5	113394	68634.7	75273.4	54931.6
Q31RM2	2	2	0.601903	0.947515	0.239497	10226	34658.2	15584.5	15526.7	22460.3	48880.7	35762.2	32571.7	34013.6	100968	24779.3	10219.4	52456.6	43185.7	25214.3	44015.8	19565.6	40326.1	38305.6	18216.7	22771.2	47067.7
Q31RN0	2	2	0.0456283	0.216225	0.741555	26372	506323	433085	335508	600797	988822	1.39081e+06	457107	627085	989861	433377	731359	827282	425204	608789	740535	483556	595467	459182	351768	434444	496832
Q31RQ0	2	2	0.0784912	0.306297	0.656093	20374	230117	169207	151956	69819.9	104805	153731	38203	68119.1	117249	80146.8	66378.7	117547	76348.5	100040	155977	84958.1	76641.4	122214	80194	83735.9	120815
Q31RQ4	2	2	0.403996	0.781878	0.331117	15973	701077	514123	416851	456504	585711	617197	479728	561978	778195	545001	628925	712408	652596	697518	777279	585997	629368	732346	608666	620404	734795
Q31RQ7	2	2	0.000504739	0.00923124	0.996135	37447	370337	518317	426969	85017	137250	126268	75674.5	121080	156062	170637	179337	303017	170667	231222	306833	208123	206682	401405	219520	233809	239808
Q31RR5	2	2	0.629497	0.965229	0.228649	31682	242894	219862	223812	177820	410832	336144	280720	276734	560258	211976	256549	447113	191537	318481	404246	193330	249844	342915	197046	206154	262753
Q31RS1	2	2	0.994577	0.999811	0.0737648	36704	47778.7	49514.8	38375	211402	36079.3	30873.4	146182	14976.3	59260.3	21640.1	70122.9	57525.3	24648.7	70101.8	64527.1	42801.7	73209.5	52455.4	38963.6	40851.7	40001.2
Q31RT8	2	2	0.133245	0.423614	0.560686	33748	1.09036e+06	778431	783703	1.32225e+06	3.27673e+06	4.47341e+06	1.06865e+06	2.21416e+06	3.22924e+06	1.54929e+06	1.70978e+06	3.00749e+06	1.23012e+06	2.25289e+06	3.12352e+06	1.32651e+06	1.93366e+06	2.19548e+06	1.31837e+06	1.40051e+06	2.01869e+06
Q31RU1	2	2	0.000226552	0.0052107	0.998833	55478	52546.5	42103.8	40051.8	180539	91295.8	83534.6	121711	131891	69921.1	37717.2	57338	29034.8	60946.2	35906.4	38881.5	35283.7	38389.4	27354.9	49953.2	23761.7	24419.9
Q31RW6	2	2	0.225831	0.559237	0.455792	40530	311289	395738	289125	217275	288510	312995	274332	311325	380295	243818	439860	505805	280641	540963	601654	377277	514750	537133	305968	357356	448194
Q31S21	2	2	0.185558	0.507858	0.495843	35451	405844	344413	286585	75090.1	89856.1	48859.6	19123.8	154709	294876	66616.9	129625	326537	52169.3	256589	396187	253779	262579	265628	115480	242694	256562
Q31S25	2	2	0.426407	0.804461	0.319077	54670	283985	288989	253322	269017	390092	470848	246310	595246	535059	374484	498524	479675	277367	444652	462757	374917	502179	383099	342252	363228	457223
Q31S27	2	2	0.0435779	0.210673	0.748172	21297	186159	138860	233758	37981.3	63421.2	71851.4	17751.8	70985.1	72772.6	28374.1	75430.7	84558	51893	60638.1	91350.6	61825.1	63258.7	103171	49097.1	61197.6	96859
Q31S43	2	1	0.350818	0.723562	0.362192	34479	900695	402211	459075	262873	496537	556685	103814	339066	402429	185411	281988	410532	167125	257481	435298	313010	406176	461016	286127	334301	557783
Q31S45	2	2	0.209808	0.540397	0.470928	13200	271798	419344	317887	380132	696870	625461	270456	693713	832748	293662	656309	625762	206819	560542	429972	281985	524197	373171	202094	281451	333225
Q31S57	2	1	0.433967	0.80929	0.315138	42675	433146	513807	54641.2	516560	939210	614818	330570	895661	538291	578057	481678	535867	358317	383950	336816	388889	424214	363849	241645	424117	456812
Q31S65	2	2	0.0220409	0.134912	0.834254	24912	241475	236159	223941	88680.2	119989	129657	64487.4	78185.4	111044	45816.4	93241.5	101656	45031.5	86238.9	123462	88230.4	124291	195846	56311.2	78643.5	133102
Q31S88	2	1	0.805318	0.999811	0.164362	14889	2.1132e+06	1.56243e+06	1.24738e+06	1.57215e+06	1.76856e+06	1.11472e+06	1.17602e+06	1.57523e+06	1.92239e+06	2.63585e+06	1.88145e+06	1.60778e+06	2.07826e+06	1.71591e+06	1.46626e+06	2.44127e+06	1.55662e+06	1.36259e+06	2.16655e+06	1.43087e+06	1.37528e+06
Q31SA6	2	1	0.0120536	0.0891224	0.891844	46294	5.46116e+06	2.74819e+06	3.4248e+06	1.96014e+06	953074	1.20927e+06	1.58737e+06	1.08724e+06	1.74637e+06	1.24584e+06	474670	1.88265e+06	1.45917e+06	1.50663e+06	1.9774e+06	1.82957e+06	1.91425e+06	2.55909e+06	1.68796e+06	1.76511e+06	2.42897e+06
Q31SA7	2	2	0.607162	0.951157	0.237405	22701	977012	772626	501410	453680	385748	360099	803961	545926	313603	888892	539335	368712	1.75799e+06	624921	436674	762952	831137	438165	867140	783328	470472
Q31SB4	2	2	0.394826	0.772856	0.336211	36962	614193	522431	518849	562268	746935	792166	389992	540437	723262	422252	585485	675744	479092	555045	610006	435856	567440	606123	448348	468178	479066
Q79PF2	2	2	0.47255	0.838079	0.295898	18197	427535	486234	462024	619382	763223	819859	280679	350190	915443	320825	664699	883048	295009	374231	923450	356068	466304	519782	417240	344106	601981
Q79PF9	2	2	0.0406305	0.203305	0.758056	13890	773580	477201	524522	1.83709e+06	1.86285e+06	2.33079e+06	1.14641e+06	861088	2.94517e+06	870351	651936	1.95027e+06	1.03995e+06	732444	1.53207e+06	461688	609965	1.13656e+06	620653	517287	1.15676e+06
Q79PG5	2	2	0.301954	0.659045	0.394631	31658	519069	352256	205951	360029	420033	278516	355870	412889	987071	429506	607389	908313	507103	790546	1.05234e+06	385944	798338	752677	400703	497671	765379
Q935Y0	2	2	0.999811	0.999811	0.0579236	7891	679252	443956	384826	721074	412002	499703	226228	597311	1.25131e+06	252585	598544	1.29172e+06	172183	1.03355e+06	1.22384e+06	219803	673803	817300	238293	1.21432e+06	760820
Q935Y1	2	2	0.898373	0.999811	0.129708	19557	151795	182223	164732	95626.3	316373	361198	39396.7	155239	327862	114557	260021	365829	39929.4	177238	440666	152775	272954	373822	187888	212606	267989
Q54763	2	1	1.26777e-07	2.13831e-05	1	43899	180410	163520	159979	672399	668799	441095	291999	363483	291513	316311	315900	374975	381625	379825	428290	334624	306399	281589	260340	325153	309339
Q57311	2	2	0.45568	0.829256	0.304141	14764	393226	522540	340253	909868	1.23096e+06	920062	337393	806904	1.56615e+06	405772	770090	1.18196e+06	469293	855249	1.18148e+06	461316	737672	954019	412360	502894	849828
Q31L14	2	2	0.098744	0.353175	0.616058	16186	2.01332e+06	3.0875e+06	3.26661e+06	1.07469e+06	1.32151e+06	1.08327e+06	1.17642e+06	2.2823e+06	2.46533e+06	1.55587e+06	5.81698e+06	3.62368e+06	1.17824e+06	3.06805e+06	3.00929e+06	1.98879e+06	3.21716e+06	3.41815e+06	2.34527e+06	3.20423e+06	2.6867e+06
Q31L15	2	2	0.15477	0.457443	0.531808	7645	979452	721335	820267	698026	799587	957736	1.12756e+06	1.07403e+06	1.83648e+06	954607	1.36524e+06	1.53615e+06	889849	1.02829e+06	1.4372e+06	880028	1.14196e+06	1.30166e+06	621487	727898	1.21844e+06
Q31L35	2	2	0.425112	0.803637	0.319758	8850	401471	319554	287369	676539	311931	318549	240466	434107	771824	296552	679285	910432	375953	655088	1.13028e+06	506551	711783	729421	362110	396162	598518
Q31QY0	2	2	0.753252	0.999811	0.182941	20158	55910	157985	72544.8	79864.8	149285	105976	62063.4	153877	171624	72724.9	107485	127799	66825.9	221642	109193	64227.9	118870	114284	50261.9	56018.2	79708
Q31KU0	2	2	0.854523	0.999811	0.146512	10302	223314	139490	112824	101909	67289.8	57750.6	31079.5	234364	181070	48055.9	378730	190526	63323.9	299361	178949	100964	319413	155755	64101.4	150073	150105
Q31L16	2	2	0.307699	0.665596	0.390587	9341	793598	380348	312829	385406	355888	279849	444374	536360	665791	404508	686002	793740	446588	636557	845186	352951	596737	598672	308548	275044	556037
Q31L11	2	2	0.837632	0.999811	0.152712	10232	988659	702444	657991	748310	747209	740882	579387	784773	965550	610882	936676	941781	619748	806962	1.04401e+06	623630	949290	835917	536706	568158	808821
Q31N19	2	2	0.038157	0.196347	0.76672	10942	271628	193674	167694	64302.7	78559.8	78742.6	64373.3	218836	352010	150814	174941	278300	140567	222085	222490	159946	203679	185200	211660	219939	252535
P39664	2	1	0.277615	0.630867	0.412552	46416	3.97399e+06	2.23699e+06	1.86264e+06	1.16898e+06	2.41915e+06	3.08286e+06	600826	1.53599e+06	1.94607e+06	1.01698e+06	1.52537e+06	1.5224e+06	1.15283e+06	1.65168e+06	1.49223e+06	1.3228e+06	1.64067e+06	1.58942e+06	1.24584e+06	1.31047e+06	2.11714e+06
Q31R79	2	2	0.954275	0.999811	0.104639	23455	163503	95301.2	100201	79025.3	194505	163696	19058.3	92165.1	226191	48317.9	100222	187422	42679.8	131606	192030	92890.2	145785	158769	77307.3	93374.4	145384
Q31RS8	2	2	0.825968	0.999811	0.156942	21606	1.88265e+06	1.30078e+06	1.27563e+06	907932	1.39069e+06	1.34096e+06	1.70067e+06	1.2142e+06	1.81017e+06	1.15059e+06	1.25731e+06	1.541e+06	925964	1.88472e+06	1.88636e+06	1.24299e+06	1.4083e+06	1.65578e+06	1.1721e+06	1.26422e+06	1.82889e+06
Q31R85	2	2	0.377962	0.757922	0.345853	20041	188142	197769	192644	109035	101205	123229	139311	141585	260469	223798	148312	291014	254736	148777	275034	124324	200542	263522	153771	69349.5	275745
