# Supplementary material for: Probing the biogenesis pathway and dynamics of thylakoid membranes
Source: Nat Commun. 2021 Jun 9;12:3475. doi: 10.1038/s41467-021-23680-1 (PMC8190092; doi:10.1038/s41467-021-23680-1)
Supplement: Supplementary file 12 — Source Data [file 41467_2021_23680_MOESM12_ESM.xlsx]

## Sheet: Fig. 1b
number of thylakoid layers
		GL		HL		LL 1		LL 2		LL 3		LL 4		LL 5
	cell	side 1	side 2	side 1	side 2	side 1	side 2	side 1	side 2	side 1	side 2	side 1	side 2	side 1	side 2
	1	4	3	1	2	1	3	2	2	3	2	3	3	3	3
	2	3	3	1	2	1	3	2	2.5	3	2	3	2.5	3	3
	3	3.5	3	1.5	1.5	1.5	2	2	3	3	3	3	3	3	2.5
	4	4	4	1	1	1.5	3	1	3	2	2	3	3	3	3
	5	3.5	3	1	2	1	3	2	2.5	3	2	3	3	3	3
	6	3	3.5	1	2	1	3	2	2.5	3	3	3	3	3	3
	7	3.5	3	1	2	1	3	2	2	3	3	3	2	3	3
	8	3	3	1	1	1	3	2	2	3	3	3	3	3	3
	9	3.5	3.5	1	2	1	3	2	3	3	3	3	2.5	3	3
	10	3	3.5	1	2	1	3	2	2	3	2	3	3	3	3
	11	3	4	1	2	1	3.5	2	3	3	3	3	3	3	2.5
	12	3.5	3	1	2	1	3	2	2.5	2	2	3	2.5	2.5	3
	13	3	3.5	2	2	1	3	1	3	3	2	2.5	2.5	3	3
	14	4	3	1	2	1	3	2	2	3	2	2.5	2	3	2.5
	15	3	3.5	1	2	1	3	2	2.5	3	3	3	3	2.5	3
	16	3	4	1	2	1	3	2	2	3	2	3	3	4	4
	17	4	3.5	1	2	1	3	2	2.5	3	3	3	2.5	2.5	3
	18	3.5	3	1	2	1.5	3.5	2	2	3	2	3	3	4	3
	19	3.5	3.5	1	2	1	2	2	3	2.5	2	2	3	3	3
	20	4	4	1.5	2	1	3	1.5	2.5	2	2.5	3	3	3	3
	21	3	4	1	1.5	1.5	3	2	2.5	2	2	3	3	3	3
	22	4	3	1.5	1.5	1.5	3	2	3	3	2.5	3	3	2.5	2.5
	23	3.5	3	1	2	1	2	2	2	3	3	3	3	3	4
	24	3.5	3.5	2	2	1	3	2	2.5	3	2	2.5	2.5	3	3
	25	3.5	3.5	1	2	1	3.5	1.5	2	2.5	3	3	3	3	3
	26	3.5	3.5	1	2	1	3	1	2.5	3	2.5	2.5	2.5	3	3
	27	3.5	3	1	2	1.5	3.5	2	3	3	2.5	3	2.5	3	4
	28	3	3	1	2	1.5	3.5	2	2	3	2	2	2	3	2.5
	29	4	3.5	2	2	1	3	2	3	3	3	2.5	2.5	2.5	3
	30	3	4	1	1	1	3	2	2.5	2.5	2	3	2	3	3
	31	3.5	3	1.5	2	1	3	2	3	3	2.5	3	2.5	3	3
	32	4	3.5	1	2	1.5	3.5	2	2	2.5	2.5	3	2.5	3	3
	33	3	3	1.5	2	1	3	1	2.5	2	2.5	2.5	2	3	2.5
	24	4	3	1	2	1	3	1.5	2.5	2.5	3	3	3	3	3
	35	4	4	1	2	1	3	2	2.5	3	2.5	3	2	3	3
	36	3	4	1	2	1	3	2	3	2.5	2	2.5	3	3	2.5
	37	3.5	4	1	2	1	3	1	2	3	2	3	2.5	3	4
	38	3	3	1	2	1	3.5	2	3	3	3	3	3	3	3
	39	3	4	2	1	1.5	2	2	2.5	3	3	3	3	3	3
	40	3	3	1	2	1.5	3	2	2	3	2.5	3	2.5	3	3
	41	4	3.5	1	1.5	1	3	2	3	2.5	3	2	2.5	2.5	3
	42	3	3.5	1	2	1	3	1	3	2.5	3	3	3	2.5	3
	43	3.5	3.5	1	2	1	3	2	2.5	2.5	2	2.5	3	2.5	3
	44	3	3.5	1.5	1	1	3	2	2	3	2	3	2	3	3
	45	3	3	1	1	1	3	2	2.5	2	3	3	2.5	3	3
	46	3	4	1	2	1	2	1.5	3	3	3	3	3	3	3
	47	3	3	1.5	2	1	3	2	2.5	3	2	3	3	3	3
	48	3	3	1.5	2	1	3	1	2	2	3	3	3	3	3
	49	3	3.5	1	2	1	3	1.5	2.5	2.5	2	3	2	3	2.5
	50	3.5	4	2	2	1	3	1	2	2.5	2	3	3	4	3

## Sheet: Fi. 1c
Distance (nm) between thylakoid layers
cell	GL	HL	LL 1	LL 2	LL 3	LL 4	LL 5
1	80.9	108.4	105.1	83.1	82.1	78.8	75.5
2	73.5	108.1	101.9	88.7	77.8	75.6	69
3	78.8	109.1	113.2	85.4	78.8	80.1	78.8
4	82.1	108.4	111.6	94.2	82.1	77.6	78.9
5	78.9	112	101.8	82.1	78.5	72.2	69
6	78.8	109	118.1	89	75.6	75.6	82.1
7	85.4	108	119.7	95.2	69.5	82.1	75.6
8	75.5	109.2	101.8	75.5	75.5	81	75.5
9	68.5	111	98.6	82.3	82.2	75.6	75.5
10	82.1	108.3	118.2	82.6833	78.8	79.1	69
11	82.1	109.9	109.7	80	82.1	75.5	75.6
12	82.3	112	113	83	85.4	75.46	72.2
13	78.8	108.5	108	84.1	81.4	78.8	75.6
14	75.5	110	109.1	78	74	78.9	71.86
15	75.6	111.62	110	84	75	82.72	82.12
16	83.08	110.96	102.05	91.2	77.06	81.56	74.92
17	79.94	110.38	106.41	82.58	75.53	82.02	82.71
18	80.42	112.05	114.67	91.83	80.53	79.71	71.23
19	74.19	108.2	113.45	86.96	84.46	85.5	83.78
20	77.05	108.63	108.04	84.1	78.05	83.26	83.77
21	82.74	111.15	107.9	79.29	80.57	71.02	74.45
22	74.67	109.79	109.1	83.34	74.28	70.37	81.68
23	74.42	109.97	110.67	86.87	80.64	75.2	81.79
24	75.2	107.77	110.41	91.54	74.81	81.69	81.35
25	82.66	109.16	109.97	94	82.09	85.24	74.88
26	79.92	111.35	112.17	91.44	78.03	79.46	79.49
27	81.23	109.83	106.01	81.84	81.44	75.73	76.52
28	82.55	107.58	103.45	79.42	80.39	83.67	72.41
29	76.97	109.68	118.28	79.31	80.18	71.2	72.63
30	83.58	108.19	113.05	88.17	84.14	80.46	79.91
31	79.32	112.55	112.77	85.03	80.85	77.46	74.53
32	79.75	108.06	104.48	81.12	81.21	71	84.26
33	78.88	108.8	106.52	77.06	77.65	74.88	81.09
24	79.06	109.16	116.39	78.34	76.01	82.51	84.53
35	80.58	107.15	116.54	80.14	82.69	83.21	78.48
36	76.56	107.11	117.1	75.65	84.63	82.56	84.62
37	76.61	111.55	117.22	82.52	81.96	72.53	72.93
38	78.04	108.03	109.09	91.96	76.36	80.8	83.2
39	74.1	106.19	104.36	91.01	79.54	75.83	81.32
40	78.01	108.72	103.99	93	77.39	80.22	73.62
41	77	109.17	117.68	80.12	84.33	77.61	73.51
42	79.49	106.49	115.79	86.88	82.49	74.52	83.41
43	82.85	112.44	110.61	90.21	78.34	82.31	83.67
44	84.3	112.03	106.87	80.45	75.19	81.09	82.68
45	76.82	110.57	108.12	87.1	81.85	76.9	84.85
46	81.19	109.27	119.38	90.22	75.53	77.31	78.53
47	78.29	107.13	109.59	80.62	81.46	77.46	78.04
48	81.38	108.42	119.19	86.97	74.36	77.42	71.13
49	76.89	110.9	115.68	94	76.09	70.84	81.55
50	74.1	108.31	114.52	76.88	80.75	73.28	75.22

## Sheet: Fig. 4a
	Rep. 1						Rep. 2						Rep 3.

## Sheet: Fig. 4b
					Rep.1								Rep. 2									Rep.3

## Sheet: Fig. 4c
	Rep. 1									Rep. 2									Rep. 3

## Sheet: Fig. 5b, GL
1		2		3		4		5		6		7		8		9		10		11		12		13		14		15		16		17		18		19		20		21		22		23		24		25
length	GFP	length	GFP	length	GFP	length	GFP	length	GFP	length	GFP	length	GFP	length	GFP	length	GFP	length	GFP	length	GFP	length	GFP	length	GFP	length	GFP	length	GFP	length	GFP	length	GFP	length	GFP	length	GFP	length	GFP	length	GFP	length	GFP	length	GFP	length	GFP	length	GFP
0	89.9776	0	89.4106	0	63.4361	0	108.132	0	56.2379	0	76.977	0	57.0914	0	91.7293	0	65.9684	0	104.6459	0	66.9221	0	96.4477	0	70.9938	0	116.0521	0	59.1694	0	64.924	0	100.6147	0	65.0931	0	48.3872	0	48.4908	0	89.312	0	81.83	0	72.0279	0	53.5631	0	81.9771
0.02393	90.8428	0.02393	86.5623	0.02393	63.2327	0.02393	101.1645	0.02393	57.9672	0.02393	81.2011	0.02393	59.9144	0.02393	93.0278	0.02393	63.9659	0.02393	95.4212	0.02393	67.7533	0.02393	89.8806	0.02393	73.5128	0.02393	120.8011	0.02393	61.4791	0.02393	63.776	0.02393	106.9428	0.02393	69.1605	0.02393	54.4351	0.02393	51.5437	0.02393	89.2741	0.02393	81.201	0.02393	68.7034	0.02393	57.279	0.02393	87.5979
0.04785	89.0963	0.04785	90.8329	0.04785	66.5622	0.04785	96.0191	0.04785	59.582	0.04785	88.5297	0.04785	65.266	0.04785	95.7318	0.04785	57.3841	0.04785	92.5136	0.04785	70.456	0.04785	86.5419	0.04785	72.0717	0.04785	120.72	0.04785	65.6114	0.04785	69.0719	0.04785	101.838	0.04785	68.493	0.04785	59.335	0.04785	54.4751	0.04785	92.299	0.04785	79.733	0.04785	71.2449	0.04785	63.055	0.04785	88.6594
0.07178	86.9667	0.07178	94.6602	0.07178	75.3813	0.07178	92.9016	0.07178	63.3579	0.07178	94.8378	0.07178	69.7971	0.07178	100.6376	0.07178	56.7079	0.07178	88.1229	0.07178	71.5165	0.07178	88.0174	0.07178	71.236	0.07178	119.7344	0.07178	65.7914	0.07178	76.2588	0.07178	94.6962	0.07178	62.9617	0.07178	60.5544	0.07178	57.6945	0.07178	91.0377	0.07178	71.397	0.07178	72.4056	0.07178	66.3525	0.07178	86.7696
0.0957	87.9196	0.0957	94.545	0.0957	84.2782	0.0957	91.691	0.0957	69.9052	0.0957	100.0472	0.0957	72.7136	0.0957	107.3694	0.0957	61.7274	0.0957	83.9791	0.0957	72.8907	0.0957	96.9822	0.0957	70.0931	0.0957	119.9187	0.0957	64.187	0.0957	79.0162	0.0957	92.5338	0.0957	54.7375	0.0957	57.5486	0.0957	57.6796	0.0957	90.0151	0.0957	67.105	0.0957	69.7222	0.0957	65.9325	0.0957	84.3102
0.11963	87.9885	0.11963	93.8143	0.11963	89.5122	0.11963	88.3363	0.11963	78.5427	0.11963	96.8675	0.11963	73.3116	0.11963	109.6903	0.11963	64.6883	0.11963	84.5207	0.11963	68.1631	0.11963	100.6889	0.11963	66.0228	0.11963	115.9856	0.11963	65.4143	0.11963	88.0448	0.11963	89.5755	0.11963	50.4994	0.11963	55.7225	0.11963	55.0153	0.11963	92.299	0.11963	62.946	0.11963	66.0162	0.11963	63.4572	0.11963	82.331
0.14355	77.6556	0.14355	89.3107	0.14355	97.5935	0.14355	86.1557	0.14355	80.4669	0.14355	89.6682	0.14355	73.9923	0.14355	105.3065	0.14355	64.7967	0.14355	85.4401	0.14355	62.7874	0.14355	96.6311	0.14355	62.4554	0.14355	105.7946	0.14355	64.2465	0.14355	91.8915	0.14355	84.1612	0.14355	51.2448	0.14355	53.3985	0.14355	54.7803	0.14355	92.8069	0.14355	59.078	0.14355	65.8343	0.14355	60.4735	0.14355	76.422
0.16748	69.712	0.16748	89.1608	0.16748	109.5978	0.16748	84.294	0.16748	76.9717	0.16748	84.9204	0.16748	71.4259	0.16748	100.8334	0.16748	62.7131	0.16748	85.5039	0.16748	63.4164	0.16748	87.7802	0.16748	60.6233	0.16748	97.0201	0.16748	68.3893	0.16748	92.1603	0.16748	81.2172	0.16748	53.8131	0.16748	56.065	0.16748	56.4652	0.16748	98.999	0.16748	55.647	0.16748	69.7359	0.16748	63.1645	0.16748	75.2364
0.19141	74.3375	0.19141	90.5427	0.19141	116.3532	0.19141	87.7713	0.19141	70.47	0.19141	87.1244	0.19141	67.9918	0.19141	92.7308	0.19141	54.7061	0.19141	84.5269	0.19141	61.2024	0.19141	85.1246	0.19141	62.029	0.19141	94.3031	0.19141	75.0111	0.19141	92.6936	0.19141	77.0918	0.19141	56.1794	0.19141	59.0249	0.19141	55.093	0.19141	101.0032	0.19141	53.137	0.19141	74.6256	0.19141	68.4779	0.19141	77.727
0.21533	84.7084	0.21533	92.307	0.21533	116.4233	0.21533	92.0063	0.21533	65.9383	0.21533	91.4906	0.21533	66.095	0.21533	87.5716	0.21533	46.6542	0.21533	86.5482	0.21533	59.8337	0.21533	85.8714	0.21533	64.2089	0.21533	91.9349	0.21533	79.7677	0.21533	90.6759	0.21533	77.8581	0.21533	58.8458	0.21533	57.3445	0.21533	53.9263	0.21533	100.9075	0.21533	52.832	0.21533	80.6126	0.21533	72.1456	0.21533	80.2089
0.23926	92.606	0.23926	87.0768	0.23926	114.4263	0.23926	94.4258	0.23926	61.769	0.23926	91.6219	0.23926	62.1136	0.23926	83.7221	0.23926	44.0332	0.23926	92.0096	0.23926	58.7126	0.23926	87.9778	0.23926	70.6996	0.23926	95.0745	0.23926	77.9746	0.23926	87.888	0.23926	78.0053	0.23926	64.2118	0.23926	53.9709	0.23926	55.5265	0.23926	102.1143	0.23926	54.719	0.23926	79.5159	0.23926	77.2286	0.23926	77.3158
0.26318	95.673	0.26318	83.4195	0.26318	108.0595	0.26318	91.3997	0.26318	57.9312	0.26318	89.3919	0.26318	60.4741	0.26318	84.6061	0.26318	43.351	0.26318	102.0078	0.26318	60.9481	0.26318	90.2824	0.26318	77.8995	0.26318	104.1026	0.26318	79.6016	0.26318	79.1585	0.26318	76.8598	0.26318	69.3444	0.26318	51.5673	0.26318	59.3992	0.26318	106.304	0.26318	52.38	0.26318	77.9678	0.26318	79.669	0.26318	71.5818
0.28711	96.5346	0.28711	80.4199	0.28711	99.0818	0.28711	86.9931	0.28711	53.4173	0.28711	85.2291	0.28711	63.4612	0.28711	88.4425	0.28711	43.3821	0.28711	104.3425	0.28711	67.6527	0.28711	93.6227	0.28711	84.7542	0.28711	106.8724	0.28711	86.5874	0.28711	71.6109	0.28711	76.5565	0.28711	68.5316	0.28711	50.4685	0.28711	60.2933	0.28711	111.4504	0.28711	50.642	0.28711	74.4246	0.28711	73.3419	0.28711	70.3762
0.31104	97.0537	0.31104	81.9554	0.31104	91.1276	0.31104	83.9861	0.31104	50.2178	0.31104	84.1366	0.31104	68.0088	0.31104	94.9414	0.31104	43.1991	0.31104	105.3568	0.31104	75.6743	0.31104	96.9464	0.31104	90.9593	0.31104	112.2534	0.31104	94.986	0.31104	70.442	0.31104	75.1349	0.31104	67.3017	0.31104	49.4101	0.31104	59.11	0.31104	115.8273	0.31104	53.284	0.31104	72.0195	0.31104	71.1469	0.31104	66.5116
0.33496	95.1274	0.33496	82.1911	0.33496	86.0878	0.33496	82.0575	0.33496	53.6961	0.33496	81.8498	0.33496	71.6863	0.33496	98.6429	0.33496	51.1757	0.33496	110.589	0.33496	71.387	0.33496	96.7305	0.33496	92.313	0.33496	114.4241	0.33496	96.1258	0.33496	67.9032	0.33496	78.5861	0.33496	68.7482	0.33496	50.3062	0.33496	59.2881	0.33496	115.7972	0.33496	53.872	0.33496	74.3624	0.33496	67.9175	0.33496	66.575
0.35889	95.2439	0.35889	83.1337	0.35889	81.4956	0.35889	86.2052	0.35889	59.8098	0.35889	79.9551	0.35889	70.8622	0.35889	100.8593	0.35889	58.0891	0.35889	116.0266	0.35889	64.2714	0.35889	94.0328	0.35889	91.2062	0.35889	111.2777	0.35889	94.6521	0.35889	66.9972	0.35889	80.1856	0.35889	71.7258	0.35889	55.5737	0.35889	56.544	0.35889	110.4513	0.35889	49.928	0.35889	73.4999	0.35889	64.7503	0.35889	68.9896
0.38281	92.6693	0.38281	85.9396	0.38281	78.8813	0.38281	93.4032	0.38281	62.2121	0.38281	81.7144	0.38281	70.8624	0.38281	98.2114	0.38281	64.1321	0.38281	117.3608	0.38281	63.2476	0.38281	90.9619	0.38281	88.9769	0.38281	105.1489	0.38281	92.1381	0.38281	69.901	0.38281	74.8321	0.38281	71.9277	0.38281	60.5681	0.38281	50.3648	0.38281	108.7784	0.38281	46.606	0.38281	78.3259	0.38281	67.1881	0.38281	70.9058
0.40674	88.4971	0.40674	83.0516	0.40674	78.8694	0.40674	100.4706	0.40674	61.4246	0.40674	81.9752	0.40674	71.0812	0.40674	90.7736	0.40674	67.5991	0.40674	121.5254	0.40674	58.5464	0.40674	89.1892	0.40674	87.2872	0.40674	97.2015	0.40674	93.8764	0.40674	71.5789	0.40674	74.1163	0.40674	67.6823	0.40674	62.6505	0.40674	43.768	0.40674	104.6829	0.40674	42.029	0.40674	82.7757	0.40674	73.4827	0.40674	71.685
0.43066	86.2282	0.43066	83.0347	0.43066	76.5983	0.43066	106.4723	0.43066	59.8207	0.43066	80.975	0.43066	70.7283	0.43066	83.1424	0.43066	68.9751	0.43066	115.1765	0.43066	59.5774	0.43066	81.0208	0.43066	89.0898	0.43066	94.3653	0.43066	91.0179	0.43066	72.4931	0.43066	78.9502	0.43066	62.9293	0.43066	65.8805	0.43066	39.8496	0.43066	99.8405	0.43066	40.488	0.43066	83.735	0.43066	81.8885	0.43066	70.2625
0.45459	83.5759	0.45459	86.0498	0.45459	75.3831	0.45459	113.0024	0.45459	59.8992	0.45459	80.1405	0.45459	72.8939	0.45459	76.6215	0.45459	68.2061	0.45459	105.9938	0.45459	63.4347	0.45459	74.2867	0.45459	92.1812	0.45459	93.2401	0.45459	91.7213	0.45459	75.9834	0.45459	79.9442	0.45459	59.8661	0.45459	68.6332	0.45459	41.6588	0.45459	95.7621	0.45459	38.711	0.45459	87.137	0.45459	85.0375	0.45459	69.736
0.47852	82.4958	0.47852	89.793	0.47852	75.4953	0.47852	111.6403	0.47852	57.9914	0.47852	81.2763	0.47852	80.0726	0.47852	71.3854	0.47852	68.3109	0.47852	94.8014	0.47852	66.9326	0.47852	69.0996	0.47852	91.6406	0.47852	95.6914	0.47852	91.8631	0.47852	77.569	0.47852	80.4377	0.47852	55.5048	0.47852	70.4865	0.47852	45.1011	0.47852	88.0804	0.47852	38.686	0.47852	90.3731	0.47852	83.9632	0.47852	66.1037
0.50244	76.7131	0.50244	90.9741	0.50244	76.732	0.50244	110.9659	0.50244	57.7695	0.50244	81.9186	0.50244	85.8516	0.50244	70.4064	0.50244	69.5801	0.50244	84.6354	0.50244	66.7584	0.50244	65.3415	0.50244	89.7929	0.50244	96.925	0.50244	87.4956	0.50244	75.7046	0.50244	82.2196	0.50244	54.212	0.50244	73.0124	0.50244	47.1253	0.50244	85.8835	0.50244	38.49	0.50244	90.436	0.50244	80.997	0.50244	59.5434
0.52637	74.9223	0.52637	92.9473	0.52637	81.7573	0.52637	108.6959	0.52637	56.296	0.52637	84.2187	0.52637	83.5456	0.52637	72.9427	0.52637	70.573	0.52637	79.5747	0.52637	66.6494	0.52637	67.6488	0.52637	92.235	0.52637	101.0366	0.52637	80.7231	0.52637	75.6588	0.52637	83.6527	0.52637	58.8495	0.52637	78.1119	0.52637	51.4801	0.52637	87.4011	0.52637	39.405	0.52637	84.3265	0.52637	74.9303	0.52637	53.3674
0.55029	76.8993	0.55029	91.1381	0.55029	86.0893	0.55029	104.9635	0.55029	54.113	0.55029	83.3176	0.55029	84.3843	0.55029	73.9931	0.55029	66.9218	0.55029	76.8006	0.55029	69.6181	0.55029	73.3582	0.55029	90.0229	0.55029	106.0245	0.55029	75.4695	0.55029	76.0608	0.55029	82.6502	0.55029	64.6816	0.55029	84.3879	0.55029	55.614	0.55029	90.8268	0.55029	41.753	0.55029	79.825	0.55029	66.9315	0.55029	48.5448
0.57422	77.4522	0.57422	87.6645	0.57422	88.2687	0.57422	100.3107	0.57422	52.6261	0.57422	80.7402	0.57422	85.748	0.57422	73.2771	0.57422	60.4247	0.57422	77.8411	0.57422	74.7974	0.57422	73.6945	0.57422	92.3041	0.57422	110.6949	0.57422	76.2715	0.57422	74.3451	0.57422	78.5306	0.57422	69.5247	0.57422	86.2846	0.57422	56.916	0.57422	89.8494	0.57422	44.396	0.57422	78.0625	0.57422	63.9658	0.57422	43.981
0.59814	81.1567	0.59814	86.5903	0.59814	91.4603	0.59814	96.3233	0.59814	52.9761	0.59814	80.1598	0.59814	93.1997	0.59814	76.5237	0.59814	54.9285	0.59814	84.2084	0.59814	79.8935	0.59814	80.0481	0.59814	96.9331	0.59814	114.2565	0.59814	79.2183	0.59814	74.6913	0.59814	76.7543	0.59814	66.9037	0.59814	83.0016	0.59814	58.9578	0.59814	90.0243	0.59814	47.04	0.59814	69.8019	0.59814	63.5364	0.59814	42.1627
0.62207	84.7685	0.62207	85.4156	0.62207	95.0237	0.62207	92.1388	0.62207	53.0417	0.62207	85.5565	0.62207	92.5045	0.62207	80.4278	0.62207	55.6938	0.62207	92.6405	0.62207	84.7108	0.62207	88.537	0.62207	99.0147	0.62207	111.9085	0.62207	82.7689	0.62207	78.0962	0.62207	76.1243	0.62207	67.933	0.62207	79.1015	0.62207	56.6894	0.62207	90.1691	0.62207	50.833	0.62207	59.4061	0.62207	65.3281	0.62207	44.6669
0.646	88.1392	0.646	86.664	0.646	100.4512	0.646	93.1615	0.646	51.6908	0.646	89.0421	0.646	89.0207	0.646	77.43	0.646	56.8317	0.646	93.3966	0.646	90.1443	0.646	93.9413	0.646	99.6481	0.646	106.7733	0.646	82.709	0.646	78.9519	0.646	75.0036	0.646	73.4933	0.646	78.1328	0.646	51.9123	0.646	87.8435	0.646	52.765	0.646	53.6208	0.646	70.1088	0.646	49.0922
0.66992	87.6597	0.66992	89.1775	0.66992	105.9524	0.66992	88.9681	0.66992	50.266	0.66992	94.067	0.66992	86.7184	0.66992	74.0439	0.66992	58.563	0.66992	94.6384	0.66992	95.4611	0.66992	94.9999	0.66992	98.4342	0.66992	103.5442	0.66992	86.4754	0.66992	87.6773	0.66992	67.9377	0.66992	79.7206	0.66992	73.6933	0.66992	47.3648	0.66992	82.0137	0.66992	54.47	0.66992	56.7446	0.66992	77.6604	0.66992	51.2571
0.69385	84.83	0.69385	86.7312	0.69385	108.2949	0.69385	87.224	0.69385	53.3215	0.69385	99.6244	0.69385	82.2343	0.69385	70.3046	0.69385	56.7947	0.69385	92.5472	0.69385	94.8698	0.69385	93.8839	0.69385	98.186	0.69385	99.6574	0.69385	91.9609	0.69385	96.6146	0.69385	62.4597	0.69385	80.4435	0.69385	67.8006	0.69385	43.7746	0.69385	80.0153	0.69385	59.129	0.69385	62.4505	0.69385	82.8569	0.69385	47.8212
0.71777	84.592	0.71777	86.5023	0.71777	104.6649	0.71777	84.3033	0.71777	54.3136	0.71777	101.6722	0.71777	80.7886	0.71777	67.5222	0.71777	56.8862	0.71777	91.951	0.71777	94.7413	0.71777	92.4413	0.71777	98.0818	0.71777	96.4924	0.71777	93.9237	0.71777	102.0346	0.71777	58.9457	0.71777	76.1468	0.71777	65.5421	0.71777	44.3689	0.71777	80.8868	0.71777	62.764	0.71777	68.4587	0.71777	87.22	0.71777	46.0238
0.7417	81.1123	0.7417	87.8704	0.7417	98.1217	0.7417	83.4851	0.7417	55.9157	0.7417	103.0772	0.7417	78.3203	0.7417	67.5964	0.7417	62.3949	0.7417	93.4353	0.7417	92.3293	0.7417	92.722	0.7417	97.3482	0.7417	94.9147	0.7417	93.6221	0.7417	104.1154	0.7417	60.3366	0.7417	73.4928	0.7417	63.8414	0.7417	45.9145	0.7417	80.9359	0.7417	69.915	0.7417	76.3049	0.7417	85.9783	0.7417	49.3344
0.76562	75.955	0.76562	88.6039	0.76562	86.6895	0.76562	82.4675	0.76562	56.0386	0.76562	101.8275	0.76562	72.8799	0.76562	73.408	0.76562	71.5076	0.76562	95.9295	0.76562	87.1987	0.76562	90.8041	0.76562	95.3133	0.76562	96.4484	0.76562	96.3933	0.76562	104.007	0.76562	68.7853	0.76562	72.9576	0.76562	64.4137	0.76562	52.8207	0.76562	83.3916	0.76562	75.983	0.76562	80.945	0.76562	81.1002	0.76562	54.031
0.78955	76.0809	0.78955	83.8715	0.78955	76.3634	0.78955	85.1186	0.78955	54.4503	0.78955	99.1564	0.78955	68.2397	0.78955	84.4166	0.78955	79.4012	0.78955	96.285	0.78955	83.7533	0.78955	91.7413	0.78955	90.7952	0.78955	95.7882	0.78955	99.1156	0.78955	98.6093	0.78955	74.2246	0.78955	71.6288	0.78955	66.9446	0.78955	60.8749	0.78955	83.199	0.78955	82.976	0.78955	83.897	0.78955	73.9561	0.78955	61.5883
0.81348	76.8599	0.81348	79.2933	0.81348	69.7501	0.81348	90.5593	0.81348	51.8215	0.81348	97.6142	0.81348	65.438	0.81348	97.8738	0.81348	79.3183	0.81348	94.6165	0.81348	84.5404	0.81348	89.7381	0.81348	84.134	0.81348	99.093	0.81348	101.0026	0.81348	89.9384	0.81348	73.7925	0.81348	68.9468	0.81348	71.2068	0.81348	63.0389	0.81348	85.0128	0.81348	96.305	0.81348	87.5259	0.81348	67.0407	0.81348	66.4764
0.8374	77.0613	0.8374	82.2221	0.8374	68.0373	0.8374	93.7889	0.8374	51.7272	0.8374	94.9278	0.8374	62.9887	0.8374	110.9335	0.8374	75.4446	0.8374	91.4982	0.8374	86.3666	0.8374	85.6413	0.8374	80.1592	0.8374	106.4211	0.8374	94.3268	0.8374	79.1671	0.8374	76.9199	0.8374	65.8749	0.8374	75.6587	0.8374	63.3798	0.8374	87.3428	0.8374	109.904	0.8374	89.3932	0.8374	62.0451	0.8374	68.1206
0.86133	77.6433	0.86133	88.6719	0.86133	67.2619	0.86133	98.6985	0.86133	57.4841	0.86133	89.9695	0.86133	64.098	0.86133	118.2719	0.86133	69.3851	0.86133	89.4349	0.86133	87.521	0.86133	82.5897	0.86133	79.5481	0.86133	112.7273	0.86133	88.4132	0.86133	74.113	0.86133	76.5897	0.86133	60.8886	0.86133	71.8036	0.86133	64.5404	0.86133	85.7373	0.86133	115.27	0.86133	91.669	0.86133	59.7638	0.86133	67.506
0.88525	78.1475	0.88525	96.9351	0.88525	66.002	0.88525	104.3388	0.88525	61.0882	0.88525	89.2748	0.88525	65.0641	0.88525	118.4656	0.88525	66.4628	0.88525	88.3188	0.88525	88.6634	0.88525	80.4479	0.88525	83.0209	0.88525	111.7545	0.88525	85.9983	0.88525	73.5092	0.88525	77.9928	0.88525	57.1165	0.88525	70.819	0.88525	65.716	0.88525	86.7897	0.88525	116.308	0.88525	91.6416	0.88525	60.614	0.88525	64.876
0.90918	81.1248	0.90918	98.8102	0.90918	67.2891	0.90918	104.698	0.90918	60.2445	0.90918	94.49	0.90918	69.2519	0.90918	114.7047	0.90918	65.5976	0.90918	92.614	0.90918	90.2584	0.90918	81.2565	0.90918	90.1436	0.90918	107.2495	0.90918	88.4499	0.90918	77.8326	0.90918	86.0661	0.90918	57.127	0.90918	72.1036	0.90918	67.8249	0.90918	88.7423	0.90918	118.213	0.90918	89.6162	0.90918	61.6224	0.90918	65.4275
0.93311	82.4978	0.93311	99.981	0.93311	72.9499	0.93311	104.5599	0.93311	60.5932	0.93311	91.2586	0.93311	75.6322	0.93311	111.2288	0.93311	68.3656	0.93311	103.2445	0.93311	91.74	0.93311	80.4474	0.93311	95.0853	0.93311	97.8868	0.93311	95.6243	0.93311	83.3743	0.93311	91.423	0.93311	55.1253	0.93311	70.265	0.93311	70.3054	0.93311	93.2186	0.93311	114.083	0.93311	89.6197	0.93311	66.9234	0.93311	64.3768
0.95703	80.83	0.95703	95.7061	0.95703	76.6469	0.95703	104.9754	0.95703	60.0712	0.95703	89.9019	0.95703	72.7629	0.95703	116.3025	0.95703	70.6844	0.95703	117.578	0.95703	88.1949	0.95703	81.7292	0.95703	97.4896	0.95703	92.9276	0.95703	103.2132	0.95703	85.6167	0.95703	100.5043	0.95703	52.7497	0.95703	68.096	0.95703	70.1486	0.95703	92.4382	0.95703	115.156	0.95703	91.6828	0.95703	72.8818	0.95703	64.1465
0.98096	77.5748	0.98096	88.7054	0.98096	82.3921	0.98096	106.2523	0.98096	58.2044	0.98096	89.7411	0.98096	76.4848	0.98096	117.9445	0.98096	73.9888	0.98096	126.8016	0.98096	87.101	0.98096	80.5779	0.98096	98.0666	0.98096	86.7847	0.98096	102.433	0.98096	88.7184	0.98096	108.2668	0.98096	52.9046	0.98096	70.6272	0.98096	67.2325	0.98096	86.7899	0.98096	114.753	0.98096	96.803	0.98096	77.178	0.98096	64.4599
1.00488	76.8426	1.00488	82.234	1.00488	87.275	1.00488	103.2141	1.00488	57.5111	1.00488	85.0434	1.00488	77.7942	1.00488	122.2526	1.00488	76.3879	1.00488	127.7096	1.00488	86.0354	1.00488	80.5813	1.00488	94.1913	1.00488	84.2065	1.00488	94.341	1.00488	90.1719	1.00488	113.4539	1.00488	55.267	1.00488	72.2883	1.00488	63.2115	1.00488	80.5072	1.00488	112.586	1.00488	99.8826	1.00488	77.3873	1.00488	65.7756
1.02881	75.7665	1.02881	81.8873	1.02881	87.1675	1.02881	102.1012	1.02881	59.6983	1.02881	81.7892	1.02881	80.859	1.02881	125.9253	1.02881	75.7248	1.02881	124.3407	1.02881	85.5195	1.02881	85.5411	1.02881	90.2876	1.02881	85.7614	1.02881	92.9997	1.02881	93.6164	1.02881	113.1041	1.02881	58.2971	1.02881	74.7268	1.02881	62.3266	1.02881	77.5064	1.02881	109.997	1.02881	101.1692	1.02881	73.6094	1.02881	64.3818
1.05273	79.777	1.05273	80.5166	1.05273	87.7484	1.05273	102	1.05273	61.0371	1.05273	77.4258	1.05273	83.9911	1.05273	133.7448	1.05273	71.4784	1.05273	114.8334	1.05273	89.1462	1.05273	88.9452	1.05273	83.1702	1.05273	86.4173	1.05273	97.7228	1.05273	94.3963	1.05273	109.812	1.05273	59.6343	1.05273	76.2074	1.05273	61.5915	1.05273	75.202	1.05273	109.983	1.05273	99.9935	1.05273	71.805	1.05273	61.0124
1.07666	83.3965	1.07666	86.5716	1.07666	89.4772	1.07666	98.2206	1.07666	60.8193	1.07666	73.7128	1.07666	80.6258	1.07666	141.4277	1.07666	68.491	1.07666	104.7267	1.07666	87.2844	1.07666	89.5339	1.07666	81.8452	1.07666	87.2546	1.07666	104.2207	1.07666	91.1616	1.07666	109.341	1.07666	58.0674	1.07666	75.9779	1.07666	60.8395	1.07666	71.2419	1.07666	105.461	1.07666	93.4555	1.07666	68.8488	1.07666	59.3105
1.10059	88.2086	1.10059	91.4854	1.10059	91.9597	1.10059	95.9542	1.10059	61.5388	1.10059	77.0985	1.10059	73.3918	1.10059	145.7885	1.10059	66.3119	1.10059	97.0796	1.10059	87.9086	1.10059	85.7895	1.10059	81.5217	1.10059	91.3674	1.10059	109.1788	1.10059	87.7265	1.10059	105.8213	1.10059	56.3122	1.10059	75.5852	1.10059	62.0782	1.10059	70.8274	1.10059	106.574	1.10059	87.5571	1.10059	67.6557	1.10059	57.1604
1.12451	86.9462	1.12451	94.8755	1.12451	94.6069	1.12451	93.645	1.12451	61.3961	1.12451	78.2391	1.12451	66.2655	1.12451	145.7917	1.12451	61.5702	1.12451	91.4653	1.12451	88.2279	1.12451	80.2034	1.12451	78.1299	1.12451	94.5202	1.12451	104.6562	1.12451	83.0831	1.12451	105.1108	1.12451	58.8648	1.12451	75.909	1.12451	63.629	1.12451	73.4493	1.12451	109.467	1.12451	89.1381	1.12451	65.3254	1.12451	63.3633
1.14844	85.7782	1.14844	97.5951	1.14844	93.8102	1.14844	94.7486	1.14844	62.9457	1.14844	77.99	1.14844	60.5442	1.14844	140.8669	1.14844	60.7671	1.14844	91.9577	1.14844	89.5	1.14844	76.932	1.14844	77.3332	1.14844	94.6672	1.14844	98.3746	1.14844	76.9463	1.14844	106.1444	1.14844	58.0192	1.14844	77.0659	1.14844	65.4963	1.14844	73.9645	1.14844	104.711	1.14844	87.7239	1.14844	66.1582	1.14844	65.9176
1.17236	80.667	1.17236	96.3959	1.17236	90.3121	1.17236	99.3246	1.17236	67.9178	1.17236	78.0862	1.17236	60.9494	1.17236	127.6878	1.17236	58.1936	1.17236	92.903	1.17236	90.8348	1.17236	77.2051	1.17236	78.7933	1.17236	96.0505	1.17236	92.0259	1.17236	70.0324	1.17236	106.0117	1.17236	57.0872	1.17236	78.9001	1.17236	67.5011	1.17236	74.3152	1.17236	100.189	1.17236	84.4312	1.17236	65.7255	1.17236	68.0328
1.19629	74.903	1.19629	90.6987	1.19629	87.7022	1.19629	105.4621	1.19629	73.1183	1.19629	84.1808	1.19629	63.0614	1.19629	118.0387	1.19629	58.267	1.19629	96.1478	1.19629	86.6787	1.19629	72.6114	1.19629	78.1249	1.19629	98.854	1.19629	89.2047	1.19629	68.1595	1.19629	102.5781	1.19629	61.4143	1.19629	78.2957	1.19629	68.013	1.19629	76.1666	1.19629	93.761	1.19629	81.9594	1.19629	68.7338	1.19629	67.9421
1.22021	74.9677	1.22021	83.1148	1.22021	86.1944	1.22021	108.3683	1.22021	77.0544	1.22021	91.0347	1.22021	64.0389	1.22021	112.4978	1.22021	56.7312	1.22021	101.047	1.22021	77.1957	1.22021	67.9835	1.22021	82.9462	1.22021	100.6847	1.22021	88.7641	1.22021	67.7991	1.22021	98.6778	1.22021	67.7313	1.22021	74.852	1.22021	65.6595	1.22021	75.9557	1.22021	89.902	1.22021	79.9252	1.22021	69.9999	1.22021	65.6472
1.24414	75.091	1.24414	78.8502	1.24414	84.4671	1.24414	109.8857	1.24414	80.3223	1.24414	89.4825	1.24414	66.1667	1.24414	105.996	1.24414	56.2703	1.24414	104.7964	1.24414	70.196	1.24414	69.3209	1.24414	90.9109	1.24414	102.0061	1.24414	87.3986	1.24414	67.9254	1.24414	96.4529	1.24414	73.0862	1.24414	74.18	1.24414	64.2491	1.24414	77.3182	1.24414	91.547	1.24414	79.093	1.24414	74.7824	1.24414	63.2922
1.26807	82.5779	1.26807	72.5958	1.26807	82.2623	1.26807	110.3386	1.26807	81.982	1.26807	85.9207	1.26807	64.8964	1.26807	106.4804	1.26807	59.8913	1.26807	103.5544	1.26807	70.1159	1.26807	66.982	1.26807	97.5771	1.26807	103.8971	1.26807	87.7499	1.26807	68.143	1.26807	96.7756	1.26807	71.9761	1.26807	73.4351	1.26807	65.6623	1.26807	83.7372	1.26807	98.755	1.26807	81.7021	1.26807	80.9977	1.26807	60.6448
1.29199	85.447	1.29199	66.8224	1.29199	79.5892	1.29199	110.0069	1.29199	79.4141	1.29199	79.8693	1.29199	61.8636	1.29199	110.2804	1.29199	61.5524	1.29199	100.2639	1.29199	75.4133	1.29199	68.1231	1.29199	104.3558	1.29199	104.8633	1.29199	94.852	1.29199	69.0477	1.29199	100.8223	1.29199	66.8815	1.29199	71.7624	1.29199	68.4803	1.29199	91.2775	1.29199	106.065	1.29199	84.1902	1.29199	83.5066	1.29199	54.2187
1.31592	84.5658	1.31592	62.0904	1.31592	78.7742	1.31592	111.679	1.31592	82.4962	1.31592	83.334	1.31592	62.7531	1.31592	113.3564	1.31592	63.2694	1.31592	96.5991	1.31592	83.4996	1.31592	75.076	1.31592	108.012	1.31592	103.8343	1.31592	95.3187	1.31592	70.2101	1.31592	107.1669	1.31592	61.794	1.31592	67.6434	1.31592	74.7805	1.31592	100.3376	1.31592	108.571	1.31592	87.2392	1.31592	84.5052	1.31592	51.331
1.33984	82.9693	1.33984	56.4265	1.33984	79.1615	1.33984	112.9709	1.33984	86.2068	1.33984	92.0005	1.33984	66.666	1.33984	116.1071	1.33984	63.7885	1.33984	94.4093	1.33984	91.9897	1.33984	78.1425	1.33984	106.3624	1.33984	103.1493	1.33984	88.9396	1.33984	68.3486	1.33984	107.5466	1.33984	62.1217	1.33984	63.0817	1.33984	75.8465	1.33984	110.792	1.33984	106.187	1.33984	88.5516	1.33984	81.3153	1.33984	54.2417
1.36377	75.8507	1.36377	53.6741	1.36377	76.5483	1.36377	106.5177	1.36377	86.2818	1.36377	96.8445	1.36377	72.1304	1.36377	122.2538	1.36377	64.1312	1.36377	92.5361	1.36377	99.5989	1.36377	81.3059	1.36377	101.8531	1.36377	97.0076	1.36377	81.9264	1.36377	67.4527	1.36377	108.2953	1.36377	64.7944	1.36377	59.655	1.36377	73.1718	1.36377	117.8881	1.36377	104.53	1.36377	85.2291	1.36377	78.7501	1.36377	58.3856
3877-01-01	70.2123	3877-01-01	52.8375	3877-01-01	73.385	3877-01-01	97.4419	3877-01-01	90.532	3877-01-01	97.021	3877-01-01	77.8587	3877-01-01	125.2708	3877-01-01	61.4561	3877-01-01	92.8564	3877-01-01	110.2021	3877-01-01	93.5778	3877-01-01	102.0441	3877-01-01	96.8499	3877-01-01	83.4025	3877-01-01	70.4766	3877-01-01	106.3424	3877-01-01	69.9356	3877-01-01	59.9544	3877-01-01	69.4846	3877-01-01	120.0823	3877-01-01	102.879	3877-01-01	83.4187	3877-01-01	76.5664	3877-01-01	59.4784
1.41162	70.1841	1.41162	52.6811	1.41162	71.9311	1.41162	90.9674	1.41162	91.7342	1.41162	88.7868	1.41162	81.7098	1.41162	128.1345	1.41162	63.6909	1.41162	89.5481	1.41162	113.4776	1.41162	105.5385	1.41162	103.9643	1.41162	97.6536	1.41162	91.2294	1.41162	76.8851	1.41162	104.3425	1.41162	74.2588	1.41162	58.3895	1.41162	67.1466	1.41162	114.6812	1.41162	106.683	1.41162	82.1628	1.41162	81.4682	1.41162	62.4804
1.43555	66.491	1.43555	56.4277	1.43555	73.3847	1.43555	90.1282	1.43555	95.9905	1.43555	80.9968	1.43555	82.846	1.43555	123.9926	1.43555	62.7661	1.43555	81.6107	1.43555	109.1324	1.43555	120.6646	1.43555	103.8407	1.43555	96.218	1.43555	102.8282	1.43555	78.2463	1.43555	102.8695	1.43555	78.2982	1.43555	59.2887	1.43555	66.3023	1.43555	104.0166	1.43555	106.144	1.43555	79.9815	1.43555	79.8011	1.43555	64.9551
1.45947	66.9996	1.45947	62.123	1.45947	75.9455	1.45947	87.6368	1.45947	97.9365	1.45947	74.3509	1.45947	82.7588	1.45947	118.9693	1.45947	63.2278	1.45947	75.7385	1.45947	99.2278	1.45947	131.1907	1.45947	100.8113	1.45947	94.7371	1.45947	116.6364	1.45947	82.9642	1.45947	97.3282	1.45947	81.6407	1.45947	60.3485	1.45947	59.6631	1.45947	93.6987	1.45947	102.339	1.45947	76.1714	1.45947	78.573	1.45947	66.7715
4834-01-01	67.1641	4834-01-01	67.1703	4834-01-01	75.9159	4834-01-01	82.1428	4834-01-01	98.5677	4834-01-01	70.1789	4834-01-01	78.9658	4834-01-01	118.313	4834-01-01	63.7635	4834-01-01	71.2978	4834-01-01	87.8848	4834-01-01	129.4074	4834-01-01	98.8607	4834-01-01	91.7765	4834-01-01	122.3435	4834-01-01	92.0962	4834-01-01	95.7872	4834-01-01	89.4899	4834-01-01	59.9996	4834-01-01	54.4965	4834-01-01	89.1025	4834-01-01	97.066	4834-01-01	72.9251	4834-01-01	80.2329	4834-01-01	70.4455
1.50732	67.4948	1.50732	71.7248	1.50732	71.2894	1.50732	76.0718	1.50732	96.8195	1.50732	72.5052	1.50732	75.0602	1.50732	120.4728	1.50732	61.6743	1.50732	71.0575	1.50732	82.7332	1.50732	118.305	1.50732	94.5532	1.50732	88.1688	1.50732	130.5193	1.50732	105.8672	1.50732	94.4206	1.50732	95.5561	1.50732	60.9454	1.50732	50.9809	1.50732	91.9432	1.50732	90.866	1.50732	70.8115	1.50732	84.6998	1.50732	75.1663
1.53125	70.666	1.53125	73.4984	1.53125	67.6177	1.53125	73.6502	1.53125	93.3809	1.53125	75.3741	1.53125	73.8082	1.53125	121.6087	1.53125	58.2888	1.53125	72.3665	1.53125	82.3461	1.53125	108.5564	1.53125	95.6794	1.53125	86.4089	1.53125	130.2726	1.53125	119.2102	1.53125	90.3851	1.53125	97.7198	1.53125	59.2775	1.53125	52.1677	1.53125	96.0041	1.53125	87.375	1.53125	67.2613	1.53125	92.7005	1.53125	80.4109
1.55518	76.1985	1.55518	73.6154	1.55518	69.5866	1.55518	77.5502	1.55518	90.6292	1.55518	76.2175	1.55518	76.6258	1.55518	118.7875	1.55518	54.2995	1.55518	69.6611	1.55518	91.8948	1.55518	100.4328	1.55518	97.8374	1.55518	90.3515	1.55518	122.4196	1.55518	129.7642	1.55518	85.9191	1.55518	100.7118	1.55518	53.9368	1.55518	52.1045	1.55518	100.062	1.55518	89.096	1.55518	62.0107	1.55518	99.1567	1.55518	86.3171
5791-01-01	82.0751	5791-01-01	73.7556	5791-01-01	76.0459	5791-01-01	85.9875	5791-01-01	86.621	5791-01-01	76.8729	5791-01-01	80.5286	5791-01-01	113.9258	5791-01-01	51.796	5791-01-01	65.731	5791-01-01	98.0771	5791-01-01	101.9903	5791-01-01	98.6382	5791-01-01	91.433	5791-01-01	110.3976	5791-01-01	132.5895	5791-01-01	81.7584	5791-01-01	105.6319	5791-01-01	53.5584	5791-01-01	46.1372	5791-01-01	101.3053	5791-01-01	92.145	5791-01-01	58.2168	5791-01-01	98.775	5791-01-01	89.7101
1.60303	86.391	1.60303	75.7879	1.60303	84.2233	1.60303	88.2547	1.60303	83.0276	1.60303	77.3583	1.60303	81.3339	1.60303	110.9765	1.60303	50.9864	1.60303	62.2893	1.60303	94.5704	1.60303	100.8055	1.60303	97.8733	1.60303	93.8424	1.60303	96.9113	1.60303	125.1491	1.60303	80.8159	1.60303	107.8118	1.60303	53.8514	1.60303	45.1375	1.60303	98.8181	1.60303	93.16	1.60303	56.6792	1.60303	96.1604	1.60303	87.3639
1.62695	89.0385	1.62695	79.4478	1.62695	88.7189	1.62695	86.6746	1.62695	79.8305	1.62695	83.9288	1.62695	83.2888	1.62695	108.7504	1.62695	54.1202	1.62695	58.5919	1.62695	90.2592	1.62695	101.1328	1.62695	94.8222	1.62695	95.8168	1.62695	86.0671	1.62695	117.4363	1.62695	74.9721	1.62695	110.7045	1.62695	52.0006	1.62695	46.2773	1.62695	97.9148	1.62695	92.805	1.62695	54.9874	1.62695	93.3215	1.62695	78.8971
1.65088	90.3023	1.65088	85.7166	1.65088	89.6196	1.65088	83.9565	1.65088	80.1488	1.65088	87.3837	1.65088	84.2516	1.65088	109.0366	1.65088	58.2967	1.65088	57.0048	1.65088	90.4083	1.65088	98.7173	1.65088	92.4576	1.65088	102.4366	1.65088	78.4892	1.65088	113.1589	1.65088	71.7155	1.65088	114.2539	1.65088	54.2935	1.65088	45.4901	1.65088	96.733	1.65088	90.847	1.65088	56.7169	1.65088	90.2933	1.65088	70.6595
6748-01-01	86.3871	6748-01-01	89.1673	6748-01-01	88.248	6748-01-01	77.8765	6748-01-01	77.9992	6748-01-01	87.4727	6748-01-01	82.282	6748-01-01	119.3199	6748-01-01	62.6385	6748-01-01	58.0094	6748-01-01	92.3168	6748-01-01	102.9053	6748-01-01	94.574	6748-01-01	107.8264	6748-01-01	73.9016	6748-01-01	104.4607	6748-01-01	73.6462	6748-01-01	111.1701	6748-01-01	54.3148	6748-01-01	45.726	6748-01-01	97.9141	6748-01-01	88.184	6748-01-01	65.298	6748-01-01	81.3071	6748-01-01	63.8203
1.69873	78.199	1.69873	91.669	1.69873	88.6833	1.69873	69.9626	1.69873	70.2485	1.69873	85.6079	1.69873	80.7562	1.69873	123.1254	1.69873	67.5816	1.69873	63.3152	1.69873	92.9079	1.69873	109.9472	1.69873	94.5112	1.69873	104.2504	1.69873	70.1659	1.69873	92.585	1.69873	75.3709	1.69873	107.2347	1.69873	50.632	1.69873	52.0374	1.69873	100.6698	1.69873	88.826	1.69873	70.7223	1.69873	76.586	1.69873	56.3108
1.72266	68.1138	1.72266	95.2371	1.72266	89.6719	1.72266	62.9585	1.72266	63.3021	1.72266	85.6597	1.72266	79.6556	1.72266	123.2881	1.72266	71.2194	1.72266	65.8285	1.72266	87.6326	1.72266	114.3357	1.72266	88.921	1.72266	102.6094	1.72266	70.7327	1.72266	80.5593	1.72266	75.9905	1.72266	102.6406	1.72266	50.0161	1.72266	55.9451	1.72266	101.8191	1.72266	88.528	1.72266	74.606	1.72266	71.6073	1.72266	51.0803
1.74658	63.9044	1.74658	97.2981	1.74658	89.4654	1.74658	56.5072	1.74658	61.5081	1.74658	88.4432	1.74658	78.7566	1.74658	132.2991	1.74658	73.8577	1.74658	68.02	1.74658	77.1924	1.74658	116.3418	1.74658	82.8693	1.74658	103.1724	1.74658	75.5883	1.74658	74.3337	1.74658	77.2479	1.74658	96.2448	1.74658	50.3614	1.74658	51.7083	1.74658	100.1782	1.74658	88.876	1.74658	70.6297	1.74658	70.2385	1.74658	48.1278
1.77051	62.8366	1.77051	91.6995	1.77051	88.9782	1.77051	57.2093	1.77051	69.9593	1.77051	93.9351	1.77051	84.3906	1.77051	135.668	1.77051	75.6529	1.77051	64.2714	1.77051	69.9121	1.77051	115.8743	1.77051	75.8329	1.77051	101.6611	1.77051	87.2191	1.77051	73.7762	1.77051	82.9229	1.77051	89.9273	1.77051	53.2186	1.77051	46.5565	1.77051	93.6551	1.77051	96.211	1.77051	63.1861	1.77051	69.7529	1.77051	48.0329
1.79443	61.4068	1.79443	81.6366	1.79443	88.6894	1.79443	56.9248	1.79443	79.7447	1.79443	95.5764	1.79443	90.5323	1.79443	136.1185	1.79443	85.5345	1.79443	63.8704	1.79443	68.9179	1.79443	112.8261	1.79443	75.9834	1.79443	99.5329	1.79443	99.2168	1.79443	73.1969	1.79443	91.1573	1.79443	88.3309	1.79443	53.7287	1.79443	48.3182	1.79443	90.203	1.79443	105.558	1.79443	55.1211	1.79443	68.6244	1.79443	52.196
1.81836	61.5262	1.81836	69.9615	1.81836	85.1185	1.81836	61.7086	1.81836	85.2637	1.81836	92.8152	1.81836	92.545	1.81836	134.7278	1.81836	95.607	1.81836	64.8233	1.81836	71.7973	1.81836	108.4645	1.81836	77.1699	1.81836	94.5148	1.81836	109.1098	1.81836	73.5745	1.81836	98.7904	1.81836	85.1292	1.81836	52.8806	1.81836	56.0784	1.81836	90.8605	1.81836	112.472	1.81836	47.7438	1.81836	67.3331	1.81836	53.86
1.84229	62.2457	1.84229	68.8734	1.84229	81.5384	1.84229	65.4137	1.84229	84.6588	1.84229	91.0278	1.84229	93.111	1.84229	134.2343	1.84229	104.0548	1.84229	63.2024	1.84229	81.2865	1.84229	101.2718	1.84229	83.7635	1.84229	87.1732	1.84229	110.1571	1.84229	75.0138	1.84229	103.5136	1.84229	89.3035	1.84229	52.7906	1.84229	65.5006	1.84229	89.5023	1.84229	117.108	1.84229	44.2462	1.84229	60.8122	1.84229	55.9292
1.86621	59.5989	1.86621	72.8492	1.86621	80.3176	1.86621	65.0339	1.86621	81.5486	1.86621	89.1776	1.86621	89.1421	1.86621	130.3536	1.86621	111.7394	1.86621	61.9766	1.86621	85.6912	1.86621	95.4285	1.86621	92.3382	1.86621	86.1495	1.86621	106.0094	1.86621	77.4961	1.86621	103.6037	1.86621	97.7712	1.86621	52.4567	1.86621	72.7396	1.86621	96.5182	1.86621	120.062	1.86621	40.5974	1.86621	54.3682	1.86621	57.8693
1.89014	57.4989	1.89014	78.6892	1.89014	80.9117	1.89014	63.76	1.89014	82.2153	1.89014	90.7314	1.89014	85.4371	1.89014	123.7215	1.89014	120.4235	1.89014	57.6068	1.89014	85.1581	1.89014	95.0679	1.89014	97.6774	1.89014	90.1676	1.89014	104.1172	1.89014	79.2936	1.89014	104.7105	1.89014	102.1849	1.89014	51.024	1.89014	81.0088	1.89014	105.7063	1.89014	121.409	1.89014	37.7709	1.89014	50.3504	1.89014	59.6182
1.91406	56.197	1.91406	82.0405	1.91406	81.8028	1.91406	62.7336	1.91406	80.7757	1.91406	96.2214	1.91406	83.4844	1.91406	121.3447	1.91406	127.3946	1.91406	56.6324	1.91406	82.8314	1.91406	98.8847	1.91406	96.3361	1.91406	104.0248	1.91406	104.1954	1.91406	81.2939	1.91406	103.1305	1.91406	101.7519	1.91406	49.63	1.91406	88.9203	1.91406	109.4746	1.91406	123.456	1.91406	37.48	1.91406	50.5337	1.91406	59.4142
1.93799	55.6155	1.93799	85.4446	1.93799	83.3069	1.93799	63.0966	1.93799	78.8099	1.93799	98.5039	1.93799	81.4929	1.93799	115.5768	1.93799	127.958	1.93799	58.8527	1.93799	82.3959	1.93799	104.4673	1.93799	87.3968	1.93799	114.1308	1.93799	100.7187	1.93799	87.1534	1.93799	100.8603	1.93799	103.1594	1.93799	47.3387	1.93799	96.1004	1.93799	109.4123	1.93799	124.389	1.93799	40.168	1.93799	54.1067	1.93799	59.1029
1.96191	55.65	1.96191	88.1643	1.96191	81.6996	1.96191	66.8524	1.96191	78.1379	1.96191	95.0316	1.96191	81.1123	1.96191	110.9331	1.96191	122.8203	1.96191	64.4427	1.96191	79.6564	1.96191	110.8659	1.96191	82.6997	1.96191	119.4455	1.96191	91.9202	1.96191	88.767	1.96191	99.3341	1.96191	106.3238	1.96191	45.9848	1.96191	93.3998	1.96191	109.2783	1.96191	123.282	1.96191	45.2601	1.96191	60.1793	1.96191	58.0283
1.98584	55.7141	1.98584	90.6473	1.98584	77.1777	1.98584	69.7439	1.98584	81.9817	1.98584	92.6383	1.98584	80.9064	1.98584	107.7658	1.98584	113.5707	1.98584	69.7729	1.98584	78.3021	1.98584	113.3694	1.98584	77.4544	1.98584	117.3611	1.98584	81.8933	1.98584	85.5456	1.98584	97.6262	1.98584	108.6488	1.98584	49.9308	1.98584	92.4132	1.98584	108.7631	1.98584	118.515	1.98584	48.2766	1.98584	65.2902	1.98584	57.3942
2.00977	56.3424	2.00977	87.112	2.00977	76.4908	2.00977	71.1332	2.00977	86.6851	2.00977	91.3993	2.00977	83.1279	2.00977	104.2179	2.00977	104.8095	2.00977	69.1621	2.00977	74.2025	2.00977	116.0732	2.00977	81.4112	2.00977	107.909	2.00977	75.2533	2.00977	85.0437	2.00977	100.6057	2.00977	107.3822	2.00977	53.0399	2.00977	94.4378	2.00977	104.1005	2.00977	116.5	2.00977	53.1015	2.00977	66.5042	2.00977	57.3766
2.03369	58.75	2.03369	81.1914	2.03369	79.9997	2.03369	68.6684	2.03369	95.4288	2.03369	90.0333	2.03369	85.958	2.03369	105.5228	2.03369	102.5571	2.03369	64.134	2.03369	73.0461	2.03369	116.264	2.03369	82.6694	2.03369	96.3215	2.03369	71.5855	2.03369	85.7012	2.03369	105.2369	2.03369	98.8531	2.03369	52.5933	2.03369	98.3265	2.03369	100.7943	2.03369	114.186	2.03369	54.8561	2.03369	68.7522	2.03369	59.4199
2.05762	58.9404	2.05762	75.0302	2.05762	82.8777	2.05762	66.3344	2.05762	101.1687	2.05762	88.3219	2.05762	90.4788	2.05762	110.9877	2.05762	102.0465	2.05762	60.9869	2.05762	75.6923	2.05762	115.713	2.05762	83.81	2.05762	91.6892	2.05762	71.1168	2.05762	84.1748	2.05762	106.7119	2.05762	92.5947	2.05762	51.7579	2.05762	99.6052	2.05762	101.7149	2.05762	111.362	2.05762	57.345	2.05762	70.7271	2.05762	62.743
2.08154	57.9739	2.08154	67.9277	2.08154	86.8416	2.08154	61.713	2.08154	100.6645	2.08154	86.8433	2.08154	91.5253	2.08154	108.6021	2.08154	98.273	2.08154	64.8669	2.08154	79.3253	2.08154	113.0922	2.08154	79.1796	2.08154	96.0027	2.08154	72.4021	2.08154	86.7458	2.08154	107.1006	2.08154	92.0445	2.08154	54.2045	2.08154	95.3183	2.08154	99.0297	2.08154	110.342	2.08154	54.4142	2.08154	75.3305	2.08154	66.5751
2.10547	56.5974	2.10547	65.8758	2.10547	89.0611	2.10547	60.2484	2.10547	91.8154	2.10547	80.5002	2.10547	91.85	2.10547	103.8384	2.10547	95.3524	2.10547	69.5486	2.10547	79.3995	2.10547	104.6319	2.10547	73.405	2.10547	105.1129	2.10547	71.9679	2.10547	89.4458	2.10547	110.4381	2.10547	89.5762	2.10547	57.9019	2.10547	90.4291	2.10547	97.0214	2.10547	108.511	2.10547	53.3774	2.10547	75.266	2.10547	70.081
2.12939	56.507	2.12939	67.7047	2.12939	88.2085	2.12939	61.4653	2.12939	81.6844	2.12939	71.1147	2.12939	90.1842	2.12939	101.7727	2.12939	96.9925	2.12939	66.2441	2.12939	81.0921	2.12939	101.0497	2.12939	72.9471	2.12939	109.4256	2.12939	74.6629	2.12939	97.5724	2.12939	111.2595	2.12939	85.6961	2.12939	59.8516	2.12939	86.9111	2.12939	94.32	2.12939	111.031	2.12939	56.1063	2.12939	70.4896	2.12939	72.6326
2.15332	58.9508	2.15332	69.6195	2.15332	84.3969	2.15332	61.3016	2.15332	78.6707	2.15332	64.0988	2.15332	91.3035	2.15332	100.9465	2.15332	99.9234	2.15332	61.5343	2.15332	83.3966	2.15332	102.5979	2.15332	77.3271	2.15332	112.2979	2.15332	74.2677	2.15332	106.1931	2.15332	113.6844	2.15332	80.2963	2.15332	66.4133	2.15332	84.9717	2.15332	92.0887	2.15332	109.702	2.15332	56.3471	2.15332	68.247	2.15332	76.3987
2.17725	56.7812	2.17725	72.9597	2.17725	79.9418	2.17725	61.7701	2.17725	75.4514	2.17725	61.9831	2.17725	91.973	2.17725	98.2985	2.17725	106.3409	2.17725	60.5349	2.17725	85.6804	2.17725	105.4838	2.17725	81.3596	2.17725	110.0425	2.17725	69.0727	2.17725	107.9977	2.17725	114.9941	2.17725	76.2354	2.17725	76.8085	2.17725	82.3265	2.17725	90.8398	2.17725	109.677	2.17725	55.1439	2.17725	65.5897	2.17725	81.2211
2.20117	56.8787	2.20117	75.9613	2.20117	74.2307	2.20117	63.7913	2.20117	76.9485	2.20117	63.683	2.20117	88.383	2.20117	105.5403	2.20117	115.6333	2.20117	62.4225	2.20117	83.418	2.20117	107.7889	2.20117	81.3324	2.20117	104.1838	2.20117	64.55	2.20117	107.0962	2.20117	111.6421	2.20117	71.5768	2.20117	81.0662	2.20117	84.6311	2.20117	89.9458	2.20117	117.977	2.20117	57.2442	2.20117	68.028	2.20117	85.2091
2251-02-01	57.7496	2251-02-01	73.202	2251-02-01	70.6609	2251-02-01	61.12	2251-02-01	81.7358	2251-02-01	64.0426	2251-02-01	84.4181	2251-02-01	114.9463	2251-02-01	121.6487	2251-02-01	62.131	2251-02-01	79.6787	2251-02-01	106.9693	2251-02-01	80.2682	2251-02-01	104.3738	2251-02-01	57.6463	2251-02-01	101.8868	2251-02-01	110.0474	2251-02-01	71.5672	2251-02-01	81.6575	2251-02-01	82.7414	2251-02-01	89.3085	2251-02-01	121.891	2251-02-01	59.7754	2251-02-01	69.1149	2251-02-01	86.623
2.24902	58.7242	2.24902	67.1835	2.24902	72.2234	2.24902	58.9706	2.24902	83.4049	2.24902	66.6381	2.24902	78.5263	2.24902	121.4105	2.24902	126.854	2.24902	60.6644	2.24902	77.6127	2.24902	103.2126	2.24902	75.9103	2.24902	107.9359	2.24902	54.9844	2.24902	97.8934	2.24902	110.6805	2.24902	76.0111	2.24902	80.073	2.24902	84.2839	2.24902	86.2832	2.24902	125.208	2.24902	61.8006	2.24902	68.6127	2.24902	82.653
2.27295	65.3004	2.27295	63.1774	2.27295	71.572	2.27295	62.0662	2.27295	84.4122	2.27295	72.9356	2.27295	75.7549	2.27295	124.7699	2.27295	127.3451	2.27295	59.4593	2.27295	78.7335	2.27295	103.6949	2.27295	69.87	2.27295	107.2717	2.27295	59.5782	2.27295	92.6699	2.27295	107.1856	2.27295	77.6792	2.27295	79.7913	2.27295	82.5224	2.27295	80.3494	2.27295	122.38	2.27295	62.7446	2.27295	71.0059	2.27295	76.4703
2.29688	67.3746	2.29688	60.7429	2.29688	69.2497	2.29688	66.1658	2.29688	81.9957	2.29688	78.6168	2.29688	74.9609	2.29688	117.8974	2.29688	126.1364	2.29688	55.2441	2.29688	81.1033	2.29688	103.1031	2.29688	67.5055	2.29688	100.7176	2.29688	65.6727	2.29688	89.9729	2.29688	105.8954	2.29688	75.6833	2.29688	77.9925	2.29688	80.8591	2.29688	78.3908	2.29688	117.714	2.29688	61.6586	2.29688	76.8956	2.29688	68.7187
3208-02-01	64.7369	3208-02-01	55.4889	3208-02-01	69.7244	3208-02-01	70.4426	3208-02-01	77.7078	3208-02-01	81.8757	3208-02-01	70.791	3208-02-01	111.4868	3208-02-01	119.9363	3208-02-01	52.0759	3208-02-01	85.7374	3208-02-01	106.6219	3208-02-01	66.4375	3208-02-01	93.4665	3208-02-01	69.7195	3208-02-01	86.1917	3208-02-01	107.4819	3208-02-01	76.8549	3208-02-01	76.3422	3208-02-01	84.8459	3208-02-01	81.9849	3208-02-01	113.678	3208-02-01	62.7086	3208-02-01	82.0748	3208-02-01	63.0533
2.34473	59.1867	2.34473	52.2925	2.34473	69.688	2.34473	71.5335	2.34473	78.7031	2.34473	77.9709	2.34473	69.9205	2.34473	107.278	2.34473	109.6107	2.34473	50.9998	2.34473	89.8285	2.34473	104.5156	2.34473	67.2045	2.34473	91.3385	2.34473	70.0981	2.34473	87.2947	2.34473	107.6705	2.34473	75.7483	2.34473	77.1548	2.34473	88.369	2.34473	90.2275	2.34473	113.261	2.34473	62.2315	2.34473	84.9175	2.34473	60.0922
2.36865	60.7123	2.36865	50.281	2.36865	71.9681	2.36865	71.9594	2.36865	80.7985	2.36865	72.8767	2.36865	70.6391	2.36865	109.6785	2.36865	101.1145	2.36865	52.1736	2.36865	96.309	2.36865	99.7577	2.36865	68.1069	2.36865	97.9885	2.36865	71.7132	2.36865	93.5478	2.36865	104.7736	2.36865	77.6332	2.36865	76.032	2.36865	88.5629	2.36865	101.4798	2.36865	112.188	2.36865	59.9142	2.36865	84.6408	2.36865	59.95
2.39258	63.5065	2.39258	47.6276	2.39258	76.4019	2.39258	69.8558	2.39258	84.9637	2.39258	69.5797	2.39258	67.7301	2.39258	107.1886	2.39258	94.1593	2.39258	53.2745	2.39258	98.6507	2.39258	99.8602	2.39258	66.2145	2.39258	103.0709	2.39258	70.4108	2.39258	102.9541	2.39258	93.6305	2.39258	83.3759	2.39258	75.8809	2.39258	88.6938	2.39258	107.2627	2.39258	108.778	2.39258	58.9976	2.39258	86.272	2.39258	63.908
4165-02-01	63.3971	4165-02-01	48.6807	4165-02-01	83.3386	4165-02-01	68.161	4165-02-01	89.2966	4165-02-01	64.8558	4165-02-01	69.8273	4165-02-01	103.8129	4165-02-01	94.257	4165-02-01	59.2553	4165-02-01	96.5737	4165-02-01	104.5967	4165-02-01	65.8725	4165-02-01	109.3323	4165-02-01	70.7754	4165-02-01	110.0824	4165-02-01	83.6172	4165-02-01	88.4506	4165-02-01	74.178	4165-02-01	88.2332	4165-02-01	109.7309	4165-02-01	106.672	4165-02-01	59.9192	4165-02-01	86.4956	4165-02-01	70.9366
2.44043	60.7553	2.44043	49.0751	2.44043	85.657	2.44043	70.0452	2.44043	93.4308	2.44043	64.7726	2.44043	73.232	2.44043	101.2736	2.44043	99.2527	2.44043	61.2025	2.44043	97.858	2.44043	106.9497	2.44043	65.3151	2.44043	116.2025	2.44043	75.7801	2.44043	109.8616	2.44043	79.9344	2.44043	87.432	2.44043	73.2591	2.44043	89.0871	2.44043	108.4283	2.44043	101.073	2.44043	59.6879	2.44043	87.5978	2.44043	75.5059
2.46436	57.7138	2.46436	50.1996	2.46436	87.4385	2.46436	71.6534	2.46436	97.6609	2.46436	65.5164	2.46436	78.1996	2.46436	98.048	2.46436	99.5834	2.46436	61.215	2.46436	95.7449	2.46436	100.8935	2.46436	67.5279	2.46436	123.0997	2.46436	80.4056	2.46436	107.8699	2.46436	77.4588	2.46436	88.2476	2.46436	75.6717	2.46436	92.4535	2.46436	103.5768	2.46436	94.488	2.46436	59.9907	2.46436	87.7042	2.46436	80.1368
2.48828	59.7333	2.48828	49.9881	2.48828	84.4677	2.48828	71.1525	2.48828	97.1116	2.48828	65.4483	2.48828	82.0105	2.48828	99.7583	2.48828	99.6662	2.48828	62.1784	2.48828	86.953	2.48828	91.6281	2.48828	78.898	2.48828	120.6112	2.48828	81.7417	2.48828	106.9759	2.48828	76.1222	2.48828	88.2435	2.48828	76.1807	2.48828	94.0468	2.48828	101.8551	2.48828	90.981	2.48828	61.974	2.48828	85.3294	2.48828	81.7784
2.51221	61.6588	2.51221	53.2594	2.51221	78.8363	2.51221	71.093	2.51221	98.1882	2.51221	69.6922	2.51221	82.1051	2.51221	100.6601	2.51221	95.6762	2.51221	64.571	2.51221	82.1881	2.51221	86.6903	2.51221	87.7329	2.51221	116.1014	2.51221	81.1531	2.51221	105.8931	2.51221	72.067	2.51221	91.4007	2.51221	74.4624	2.51221	97.5857	2.51221	104.1682	2.51221	89.617	2.51221	65.0349	2.51221	80.4982	2.51221	79.0665
2.53613	60.5516	2.53613	58.6169	2.53613	74.6833	2.53613	71.7933	2.53613	99.1702	2.53613	76.9463	2.53613	81.7013	2.53613	101.8219	2.53613	91.1807	2.53613	67.2581	2.53613	78.7908	2.53613	93.735	2.53613	90.795	2.53613	108.689	2.53613	72.9828	2.53613	105.6781	2.53613	69.6186	2.53613	92.847	2.53613	71.0593	2.53613	97.0797	2.53613	105.5624	2.53613	87.935	2.53613	69.0588	2.53613	73.6944	2.53613	80.173
2.56006	55.0112	2.56006	61.1688	2.56006	71.5033	2.56006	71.2556	2.56006	96.5851	2.56006	81.6389	2.56006	77.8837	2.56006	107.396	2.56006	90.0039	2.56006	71.1971	2.56006	80.8434	2.56006	99.1301	2.56006	89.4954	2.56006	98.7749	2.56006	65.5705	2.56006	103.7634	2.56006	70.695	2.56006	90.7053	2.56006	72.2268	2.56006	92.3581	2.56006	101.6956	2.56006	82.507	2.56006	70.7489	2.56006	67.1181	2.56006	83.6006
2.58398	48.2312	2.58398	62.1245	2.58398	67.7863	2.58398	70.8076	2.58398	98.2012	2.58398	83.214	2.58398	76.2337	2.58398	110.5697	2.58398	92.4608	2.58398	71.2213	2.58398	79.9058	2.58398	97.2801	2.58398	83.2382	2.58398	92.5016	2.58398	63.0117	2.58398	97.8514	2.58398	67.9937	2.58398	90.9433	2.58398	75.9743	2.58398	90.4864	2.58398	100.514	2.58398	77.264	2.58398	72.478	2.58398	62.06	2.58398	89.1692
2.60791	43.3837	2.60791	62.693	2.60791	67.8355	2.60791	67.961	2.60791	94.2098	2.60791	87.2236	2.60791	76.0821	2.60791	113.8167	2.60791	94.8672	2.60791	69.6702	2.60791	80.2553	2.60791	94.1643	2.60791	79.4521	2.60791	90.3223	2.60791	65.7791	2.60791	90.3509	2.60791	68.3143	2.60791	95.4441	2.60791	77.2535	2.60791	84.4514	2.60791	96.0318	2.60791	72.327	2.60791	71.3106	2.60791	60.6544	2.60791	91.962
2.63184	43.8705	2.63184	60.7347	2.63184	70.1282	2.63184	63.2239	2.63184	92.8335	2.63184	91.0213	2.63184	77.3942	2.63184	118.0738	2.63184	101.6111	2.63184	66.7807	2.63184	87.4637	2.63184	92.5584	2.63184	76.4001	2.63184	90.2824	2.63184	70.9833	2.63184	88.0658	2.63184	67.6733	2.63184	103.3941	2.63184	78.7864	2.63184	82.9058	2.63184	90.0624	2.63184	70.546	2.63184	73.4176	2.63184	56.4286	2.63184	88.7814
2.65576	45.6516	2.65576	60.1374	2.65576	76.8745	2.65576	58.7689	2.65576	91.297	2.65576	94.25	2.65576	81.3585	2.65576	119.459	2.65576	109.3211	2.65576	64.498	2.65576	94.559	2.65576	94.4975	2.65576	75.0649	2.65576	89.3478	2.65576	74.905	2.65576	85.2808	2.65576	63.9841	2.65576	115.2669	2.65576	81.5208	2.65576	83.813	2.65576	85.4595	2.65576	71.84	2.65576	75.7003	2.65576	54.1786	2.65576	82.9943
2.67969	48.292	2.67969	57.0345	2.67969	80.3058	2.67969	59.0197	2.67969	91.5871	2.67969	96.1589	2.67969	86.9855	2.67969	123.4034	2.67969	108.0703	2.67969	61.8703	2.67969	103.5212	2.67969	88.8146	2.67969	71.4521	2.67969	85.9484	2.67969	76.9539	2.67969	81.0414	2.67969	58.098	2.67969	123.7404	2.67969	82.9087	2.67969	81.5619	2.67969	80.724	2.67969	68.518	2.67969	77.1292	2.67969	54.1233	2.67969	77.9018
2.70361	49.4738	2.70361	52.8701	2.70361	80.324	2.70361	58.2791	2.70361	88.4436	2.70361	91.1995	2.70361	90.7008	2.70361	122.0464	2.70361	105.6096	2.70361	54.7003	2.70361	109.1162	2.70361	80.1151	2.70361	64.7476	2.70361	84.4376	2.70361	73.5515	2.70361	78.3405	2.70361	55.3338	2.70361	127.0601	2.70361	82.7274	2.70361	79.149	2.70361	81.3125	2.70361	67.856	2.70361	76.0993	2.70361	55.9192	2.70361	75.9335
2.72754	51.1692	2.72754	49.6837	2.72754	76.4815	2.72754	54.4721	2.72754	84.2901	2.72754	85.1365	2.72754	92.3524	2.72754	127.4912	2.72754	100.7537	2.72754	49.9742	2.72754	112.5048	2.72754	76.8622	2.72754	60.0926	2.72754	87.3207	2.72754	66.0597	2.72754	81.5715	2.72754	54.9041	2.72754	120.1198	2.72754	80.5563	2.72754	80.9335	2.72754	85.336	2.72754	67.119	2.72754	72.826	2.72754	58.2216	2.72754	74.5497
2.75146	50.1062	2.75146	46.9854	2.75146	70.4459	2.75146	52.2472	2.75146	85.0306	2.75146	81.5029	2.75146	89.4536	2.75146	131.0417	2.75146	96.8434	2.75146	45.4724	2.75146	112.4245	2.75146	79.7336	2.75146	59.4791	2.75146	90.4849	2.75146	61.2313	2.75146	86.6496	2.75146	53.4338	2.75146	116.3356	2.75146	77.2366	2.75146	86.1318	2.75146	85.325	2.75146	68.306	2.75146	70.1612	2.75146	56.9129	2.75146	76.157
2.77539	51.018	2.77539	49.4467	2.77539	64.8895	2.77539	50.6599	2.77539	88.3882	2.77539	80.8391	2.77539	86.9655	2.77539	131.642	2.77539	98.5454	2.77539	42.6364	2.77539	104.4695	2.77539	84.7081	2.77539	63.0521	2.77539	90.6273	2.77539	63.6486	2.77539	87.7798	2.77539	55.3786	2.77539	117.7423	2.77539	76.413	2.77539	92.3703	2.77539	85.4184	2.77539	69.228	2.77539	67.7889	2.77539	52.2723	2.77539	79.9316
2.79932	50.0535	2.79932	53.2332	2.79932	62.152	2.79932	54.1105	2.79932	91.7962	2.79932	83.9111	2.79932	80.9428	2.79932	130.7373	2.79932	98.8436	2.79932	39.8979	2.79932	91.2079	2.79932	88.8124	2.79932	65.3912	2.79932	92.6559	2.79932	65.1381	2.79932	89.7025	2.79932	56.0947	2.79932	112.5755	2.79932	77.7836	2.79932	94.9209	2.79932	86.9189	2.79932	71.138	2.79932	67.9351	2.79932	48.7067	2.79932	81.9024
2.82324	46.8398	2.82324	56.2191	2.82324	57.7808	2.82324	56.3188	2.82324	92.572	2.82324	83.4102	2.82324	71.9023	2.82324	132.5327	2.82324	102.6089	2.82324	39.1341	2.82324	82.0707	2.82324	92.5699	2.82324	67.693	2.82324	96.9066	2.82324	67.5294	2.82324	94.3255	2.82324	59.9197	2.82324	108.3627	2.82324	82.6344	2.82324	92.3092	2.82324	89.8216	2.82324	73.108	2.82324	71.5778	2.82324	45.5246	2.82324	83.1023
2.84717	45.3143	2.84717	55.4641	2.84717	57.6517	2.84717	53.4956	2.84717	90.7361	2.84717	79.5105	2.84717	69.1855	2.84717	129.2975	2.84717	114.5794	2.84717	40.6932	2.84717	81.981	2.84717	93.6071	2.84717	72.3249	2.84717	100.7748	2.84717	72.1457	2.84717	95.5008	2.84717	64.546	2.84717	106.6053	2.84717	86.1141	2.84717	91.4854	2.84717	89.6674	2.84717	77.315	2.84717	78.6759	2.84717	41.315	2.84717	83.6859
2.87109	45.631	2.87109	51.546	2.87109	56.9435	2.87109	49.1962	2.87109	84.952	2.87109	75.8581	2.87109	69.836	2.87109	117.5648	2.87109	125.0621	2.87109	44.7714	2.87109	79.9684	2.87109	90.849	2.87109	73.6511	2.87109	104.7386	2.87109	79.0469	2.87109	88.6577	2.87109	65.5176	2.87109	103.3407	2.87109	89.9389	2.87109	89.5328	2.87109	87.0497	2.87109	87.785	2.87109	88.4636	2.87109	36.4393	2.87109	80.5724
2.89502	47.9845	2.89502	50.0369	2.89502	62.1811	2.89502	46.6994	2.89502	75.2542	2.89502	75.4183	2.89502	73.6193	2.89502	108.1506	2.89502	134.9242	2.89502	53.5982	2.89502	77.127	2.89502	89.6074	2.89502	69.335	2.89502	109.433	2.89502	85.0728	2.89502	82.7153	2.89502	65.2696	2.89502	103.551	2.89502	94.84	2.89502	78.8742	2.89502	83.4996	2.89502	95.418	2.89502	93.9239	2.89502	35.586	2.89502	80.1584
2.91895	50.5298	2.91895	49.6505	2.91895	69.4079	2.91895	46.6918	2.91895	68.3428	2.91895	74.8674	2.91895	83.4457	2.91895	104.8751	2.91895	140.1957	2.91895	63.2117	2.91895	74.5995	2.91895	90.1385	2.91895	65.3382	2.91895	108.335	2.91895	79.9017	2.91895	81.5667	2.91895	63.9009	2.91895	99.6826	2.91895	94.3439	2.91895	70.4846	2.91895	77.8428	2.91895	97.299	2.91895	95.8936	2.91895	35.2807	2.91895	80.0708
2.94287	46.6704	2.94287	51.3211	2.94287	74.8579	2.94287	51.352	2.94287	63.7825	2.94287	71.7395	2.94287	94.6045	2.94287	103.1359	2.94287	137.0753	2.94287	71.5177	2.94287	76.1014	2.94287	93.7281	2.94287	64.4712	2.94287	101.8327	2.94287	73.0838	2.94287	83.9912	2.94287	61.0661	2.94287	97.4206	2.94287	87.264	2.94287	67.8246	2.94287	73.6377	2.94287	97.999	2.94287	91.5685	2.94287	37.6692	2.94287	83.7156
9668-02-01	42.2646	9668-02-01	55.3067	9668-02-01	75.6543	9668-02-01	55.7089	9668-02-01	63.5857	9668-02-01	75.1381	9668-02-01	102.0443	9668-02-01	99.3428	9668-02-01	128.9356	9668-02-01	76.7056	9668-02-01	83.8334	9668-02-01	95.5349	9668-02-01	65.756	9668-02-01	96.1251	9668-02-01	70.6164	9668-02-01	90.9379	9668-02-01	57.8828	9668-02-01	98.3815	9668-02-01	80.0184	9668-02-01	67.2576	9668-02-01	73.9011	9668-02-01	98.394	9668-02-01	90.1188	9668-02-01	42.9142	9668-02-01	87.5085
2.99072	37.6798	2.99072	59.5925	2.99072	71.2804	2.99072	66.8287	2.99072	64.7832	2.99072	80.7698	2.99072	104.1475	2.99072	96.771	2.99072	131.392	2.99072	80.3639	2.99072	91.3033	2.99072	92.8227	2.99072	68.7461	2.99072	88.1406	2.99072	68.4615	2.99072	95.9823	2.99072	56.5897	2.99072	103.0609	2.99072	77.267	2.99072	70.1778	2.99072	76.1411	2.99072	100.07	2.99072	87.1843	2.99072	48.129	2.99072	89.4582
3.01465	35.7769	3.01465	62.2825	3.01465	63.3241	3.01465	75.9195	3.01465	63.7368	3.01465	84.3638	3.01465	99.2581	3.01465	97.3745	3.01465	128.1435	3.01465	81.3742	3.01465	95.4687	3.01465	93.2784	3.01465	75.7076	3.01465	85.6356	3.01465	62.3876	3.01465	98.2801	3.01465	55.9709	3.01465	105.713	3.01465	80.9353	3.01465	79.2508	3.01465	80.9087	3.01465	98.581	3.01465	82.494	3.01465	54.4012	3.01465	92.9765
3.03857	36.9373	3.03857	61.334	3.03857	57.8526	3.03857	79.0514	3.03857	67.7942	3.03857	91.1863	3.03857	89.827	3.03857	97.1523	3.03857	125.201	3.03857	81.3639	3.03857	94.661	3.03857	96.8041	3.03857	83.8544	3.03857	79.504	3.03857	56.1537	3.03857	99.4956	3.03857	58.1579	3.03857	103.7235	3.03857	87.0358	3.03857	94.1925	3.03857	81.2143	3.03857	94.997	3.03857	74.9566	3.03857	63.5663	3.03857	90.8132
3.0625	38.3149	3.0625	59.3989	3.0625	54.7606	3.0625	82.1359	3.0625	69.9484	3.0625	99.4187	3.0625	77.4436	3.0625	98.452	3.0625	126.6662	3.0625	83.3371	3.0625	90.585	3.0625	97.6349	3.0625	90.4044	3.0625	73.1155	3.0625	52.0164	3.0625	104.6867	3.0625	62.1404	3.0625	97.0111	3.0625	93.377	3.0625	105.976	3.0625	83.9155	3.0625	94.11	3.0625	67.8073	3.0625	73.0032	3.0625	86.2954
3.08643	39.3884	3.08643	59.6261	3.08643	54.3458	3.08643	84.1058	3.08643	71.8663	3.08643	105.6252	3.08643	67.6792	3.08643	95.5612	3.08643	123.0652	3.08643	84.3067	3.08643	87.7527	3.08643	97.7485	3.08643	95.5266	3.08643	69.4719	3.08643	51.9045	3.08643	110.0402	3.08643	67.1361	3.08643	92.9945	3.08643	96.1708	3.08643	110.9011	3.08643	90.8837	3.08643	96.22	3.08643	62.8524	3.08643	76.4528	3.08643	82.4054
3.11035	42.1698	3.11035	61.4856	3.11035	56.7962	3.11035	78.3676	3.11035	76.2001	3.11035	105.875	3.11035	63.6849	3.11035	95.947	3.11035	118.6513	3.11035	84.3044	3.11035	85.8846	3.11035	100.5199	3.11035	100.5787	3.11035	63.462	3.11035	52.2151	3.11035	111.0497	3.11035	71.9269	3.11035	95.9752	3.11035	101.292	3.11035	107.7276	3.11035	96.6492	3.11035	93.576	3.11035	60.4562	3.11035	74.6525	3.11035	77.9259
3.13428	44.3944	3.13428	63.3783	3.13428	61.0666	3.13428	76.7962	3.13428	82.0865	3.13428	97.6178	3.13428	64.3508	3.13428	91.4219	3.13428	116.834	3.13428	84.5262	3.13428	87.6557	3.13428	105.1434	3.13428	103.2493	3.13428	57.7435	3.13428	52.4088	3.13428	104.7912	3.13428	75.842	3.13428	98.2623	3.13428	110.4776	3.13428	105.9609	3.13428	97.3774	3.13428	88.36	3.13428	62.5835	3.13428	70.3906	3.13428	74.4738
3.1582	46.1486	3.1582	63.729	3.1582	66.7737	3.1582	81.0104	3.1582	90.9992	3.1582	86.4349	3.1582	66.4606	3.1582	92.4599	3.1582	112.4198	3.1582	85.2149	3.1582	86.5336	3.1582	110.1221	3.1582	102.3436	3.1582	52.6237	3.1582	54.4878	3.1582	98.3449	3.1582	71.2454	3.1582	95.0266	3.1582	114.5042	3.1582	103.6402	3.1582	95.044	3.1582	81.104	3.1582	65.0127	3.1582	63.7282	3.1582	71.392
3.18213	50.2404	3.18213	66.7249	3.18213	68.1708	3.18213	87.9162	3.18213	96.6567	3.18213	80.646	3.18213	66.8412	3.18213	91.5651	3.18213	107.2196	3.18213	87.8134	3.18213	86.0035	3.18213	116.7314	3.18213	104.2101	3.18213	52.4865	3.18213	57.2949	3.18213	95.1629	3.18213	70.096	3.18213	91.276	3.18213	114.7672	3.18213	99.8301	3.18213	88.8438	3.18213	79.153	3.18213	68.9582	3.18213	57.0572	3.18213	63.9219
3.20605	50.9279	3.20605	68.5332	3.20605	68.3605	3.20605	94.859	3.20605	98.1294	3.20605	76.1103	3.20605	67.7956	3.20605	95.2559	3.20605	104.9951	3.20605	85.8156	3.20605	92.2307	3.20605	118.0649	3.20605	110.4655	3.20605	53.2515	3.20605	58.9951	3.20605	93.0005	3.20605	67.2487	3.20605	85.9502	3.20605	113.6655	3.20605	96.1663	3.20605	83.7422	3.20605	75.545	3.20605	72.5782	3.20605	52.4751	3.20605	63.5151
3.22998	50.0609	3.22998	70.0628	3.22998	67.0916	3.22998	98.6958	3.22998	94.6952	3.22998	71.44	3.22998	67.2302	3.22998	109.4998	3.22998	104.3667	3.22998	83.1318	3.22998	94.6748	3.22998	113.0374	3.22998	115.7748	3.22998	51.8942	3.22998	59.0532	3.22998	93.2218	3.22998	63.1087	3.22998	78.8062	3.22998	109.64	3.22998	97.0439	3.22998	81.3899	3.22998	73.08	3.22998	76.7247	3.22998	50.2013	3.22998	70.5591
3.25391	50.9137	3.25391	68.2343	3.25391	66.3972	3.25391	95.2055	3.25391	89.9641	3.25391	62.363	3.25391	67.0107	3.25391	120.2315	3.25391	104.125	3.25391	79.2575	3.25391	91.4871	3.25391	104.7567	3.25391	116.4109	3.25391	53.722	3.25391	61.5026	3.25391	92.1057	3.25391	60.0943	3.25391	66.5924	3.25391	107.8033	3.25391	96.5702	3.25391	80.9764	3.25391	71.701	3.25391	79.3817	3.25391	49.412	3.25391	76.8608
3.27783	52.0903	3.27783	68.9037	3.27783	65.1482	3.27783	87.6714	3.27783	84.6171	3.27783	57.3397	3.27783	66.4905	3.27783	123.8607	3.27783	99.7807	3.27783	79.81	3.27783	87.4379	3.27783	95.067	3.27783	113.7701	3.27783	57.6535	3.27783	63.9415	3.27783	88.5459	3.27783	58.3726	3.27783	64.0659	3.27783	101.3025	3.27783	94.9346	3.27783	84.7846	3.27783	71.655	3.27783	82.4296	3.27783	53.0175	3.27783	79.5629
3.30176	49.7904	3.30176	70.3137	3.30176	65.6646	3.30176	79.2056	3.30176	81.0482	3.30176	59.4914	3.30176	68.9679	3.30176	122.4398	3.30176	99.5179	3.30176	83.6762	3.30176	90.8356	3.30176	90.1208	3.30176	111.5721	3.30176	61.8082	3.30176	66.106	3.30176	84.7931	3.30176	56.8103	3.30176	68.6962	3.30176	91.395	3.30176	87.0782	3.30176	83.9822	3.30176	72.297	3.30176	88.1582	3.30176	52.7362	3.30176	77.9755
3.32568	53.6042	3.32568	66.5848	3.32568	66.7666	3.32568	78.5406	3.32568	77.1954	3.32568	64.2112	3.32568	70.6432	3.32568	121.2648	3.32568	100.7819	3.32568	85.1498	3.32568	95.9544	3.32568	86.4308	3.32568	110.5744	3.32568	59.9811	3.32568	69.8036	3.32568	81.0267	3.32568	59.3947	3.32568	72.1027	3.32568	80.3999	3.32568	82.3657	3.32568	86.9025	3.32568	71.227	3.32568	87.2436	3.32568	47.344	3.32568	72.9387
3.34961	57.4662	3.34961	63.9131	3.34961	69.5039	3.34961	83.8436	3.34961	75.4405	3.34961	68.6927	3.34961	73.2218	3.34961	122.3625	3.34961	98.9781	3.34961	82.3654	3.34961	97.4073	3.34961	84.194	3.34961	109.9278	3.34961	57.7076	3.34961	73.457	3.34961	83.2467	3.34961	63.6344	3.34961	78.3286	3.34961	71.7155	3.34961	80.6693	3.34961	94.4276	3.34961	72.034	3.34961	84.7123	3.34961	45.5152	3.34961	72.38
3.37354	59.6694	3.37354	65.6391	3.37354	73.4529	3.37354	87.8135	3.37354	77.4879	3.37354	69.442	3.37354	78.028	3.37354	118.2838	3.37354	91.3341	3.37354	78.2293	3.37354	94.6283	3.37354	87.7079	3.37354	111.2848	3.37354	55.4829	3.37354	76.8287	3.37354	90.6374	3.37354	63.8568	3.37354	82.9566	3.37354	67.2404	3.37354	79.9151	3.37354	97.9765	3.37354	75.173	3.37354	83.0611	3.37354	47.9935	3.37354	76.4075
3.39746	61.9172	3.39746	69.9428	3.39746	80.9091	3.39746	90.2948	3.39746	75.1269	3.39746	66.2646	3.39746	81.4479	3.39746	112.3786	3.39746	80.4733	3.39746	74.3065	3.39746	88.8034	3.39746	91.2127	3.39746	114.1789	3.39746	55.6658	3.39746	78.1487	3.39746	96.7852	3.39746	64.704	3.39746	85.2385	3.39746	64.3417	3.39746	80.315	3.39746	102.1416	3.39746	77.834	3.39746	80.5347	3.39746	53.9001	3.39746	82.7813
3.42139	62.7837	3.42139	73.6771	3.42139	86.9109	3.42139	92.0061	3.42139	74.4428	3.42139	65.9556	3.42139	86.3174	3.42139	106.4974	3.42139	79.9029	3.42139	71.4126	3.42139	83.9567	3.42139	89.7026	3.42139	118.8005	3.42139	57.6467	3.42139	80.815	3.42139	103.6335	3.42139	63.3233	3.42139	90.5066	3.42139	61.5158	3.42139	82.069	3.42139	104.9114	3.42139	83.34	3.42139	77.2344	3.42139	56.0836	3.42139	89.0667
3.44531	66.4742	3.44531	70.9929	3.44531	87.8246	3.44531	92.9227	3.44531	73.7095	3.44531	61.4147	3.44531	89.6475	3.44531	102.9792	3.44531	77.4791	3.44531	68.2334	3.44531	88.5166	3.44531	86.6936	3.44531	121.4705	3.44531	55.8692	3.44531	84.8743	3.44531	107.9828	3.44531	64.0877	3.44531	95.793	3.44531	57.2715	3.44531	83.1086	3.44531	105.253	3.44531	87.88	3.44531	71.8423	3.44531	56.0089	3.44531	90.718
3.46924	64.4136	3.46924	72.6759	3.46924	84.739	3.46924	95.6779	3.46924	73.9254	3.46924	59.9224	3.46924	89.6889	3.46924	100.3678	3.46924	75.9379	3.46924	68.7653	3.46924	97.4856	3.46924	85.6843	3.46924	117.9687	3.46924	53.2645	3.46924	89.136	3.46924	106.6397	3.46924	69.8736	3.46924	100.0556	3.46924	55.3338	3.46924	79.7089	3.46924	106.4389	3.46924	90.561	3.46924	68.6546	3.46924	58.9092	3.46924	91.3373
3.49316	60.9265	3.49316	81.1672	3.49316	81.6158	3.49316	93.4427	3.49316	76.5035	3.49316	60.7253	3.49316	84.9258	3.49316	99.6997	3.49316	76.3175	3.49316	70.5033	3.49316	105.2703	3.49316	85.4942	3.49316	115.7832	3.49316	52.177	3.49316	91.0614	3.49316	108.5266	3.49316	77.3272	3.49316	101.3517	3.49316	52.3847	3.49316	80.2078	3.49316	108.5346	3.49316	84.235	3.49316	66.7944	3.49316	61.0504	3.49316	89.9233
3.51709	59.1071	3.51709	87.5858	3.51709	76.5955	3.51709	93.3325	3.51709	79.424	3.51709	61.0292	3.51709	80.0283	3.51709	99.2886	3.51709	81.9035	3.51709	73.3143	3.51709	116.7271	3.51709	83.2611	3.51709	109.3988	3.51709	50.9141	3.51709	93.1227	3.51709	106.7353	3.51709	80.5021	3.51709	99.3406	3.51709	53.0213	3.51709	78.9718	3.51709	113.0099	3.51709	78.275	3.51709	69.4484	3.51709	61.4196	3.51709	87.4763
3.54102	57.5045	3.54102	88.8337	3.54102	72.8276	3.54102	89.1769	3.54102	86.4533	3.54102	58.8894	3.54102	78.4469	3.54102	99.3455	3.54102	89.8981	3.54102	76.1839	3.54102	123.3943	3.54102	79.2293	3.54102	106.7841	3.54102	52.6182	3.54102	93.6997	3.54102	101.4198	3.54102	80.9829	3.54102	94.5054	3.54102	59.6921	3.54102	77.9339	3.54102	117.4831	3.54102	76.291	3.54102	69.3936	3.54102	58.0664	3.54102	86.4027
3.56494	57.8675	3.56494	88.892	3.56494	71.4561	3.56494	82.4164	3.56494	87.7514	3.56494	57.0918	3.56494	78.9717	3.56494	96.5052	3.56494	102.6662	3.56494	77.4686	3.56494	116.293	3.56494	82.9123	3.56494	110.0768	3.56494	52.1262	3.56494	93.051	3.56494	100.6353	3.56494	76.3813	3.56494	91.314	3.56494	62.989	3.56494	78.8065	3.56494	117.0082	3.56494	77.414	3.56494	68.5764	3.56494	55.5185	3.56494	86.9624
3.58887	58.518	3.58887	92.3737	3.58887	73.5486	3.58887	78.9204	3.58887	86.376	3.58887	53.7056	3.58887	82.2923	3.58887	92.4162	3.58887	111.0227	3.58887	77.0297	3.58887	106.6209	3.58887	88.8719	3.58887	109.3415	3.58887	48.6031	3.58887	90.3904	3.58887	103.3143	3.58887	75.1743	3.58887	86.7254	3.58887	65.8715	3.58887	79.1995	3.58887	113.058	3.58887	75.631	3.58887	62.2401	3.58887	56.6469	3.58887	85.4444
3.61279	55.8655	3.61279	92.6881	3.61279	73.0005	3.61279	74.6851	3.61279	84.0126	3.61279	51.2861	3.61279	83.838	3.61279	87.8597	3.61279	109.488	3.61279	74.9684	3.61279	93.8448	3.61279	97.7098	3.61279	109.377	3.61279	45.6113	3.61279	86.9065	3.61279	104.7269	3.61279	73.5034	3.61279	86.3394	3.61279	68.626	3.61279	81.4473	3.61279	107.8174	3.61279	72.873	3.61279	55.6244	3.61279	57.3238	3.61279	87.5487
3.63672	56.0677	3.63672	91.2722	3.63672	74.3299	3.63672	66.5039	3.63672	85.2041	3.63672	51.9731	3.63672	82.8094	3.63672	84.8106	3.63672	105.822	3.63672	69.2558	3.63672	81.2297	3.63672	100.1807	3.63672	103.9853	3.63672	44.5889	3.63672	88.5954	3.63672	106.5601	3.63672	72.3082	3.63672	87.9169	3.63672	78.1272	3.63672	81.8521	3.63672	100.4709	3.63672	67.697	3.63672	51.9333	3.63672	56.8359	3.63672	90.7616
3.66064	59.6437	3.66064	87.0605	3.66064	77.088	3.66064	60.3231	3.66064	85.1936	3.66064	55.7823	3.66064	76.8752	3.66064	87.1167	3.66064	106.6192	3.66064	71.1314	3.66064	73.1698	3.66064	103.8575	3.66064	93.8829	3.66064	43.5354	3.66064	95.509	3.66064	106.8934	3.66064	71.1645	3.66064	89.3052	3.66064	90.2044	3.66064	83.4178	3.66064	90.1729	3.66064	66.096	3.66064	47.04	3.66064	62.8222	3.66064	88.7997
3.68457	63.6975	3.68457	76.8074	3.68457	82.0243	3.68457	60.9452	3.68457	84.6026	3.68457	57.0256	3.68457	75.041	3.68457	92.226	3.68457	103.1321	3.68457	75.0249	3.68457	65.7686	3.68457	104.6624	3.68457	86.3334	3.68457	42.2083	3.68457	103.2612	3.68457	107.1582	3.68457	72.6486	3.68457	91.2456	3.68457	101.1185	3.68457	86.4718	3.68457	82.588	3.68457	70.543	3.68457	44.9254	3.68457	67.9565	3.68457	88.4885
7085-03-01	68.0399	7085-03-01	74.6723	7085-03-01	85.902	7085-03-01	63.5636	7085-03-01	86.6599	7085-03-01	58.8412	7085-03-01	75.1156	7085-03-01	102.1363	7085-03-01	95.6957	7085-03-01	79.3843	7085-03-01	62.442	7085-03-01	104.9579	7085-03-01	82.0707	7085-03-01	42.0373	7085-03-01	106.9323	7085-03-01	105.5921	7085-03-01	76.4368	7085-03-01	90.8377	7085-03-01	103.2559	7085-03-01	89.9018	7085-03-01	79.6176	7085-03-01	73.84	7085-03-01	45.1096	7085-03-01	66.0409	7085-03-01	85.7227
3.73242	70.3706	3.73242	72.5956	3.73242	85.0784	3.73242	68.9597	3.73242	82.8099	3.73242	60.349	3.73242	76.2411	3.73242	108.2254	3.73242	92.9707	3.73242	78.1057	3.73242	64.0128	3.73242	105.9123	3.73242	81.623	3.73242	45.023	3.73242	107.4003	3.73242	98.8278	3.73242	79.1814	3.73242	91.4445	3.73242	100.9599	3.73242	95.0454	3.73242	81.5814	3.73242	78.993	3.73242	47.3746	3.73242	65.5374	3.73242	83.9314
3.75635	69.4593	3.75635	70.7631	3.75635	82.2246	3.75635	71.8683	3.75635	82.7797	3.75635	62.891	3.75635	83.7412	3.75635	109.3759	3.75635	91.1266	3.75635	77.2175	3.75635	68.2363	3.75635	103.4754	3.75635	79.573	3.75635	47.7628	3.75635	107.5959	3.75635	90.974	3.75635	80.4353	3.75635	94.6375	3.75635	95.1006	3.75635	97.9354	3.75635	82.9912	3.75635	82.056	3.75635	48.549	3.75635	63.2545	3.75635	82.7257
3.78027	67.8727	3.78027	65.8007	3.78027	79.6954	3.78027	70.6458	3.78027	88.7342	3.78027	66.183	3.78027	87.4332	3.78027	105.4262	3.78027	96.4469	3.78027	75.2727	3.78027	71.6276	3.78027	104.0988	3.78027	78.768	3.78027	47.1718	3.78027	106.5251	3.78027	82.3287	3.78027	82.4765	3.78027	100.9385	3.78027	88.2632	3.78027	94.3605	3.78027	84.8827	3.78027	84.39	3.78027	48.8595	3.78027	61.3172	3.78027	79.8949
8042-03-01	66.5332	8042-03-01	64.5444	8042-03-01	79.568	8042-03-01	73.6635	8042-03-01	90.8295	8042-03-01	73.3989	8042-03-01	87.8128	8042-03-01	95.504	8042-03-01	100.1407	8042-03-01	73.6725	8042-03-01	77.6784	8042-03-01	101.7395	8042-03-01	77.0377	8042-03-01	44.437	8042-03-01	103.6487	8042-03-01	75.7071	8042-03-01	82.2754	8042-03-01	103.9332	8042-03-01	83.7663	8042-03-01	93.1112	8042-03-01	88.6061	8042-03-01	83.376	8042-03-01	51.4975	8042-03-01	61.7636	8042-03-01	74.8349
3.82812	68.4194	3.82812	65.4294	3.82812	78.7313	3.82812	79.9335	3.82812	93.3339	3.82812	77.0787	3.82812	84.139	3.82812	87.6183	3.82812	98.734	3.82812	71.0652	3.82812	82.9007	3.82812	102.861	3.82812	77.666	3.82812	42.5018	3.82812	99.916	3.82812	75.5364	3.82812	84.0007	3.82812	99.2698	3.82812	85.9192	3.82812	91.0185	3.82812	89.8169	3.82812	89.258	3.82812	56.6708	3.82812	64.8307	3.82812	74.5028
3.85205	70.7126	3.85205	62.8444	3.85205	79.7998	3.85205	86.8086	3.85205	99.2044	3.85205	77.3692	3.85205	80.9502	3.85205	82.8992	3.85205	95.7653	3.85205	66.9703	3.85205	86.0476	3.85205	100.2624	3.85205	83.8423	3.85205	43.4157	3.85205	98.0363	3.85205	77.6926	3.85205	83.4415	3.85205	92.2579	3.85205	86.0556	3.85205	89.9169	3.85205	89.0286	3.85205	95.532	3.85205	58.9644	3.85205	73.2299	3.85205	77.7116
3.87598	69.1915	3.87598	64.0014	3.87598	81.4646	3.87598	88.4228	3.87598	104.1289	3.87598	77.467	3.87598	76.623	3.87598	80.7602	3.87598	92.2598	3.87598	64.3362	3.87598	91.2642	3.87598	99.3375	3.87598	95.1397	3.87598	46.9193	3.87598	94.4162	3.87598	79.9828	3.87598	81.5966	3.87598	84.2906	3.87598	83.0523	3.87598	97.9003	3.87598	86.5119	3.87598	98.462	3.87598	59.9386	3.87598	78.174	3.87598	82.3878
8999-03-01	71.3488	8999-03-01	66.6034	8999-03-01	79.4313	8999-03-01	89.9935	8999-03-01	102.3696	8999-03-01	78.9334	8999-03-01	76.8196	8999-03-01	78.7385	8999-03-01	90.3991	8999-03-01	63.1154	8999-03-01	97.2622	8999-03-01	98.3351	8999-03-01	108.292	8999-03-01	51.4128	8999-03-01	88.0865	8999-03-01	80.9027	8999-03-01	79.5038	8999-03-01	79.5233	8999-03-01	77.8884	8999-03-01	105.5918	8999-03-01	85.3662	8999-03-01	96.194	8999-03-01	59.9297	8999-03-01	75.0098	8999-03-01	85.2352
3.92383	72.246	3.92383	72.0361	3.92383	74.9305	3.92383	91.5971	3.92383	101.9197	3.92383	80.0495	3.92383	76.1273	3.92383	78.6136	3.92383	90.1131	3.92383	64.9548	3.92383	102.2868	3.92383	93.1388	3.92383	120.6943	3.92383	51.0349	3.92383	83.3451	3.92383	82.9532	3.92383	78.477	3.92383	75.6267	3.92383	71.8294	3.92383	114.6013	3.92383	82.4901	3.92383	90.933	3.92383	59.1445	3.92383	71.7471	3.92383	86.6736
3.94775	72.9896	3.94775	73.0263	3.94775	67.8362	3.94775	97.1786	3.94775	98.1871	3.94775	80.3996	3.94775	77.9974	3.94775	77.8378	3.94775	92.8768	3.94775	68.4343	3.94775	104.5659	3.94775	90.3349	3.94775	130.2501	3.94775	51.773	3.94775	80.0897	3.94775	81.1916	3.94775	82.0349	3.94775	74.263	3.94775	66.459	3.94775	122.0907	3.94775	76.9624	3.94775	91.264	3.94775	58.3885	3.94775	69.3784	3.94775	88.2012
3.97168	72.5775	3.97168	71.6817	3.97168	61.9541	3.97168	101.99	3.97168	93.845	3.97168	78.4277	3.97168	79.8178	3.97168	76.5768	3.97168	95.6909	3.97168	71.1394	3.97168	101.7453	3.97168	89.8043	3.97168	133.2449	3.97168	51.6475	3.97168	77.5092	3.97168	79.6793	3.97168	90.4172	3.97168	72.4891	3.97168	64.8363	3.97168	126.281	3.97168	74.0597	3.97168	91.342	3.97168	58.2892	3.97168	70.6756	3.97168	90.0828
3.99561	76.756	3.99561	67.2049	3.99561	58.2725	3.99561	105.7297	3.99561	88.3966	3.99561	76.1939	3.99561	83.2268	3.99561	72.5247	3.99561	96.3549	3.99561	73.8155	3.99561	97.8082	3.99561	90.3408	3.99561	130.4652	3.99561	49.6189	3.99561	80.7141	3.99561	81.2529	3.99561	97.0073	3.99561	71.2085	3.99561	60.2716	3.99561	122.3764	3.99561	69.4792	3.99561	93.015	3.99561	59.906	3.99561	68.7018	3.99561	92.7282
4.01953	75.4192	4.01953	62.6813	4.01953	57.5276	4.01953	108.1745	4.01953	85.0156	4.01953	67.8554	4.01953	84.3424	4.01953	69.3928	4.01953	93.8025	4.01953	73.0245	4.01953	91.8032	4.01953	92.6456	4.01953	127.3594	4.01953	47.9624	4.01953	86.3941	4.01953	82.4075	4.01953	102.9276	4.01953	70.6426	4.01953	56.7449	4.01953	114.3116	4.01953	68.136	4.01953	91.268	4.01953	63.9835	4.01953	71.1364	4.01953	95.2713
4.04346	72.7417	4.04346	57.4791	4.04346	54.6732	4.04346	110.1943	4.04346	83.4887	4.04346	61.3418	4.04346	83.9242	4.04346	71.0596	4.04346	93.1788	4.04346	72.7621	4.04346	89.671	4.04346	100.9657	4.04346	121.9426	4.04346	47.9089	4.04346	94.0167	4.04346	79.6757	4.04346	102.2907	4.04346	69.6953	4.04346	52.7091	4.04346	107.1336	4.04346	72.7999	4.04346	86.136	4.04346	70.6399	4.04346	73.6341	4.04346	103.554
4.06738	66.7534	4.06738	54.786	4.06738	55.3329	4.06738	110.7714	4.06738	83.258	4.06738	59.026	4.06738	82.1593	4.06738	76.3296	4.06738	90.4593	4.06738	70.6888	4.06738	90.5664	4.06738	106.6411	4.06738	122.2417	4.06738	51.792	4.06738	97.8584	4.06738	79.9531	4.06738	96.5293	4.06738	69.7029	4.06738	51.3598	4.06738	101.5049	4.06738	84.336	4.06738	83.658	4.06738	76.1296	4.06738	76.4232	4.06738	114.6895
4.09131	57.9944	4.09131	55.1455	4.09131	61.1466	4.09131	106.742	4.09131	81.895	4.09131	56.9561	4.09131	80.2186	4.09131	76.8038	4.09131	91.4757	4.09131	71.9394	4.09131	88.7827	4.09131	109.8849	4.09131	123.3966	4.09131	54.6513	4.09131	90.9894	4.09131	78.7729	4.09131	91.9788	4.09131	70.9832	4.09131	54.3447	4.09131	91.3479	4.09131	88.6353	4.09131	88.708	4.09131	79.4105	4.09131	83.874	4.09131	122.9686
4.11523	56.4838	4.11523	57.0137	4.11523	67.8761	4.11523	95.0225	4.11523	81.0386	4.11523	58.3793	4.11523	75.6851	4.11523	77.4258	4.11523	100.1967	4.11523	71.1269	4.11523	91.6931	4.11523	118.1295	4.11523	116.2553	4.11523	55.1813	4.11523	81.8364	4.11523	79.8322	4.11523	93.0809	4.11523	71.8977	4.11523	66.294	4.11523	86.9641	4.11523	90.1057	4.11523	95.363	4.11523	80.079	4.11523	84.9238	4.11523	127.37
4.13916	55.6649	4.13916	56.109	4.13916	74.8035	4.13916	83.5495	4.13916	85.0387	4.13916	64.8002	4.13916	72.523	4.13916	78.1201	4.13916	108.7451	4.13916	70.0701	4.13916	89.3411	4.13916	122.736	4.13916	106.0835	4.13916	54.4641	4.13916	73.5174	4.13916	74.09	4.13916	92.8844	4.13916	71.1311	4.13916	77.4112	4.13916	88.2507	4.13916	92.0872	4.13916	95.79	4.13916	75.3961	4.13916	84.3226	4.13916	131.7575
4.16309	57.72	4.16309	56.2093	4.16309	77.9956	4.16309	76.7423	4.16309	94.5685	4.16309	70.3605	4.16309	74.4661	4.16309	78.7743	4.16309	120.0199	4.16309	67.5988	4.16309	84.6477	4.16309	121.2199	4.16309	97.1761	4.16309	53.2616	4.16309	72.9811	4.16309	71.841	4.16309	91.5986	4.16309	69.2387	4.16309	82.9459	4.16309	85.3442	4.16309	94.9756	4.16309	97.32	4.16309	70.726	4.16309	80.0412	4.16309	132.5808
4.18701	60.1316	4.18701	56.895	4.18701	78.4344	4.18701	74.5553	4.18701	98.9538	4.18701	75.629	4.18701	69.8739	4.18701	77.2374	4.18701	128.0839	4.18701	64.9041	4.18701	83.5543	4.18701	114.5925	4.18701	97.2828	4.18701	51.8519	4.18701	76.8612	4.18701	71.45	4.18701	92.3687	4.18701	64.4707	4.18701	81.0163	4.18701	82.0364	4.18701	92.3933	4.18701	97.481	4.18701	68.1072	4.18701	71.3687	4.18701	130.4788
4.21094	61.467	4.21094	57.2632	4.21094	81.1906	4.21094	77.0512	4.21094	97.5919	4.21094	80.4979	4.21094	68.102	4.21094	75.137	4.21094	130.7262	4.21094	71.4653	4.21094	87.0769	4.21094	109.1056	4.21094	97.0327	4.21094	53.9728	4.21094	81.5452	4.21094	72.3015	4.21094	94.7952	4.21094	65.429	4.21094	77.899	4.21094	82.1935	4.21094	87.0046	4.21094	98.551	4.21094	69.0089	4.21094	67.8218	4.21094	129.596
4.23486	63.1264	4.23486	57.1225	4.23486	84.4669	4.23486	82.4232	4.23486	98.6424	4.23486	84.2104	4.23486	70.9554	4.23486	72.743	4.23486	131.1698	4.23486	79.7641	4.23486	90.16	4.23486	106.2144	4.23486	93.5596	4.23486	57.9097	4.23486	84.7502	4.23486	73.6274	4.23486	97.7218	4.23486	68.3416	4.23486	76.9069	4.23486	85.2236	4.23486	86.025	4.23486	98.551	4.23486	70.7831	4.23486	69.9906	4.23486	126.6045
4.25879	63.9128	4.25879	54.7471	4.25879	84.5662	4.25879	87.8136	4.25879	97.6423	4.25879	86.3487	4.25879	72.7637	4.25879	76.5654	4.25879	130.0188	4.25879	84.1273	4.25879	92.3284	4.25879	108.7481	4.25879	91.1638	4.25879	59.3638	4.25879	85.3988	4.25879	73.438	4.25879	100.7012	4.25879	68.5582	4.25879	73.1709	4.25879	93.0321	4.25879	81.8234	4.25879	98.245	4.25879	71.7076	4.25879	68.7757	4.25879	126.3653
4.28271	64.243	4.28271	52.0364	4.28271	80.6726	4.28271	94.7721	4.28271	97.0208	4.28271	85.7114	4.28271	72.4074	4.28271	83.9956	4.28271	128.4787	4.28271	86.6354	4.28271	93.076	4.28271	108.5684	4.28271	84.2203	4.28271	61.3133	4.28271	86.2516	4.28271	71.1805	4.28271	101.6644	4.28271	64.6722	4.28271	68.6335	4.28271	95.4306	4.28271	76.5056	4.28271	88.128	4.28271	74.9894	4.28271	64.6321	4.28271	121.2652
4.30664	66.8483	4.30664	47.6833	4.30664	81.131	4.30664	103.0318	4.30664	95.3494	4.30664	81.7922	4.30664	69.0472	4.30664	82.3499	4.30664	128.7292	4.30664	86.6731	4.30664	102.2403	4.30664	108.3226	4.30664	78.3557	4.30664	63.3882	4.30664	87.4997	4.30664	71.7236	4.30664	99.3094	4.30664	61.1352	4.30664	63.5919	4.30664	96.2812	4.30664	72.9689	4.30664	78.455	4.30664	78.3195	4.30664	63.3434	4.30664	117.9636
4.33057	66.0107	4.33057	43.1384	4.33057	80.6015	4.33057	108.5291	4.33057	91.988	4.33057	76.4071	4.33057	63.949	4.33057	76.9643	4.33057	128.7841	4.33057	85.1992	4.33057	104.0364	4.33057	112.5389	4.33057	80.9141	4.33057	64.2928	4.33057	91.1873	4.33057	73.8099	4.33057	97.4509	4.33057	57.2545	4.33057	61.009	4.33057	97.6974	4.33057	73.3976	4.33057	73.071	4.33057	82.6222	4.33057	67.6437	4.33057	117.2267
4.35449	67.0578	4.35449	41.3069	4.35449	82.3697	4.35449	111.3058	4.35449	89.4833	4.35449	73.9346	4.35449	60.2993	4.35449	71.9361	4.35449	127.6134	4.35449	88.9247	4.35449	103.2912	4.35449	115.2074	4.35449	85.8181	4.35449	61.8565	4.35449	95.1459	4.35449	78.2667	4.35449	95.4432	4.35449	53.6667	4.35449	64.3318	4.35449	101.7066	4.35449	77.2981	4.35449	70.34	4.35449	92.5728	4.35449	70.3062	4.35449	117.1638
4.37842	68.0698	4.37842	44.1676	4.37842	80.1755	4.37842	105.9801	4.37842	90.3639	4.37842	69.8571	4.37842	61.2468	4.37842	65.9543	4.37842	125.836	4.37842	97.6085	4.37842	99.0143	4.37842	119.3458	4.37842	90.5321	4.37842	65.7791	4.37842	95.834	4.37842	82.9154	4.37842	97.0661	4.37842	49.388	4.37842	70.5044	4.37842	110.618	4.37842	79.8731	4.37842	65.983	4.37842	103.3401	4.37842	76.2135	4.37842	111.1654
4.40234	66.8997	4.40234	46.9847	4.40234	74.3808	4.40234	98.189	4.40234	92.3316	4.40234	66.7954	4.40234	59.0227	4.40234	62.5889	4.40234	122.2254	4.40234	102.5957	4.40234	96.3593	4.40234	117.8077	4.40234	95.3617	4.40234	70.4562	4.40234	88.9659	4.40234	83.8279	4.40234	100.7425	4.40234	49.7805	4.40234	74.8819	4.40234	107.8853	4.40234	84.0427	4.40234	62.853	4.40234	112.819	4.40234	80.6974	4.40234	102.1515
4.42627	64.5339	4.42627	49.2003	4.42627	68.1157	4.42627	90.8794	4.42627	91.9847	4.42627	64.7336	4.42627	57.6488	4.42627	57.5987	4.42627	121.6246	4.42627	105.6346	4.42627	93.5894	4.42627	118.6194	4.42627	100.3529	4.42627	74.3561	4.42627	86.5261	4.42627	81.1688	4.42627	108.7757	4.42627	52.5398	4.42627	82.467	4.42627	98.7681	4.42627	85.5888	4.42627	61.102	4.42627	118.2854	4.42627	82.7364	4.42627	93.4818
4502-04-01	65.3415	4502-04-01	49.0157	4502-04-01	66.1769	4502-04-01	86.5227	4502-04-01	91.491	4502-04-01	64.2787	4502-04-01	57.5238	4502-04-01	56.1137	4502-04-01	120.532	4502-04-01	109.6809	4502-04-01	88.3422	4502-04-01	115.1466	4502-04-01	101.2971	4502-04-01	79.1484	4502-04-01	86.9486	4502-04-01	77.4088	4502-04-01	117.8596	4502-04-01	52.5245	4502-04-01	90.0941	4502-04-01	92.1467	4502-04-01	88.7082	4502-04-01	60.414	4502-04-01	118.1236	4502-04-01	78.2186	4502-04-01	85.4899
4.47412	65.1328	4.47412	51.2499	4.47412	65.2677	4.47412	86.1928	4.47412	92.8654	4.47412	64.2284	4.47412	57.9008	4.47412	55.5196	4.47412	117.9803	4.47412	105.8216	4.47412	83.2942	4.47412	110.5317	4.47412	98.6596	4.47412	81.4606	4.47412	90.8511	4.47412	75.5962	4.47412	118.6584	4.47412	49.593	4.47412	95.5379	4.47412	83.7326	4.47412	92.6779	4.47412	57.926	4.47412	118.1891	4.47412	74.3305	4.47412	81.4614
4.49805	66.7756	4.49805	47.5174	4.49805	66.6143	4.49805	88.8524	4.49805	90.2375	4.49805	65.184	4.49805	60.1107	4.49805	58.7539	4.49805	119.5021	4.49805	109.0476	4.49805	81.1652	4.49805	107.7014	4.49805	93.9765	4.49805	79.1905	4.49805	94.7098	4.49805	74.6305	4.49805	106.5675	4.49805	44.9431	4.49805	91.3532	4.49805	81.7972	4.49805	92.7697	4.49805	56.79	4.49805	118.8725	4.49805	70.1595	4.49805	82.4122
4.52197	66.3682	4.52197	44.2999	4.52197	70.9445	4.52197	92.2842	4.52197	87.3919	4.52197	62.6157	4.52197	60.6509	4.52197	65.1859	4.52197	121.2752	4.52197	109.2257	4.52197	78.0555	4.52197	101.1553	4.52197	90.6788	4.52197	74.198	4.52197	91.6349	4.52197	71.7627	4.52197	95.1191	4.52197	45.4364	4.52197	87.1774	4.52197	83.8571	4.52197	91.5795	4.52197	57.38	4.52197	117.2144	4.52197	65.1081	4.52197	80.996
5459-04-01	63.7775	5459-04-01	45.1787	5459-04-01	76.7502	5459-04-01	93.5107	5459-04-01	85.4436	5459-04-01	61.3618	5459-04-01	60.5729	5459-04-01	72.4976	5459-04-01	120.7587	5459-04-01	113.1078	5459-04-01	77.9292	5459-04-01	98.0399	5459-04-01	88.3788	5459-04-01	67.5387	5459-04-01	91.4504	5459-04-01	72.4697	5459-04-01	84.866	5459-04-01	50.7134	5459-04-01	83.3128	5459-04-01	88.3944	5459-04-01	91.5684	5459-04-01	56.92	5459-04-01	112.5982	5459-04-01	59.8589	5459-04-01	81.7659
4.56982	60.9288	4.56982	45.5747	4.56982	78.6713	4.56982	95.2274	4.56982	85.022	4.56982	62.2584	4.56982	56.1489	4.56982	81.0729	4.56982	120.1591	4.56982	115.8234	4.56982	78.0411	4.56982	93.2242	4.56982	87.8365	4.56982	62.5127	4.56982	88.7404	4.56982	74.6432	4.56982	83.1749	4.56982	56.8986	4.56982	79.9753	4.56982	98.4943	4.56982	93.0694	4.56982	52.01	4.56982	105.4839	4.56982	57.9908	4.56982	83.4147
4.59375	59.7134	4.59375	46.3121	4.59375	81.8805	4.59375	97.6684	4.59375	82.8841	4.59375	65.0441	4.59375	50.5453	4.59375	90.9561	4.59375	119.7384	4.59375	115.9028	4.59375	78.4652	4.59375	92.9057	4.59375	88.5209	4.59375	54.9787	4.59375	89.4468	4.59375	72.7935	4.59375	81.5166	4.59375	63.1138	4.59375	77.373	4.59375	105.1077	4.59375	94.1911	4.59375	46.653	4.59375	98.4525	4.59375	56.7878	4.59375	81.8445
4.61768	60.0876	4.61768	44.6121	4.61768	83.7979	4.61768	99.0996	4.61768	80.1803	4.61768	65.7006	4.61768	48.6108	4.61768	97.9755	4.61768	117.4986	4.61768	108.1514	4.61768	74.8461	4.61768	90.6848	4.61768	92.0733	4.61768	50.4419	4.61768	94.647	4.61768	72.3101	4.61768	76.6514	4.61768	63.4395	4.61768	79.406	4.61768	110.1215	4.61768	96.2188	4.61768	41.846	4.61768	96.4147	4.61768	59.9181	4.61768	85.1206
6416-04-01	61.6535	6416-04-01	42.4263	6416-04-01	84.4935	6416-04-01	98.5423	6416-04-01	78.0425	6416-04-01	64.5593	6416-04-01	47.6407	6416-04-01	99.4994	6416-04-01	114.7775	6416-04-01	100.4697	6416-04-01	73.4426	6416-04-01	89.0587	6416-04-01	96.9814	6416-04-01	46.0183	6416-04-01	101.8723	6416-04-01	68.1763	6416-04-01	78.0154	6416-04-01	59.2435	6416-04-01	78.8883	6416-04-01	108.3783	6416-04-01	94.6772	6416-04-01	40.402	6416-04-01	95.8923	6416-04-01	64.5626	6416-04-01	86.2116
4.66553	61.9665	4.66553	47.6388	4.66553	80.8058	4.66553	98.7348	4.66553	73.7827	4.66553	64.1713	4.66553	50.2105	4.66553	100.1415	4.66553	113.9561	4.66553	90.8128	4.66553	72.7353	4.66553	86.0345	4.66553	100.184	4.66553	46.4648	4.66553	109.7611	4.66553	58.5149	4.66553	83.4266	4.66553	57.4196	4.66553	77.4559	4.66553	98.3043	4.66553	88.8603	4.66553	39.702	4.66553	94.9395	4.66553	67.7659	4.66553	90.7081
4.68945	62.4794	4.68945	52.199	4.68945	76.1161	4.68945	98.7117	4.68945	75.0334	4.68945	68.6337	4.68945	55.9662	4.68945	99.0905	4.68945	115.5179	4.68945	80.5119	4.68945	75.1327	4.68945	90.9016	4.68945	101.3544	4.68945	48.1084	4.68945	108.9214	4.68945	51.7451	4.68945	86.549	4.68945	53.843	4.68945	78.6535	4.68945	90.1509	4.68945	81.1615	4.68945	40.261	4.68945	95.2344	4.68945	69.4823	4.68945	97.8657
4.71338	61.3613	4.71338	52.7606	4.71338	74.044	4.71338	89.7498	4.71338	79.2918	4.71338	76.3837	4.71338	63.6645	4.71338	94.4587	4.71338	116.311	4.71338	79.5484	4.71338	81.4295	4.71338	103.8702	4.71338	100.9599	4.71338	53.7475	4.71338	108.5081	4.71338	53.5011	4.71338	83.6485	4.71338	50.7174	4.71338	80.2796	4.71338	88.8291	4.71338	82.166	4.71338	37.062	4.71338	94.6064	4.71338	70.1855	4.71338	105.9183
7373-04-01	59.1079	7373-04-01	51.7216	7373-04-01	73.5621	7373-04-01	85.3336	7373-04-01	82.0386	7373-04-01	77.4481	7373-04-01	67.328	7373-04-01	83.7621	7373-04-01	118.1198	7373-04-01	81.3381	7373-04-01	88.8453	7373-04-01	114.4309	7373-04-01	95.7895	7373-04-01	58.4712	7373-04-01	103.396	7373-04-01	55.0736	7373-04-01	79.607	7373-04-01	52.1453	7373-04-01	79.722	7373-04-01	85.2253	7373-04-01	84.9174	7373-04-01	39.224	7373-04-01	96.0294	7373-04-01	68.0265	7373-04-01	106.3683
4.76123	57.552	4.76123	48.8554	4.76123	77.1927	4.76123	81.7348	4.76123	80.806	4.76123	75.4081	4.76123	70.1847	4.76123	71.4788	4.76123	122.5938	4.76123	82.3231	4.76123	92.4199	4.76123	125.3529	4.76123	92.6768	4.76123	63.052	4.76123	92.0528	4.76123	55.3284	4.76123	77.3642	4.76123	51.9308	4.76123	79.5823	4.76123	81.1788	4.76123	89.112	4.76123	40.591	4.76123	96.3656	4.76123	65.935	4.76123	103.4367
4.78516	58.6378	4.78516	44.3299	4.78516	81.2187	4.78516	80.0617	4.78516	75.4682	4.78516	72.5215	4.78516	70.9162	4.78516	62.8877	4.78516	127.1466	4.78516	83.505	4.78516	95.7516	4.78516	124.7507	4.78516	84.8224	4.78516	67.3052	4.78516	83.663	4.78516	54.7559	4.78516	79.8	4.78516	46.357	4.78516	79.8166	4.78516	78.465	4.78516	96.9364	4.78516	45.141	4.78516	97.3043	4.78516	69.8509	4.78516	98.0943
4.80908	59.7884	4.80908	42.5444	4.80908	83.8186	4.80908	73.3336	4.80908	70.6804	4.80908	75.3241	4.80908	69.1765	4.80908	58.7468	4.80908	129.6344	4.80908	81.247	4.80908	98.8724	4.80908	117.0898	4.80908	80.7842	4.80908	67.7842	4.80908	77.3571	4.80908	52.2366	4.80908	83.6409	4.80908	41.6688	4.80908	79.2847	4.80908	73.5156	4.80908	96.5926	4.80908	48.983	4.80908	97.0225	4.80908	68.7748	4.80908	95.6844
4.83301	61.9116	4.83301	39.2074	4.83301	90.1779	4.83301	73.4659	4.83301	65.7634	4.83301	75.2572	4.83301	68.5393	4.83301	54.1907	4.83301	129.2755	4.83301	77.7679	4.83301	96.1803	4.83301	113.0858	4.83301	81.3549	4.83301	63.4758	4.83301	73.8599	4.83301	51.3412	4.83301	88.3592	4.83301	39.8089	4.83301	80.4367	4.83301	78.1673	4.83301	94.0659	4.83301	52.331	4.83301	95.2709	4.83301	65.694	4.83301	92.5507
4.85693	64.3287	4.85693	37.1821	4.85693	93.4564	4.85693	77.3892	4.85693	63.7869	4.85693	75.0989	4.85693	68.4717	4.85693	51.4419	4.85693	123.3281	4.85693	76.5322	4.85693	92.1872	4.85693	106.3268	4.85693	88.6793	4.85693	59.1762	4.85693	71.7571	4.85693	49.7982	4.85693	94.6164	4.85693	39.9585	4.85693	83.1167	4.85693	87.2762	4.85693	95.7364	4.85693	53.625	4.85693	96.2818	4.85693	68.0225	4.85693	91.214
4.88086	66.4127	4.88086	40.0587	4.88086	94.9715	4.88086	77.8652	4.88086	60.6817	4.88086	77.5881	4.88086	68.7608	4.88086	51.6094	4.88086	112.6197	4.88086	73.1718	4.88086	91.0811	4.88086	99.6714	4.88086	95.474	4.88086	64.4879	4.88086	72.3209	4.88086	51.4295	4.88086	101.2405	4.88086	41.2652	4.88086	86.2144	4.88086	101.6149	4.88086	98.3302	4.88086	53.559	4.88086	98.4721	4.88086	71.3231	4.88086	91.798
4.90479	69.5428	4.90479	43.3044	4.90479	93.0373	4.90479	74.2962	4.90479	57.3245	4.90479	80.7494	4.90479	68.1916	4.90479	55.5055	4.90479	101.7144	4.90479	75.7804	4.90479	93.7044	4.90479	88.9837	4.90479	100.2226	4.90479	66.2952	4.90479	71.3082	4.90479	57.5354	4.90479	104.0144	4.90479	41.9465	4.90479	89.0379	4.90479	113.7791	4.90479	97.9324	4.90479	54.208	4.90479	100.9255	4.90479	73.3509	4.90479	88.1074
4.92871	73.9764	4.92871	45.4562	4.92871	91.7903	4.92871	76.1435	4.92871	59.9722	4.92871	83.6787	4.92871	63.0103	4.92871	60.5837	4.92871	93.9479	4.92871	76.9481	4.92871	91.2186	4.92871	80.3828	4.92871	101.3603	4.92871	65.1439	4.92871	72.8182	4.92871	64.1892	4.92871	102.424	4.92871	41.1774	4.92871	92.613	4.92871	119.4865	4.92871	93.5047	4.92871	54.831	4.92871	104.844	4.92871	74.7508	4.92871	83.2061
4.95264	72.6552	4.95264	48.0339	4.95264	92.946	4.95264	76.5372	4.95264	66.5677	4.95264	82.8591	4.95264	61.4599	4.95264	63.9184	4.95264	90.2709	4.95264	86.4092	4.95264	85.7886	4.95264	75.5129	4.95264	96.4731	4.95264	61.5968	4.95264	79.6071	4.95264	67.8099	4.95264	96.658	4.95264	40.8264	4.95264	94.5999	4.95264	121.3909	4.95264	86.9374	4.95264	53.459	4.95264	107.6958	4.95264	74.1774	4.95264	83.0367
4.97656	72.5202	4.97656	49.8524	4.97656	97.2547	4.97656	76.7084	4.97656	76.8391	4.97656	84.2939	4.97656	58.5011	4.97656	68.1492	4.97656	84.1894	4.97656	90.9452	4.97656	82.8709	4.97656	67.9485	4.97656	89.1714	4.97656	57.6888	4.97656	84.3688	4.97656	67.0222	4.97656	93.8814	4.97656	39.6791	4.97656	97.8307	4.97656	119.389	4.97656	84.7956	4.97656	50.681	4.97656	109.6788	4.97656	74.1906	4.97656	91.5435
5.00049	71.9048	5.00049	48.6108	5.00049	94.5434	5.00049	81.8969	5.00049	89.5456	5.00049	88.7155	5.00049	55.5126	5.00049	70.0324	5.00049	77.2696	5.00049	86.6636	5.00049	84.3051	5.00049	64.2034	5.00049	90.479	5.00049	56.3612	5.00049	89.3919	5.00049	65.5376	5.00049	87.9392	5.00049	37.3122	5.00049	99.2534	5.00049	119.3563	5.00049	83.0805	5.00049	46.394	5.00049	110.914	5.00049	73.2427	5.00049	100.2311
5.02441	68.2984	5.02441	48.5028	5.02441	89.9394	5.02441	85.7986	5.02441	97.0291	5.02441	94.7287	5.02441	53.7504	5.02441	73.2046	5.02441	74.0663	5.02441	83.4706	5.02441	80.3013	5.02441	62.5667	5.02441	99.4183	5.02441	60.0968	5.02441	91.4391	5.02441	69.3529	5.02441	81.7036	5.02441	33.6845	5.02441	97.5891	5.02441	120.9695	5.02441	86.2137	5.02441	46.528	5.02441	112.6114	5.02441	75.3972	5.02441	107.0077
5.04834	67.9501	5.04834	47.307	5.04834	89.4151	5.04834	88.1925	5.04834	99.9428	5.04834	95.4513	5.04834	53.7635	5.04834	79.8955	5.04834	72.8346	5.04834	84.0245	5.04834	75.2201	5.04834	64.8412	5.04834	103.7906	5.04834	64.4401	5.04834	94.923	5.04834	70.8624	5.04834	77.9824	5.04834	31.7034	5.04834	98.886	5.04834	115.1553	5.04834	90.4218	5.04834	47.769	5.04834	110.1742	5.04834	79.9599	5.04834	109.3917
5.07227	67.1747	5.07227	45.4794	5.07227	85.122	5.07227	89.1564	5.07227	97.0369	5.07227	91.0161	5.07227	55.3902	5.07227	84.2519	5.07227	75.6356	5.07227	83.5935	5.07227	73.9174	5.07227	69.0457	5.07227	104.8567	5.07227	68.2854	5.07227	94.311	5.07227	69.4932	5.07227	76.9476	5.07227	33.7747	5.07227	95.1093	5.07227	103.7888	5.07227	94.4987	5.07227	48.476	5.07227	102.1896	5.07227	86.0403	5.07227	109.2297
5.09619	67.3166	5.09619	45.8814	5.09619	85.5471	5.09619	87.5785	5.09619	92.6182	5.09619	82.4491	5.09619	60.7216	5.09619	88.3615	5.09619	82.1774	5.09619	86.838	5.09619	72.9311	5.09619	74.0512	5.09619	99.1441	5.09619	68.3752	5.09619	93.5237	5.09619	67.2945	5.09619	83.0568	5.09619	39.3814	5.09619	94.5915	5.09619	97.9361	5.09619	101.7613	5.09619	47.385	5.09619	93.3544	5.09619	90.3724	5.09619	106.4594
5.12012	66.0095	5.12012	48.2558	5.12012	87.6522	5.12012	89.8438	5.12012	87.8921	5.12012	80.8584	5.12012	68.5257	5.12012	92.0775	5.12012	88.0037	5.12012	91.0004	5.12012	73.8496	5.12012	79.4905	5.12012	98.6823	5.12012	69.6628	5.12012	92.579	5.12012	66.0584	5.12012	90.1154	5.12012	42.5161	5.12012	90.9723	5.12012	88.2402	5.12012	109.1505	5.12012	44.368	5.12012	85.4013	5.12012	91.4047	5.12012	102.1817
5.14404	68.1389	5.14404	48.9845	5.14404	93.2481	5.14404	94.1988	5.14404	83.1854	5.14404	82.7196	5.14404	72.5459	5.14404	97.8298	5.14404	93.1659	5.14404	97.8559	5.14404	78.3238	5.14404	80.4465	5.14404	95.8962	5.14404	71.2344	5.14404	94.976	5.14404	64.4667	5.14404	92.5673	5.14404	43.9769	5.14404	92.4337	5.14404	80.9625	5.14404	115.0297	5.14404	43.684	5.14404	80.3951	5.14404	88.9178	5.14404	98.8513
5.16797	74.496	5.16797	49.1916	5.16797	95.0275	5.16797	94.8093	5.16797	79.9187	5.16797	87.0254	5.16797	76.1313	5.16797	101.0211	5.16797	98.8496	5.16797	98.8215	5.16797	83.1089	5.16797	77.3801	5.16797	97.2085	5.16797	75.0464	5.16797	95.6213	5.16797	65.154	5.16797	97.4781	5.16797	46.024	5.16797	91.2356	5.16797	76.3317	5.16797	117.5171	5.16797	44.938	5.16797	74.7282	5.16797	84.3656	5.16797	97.5935
5.19189	75.7829	5.19189	46.648	5.19189	95.3822	5.19189	97.884	5.19189	79.5724	5.19189	92.1864	5.19189	80.0056	5.19189	98.6214	5.19189	100.8486	5.19189	91.1353	5.19189	85.5202	5.19189	77.4235	5.19189	101.0149	5.19189	80.96	5.19189	90.8926	5.19189	66.271	5.19189	100.4577	5.19189	48.2866	5.19189	93.2058	5.19189	73.192	5.19189	119.3737	5.19189	46.667	5.19189	71.5919	5.19189	81.0657	5.19189	105.0628
5.21582	75.5508	5.21582	42.8058	5.21582	97.3007	5.21582	99.9231	5.21582	76.9218	5.21582	98.6381	5.21582	82.3775	5.21582	95.8448	5.21582	101.8901	5.21582	90.4667	5.21582	89.0084	5.21582	73.129	5.21582	100.7574	5.21582	85.8255	5.21582	90.919	5.21582	68.3181	5.21582	101.2306	5.21582	49.7866	5.21582	98.5224	5.21582	72.6636	5.21582	121.0227	5.21582	50.633	5.21582	70.8642	5.21582	80.6469	5.21582	113.1366
5.23975	73.9746	5.23975	39.2689	5.23975	97.1388	5.23975	99.3418	5.23975	72.3974	5.23975	107.6375	5.23975	85.7071	5.23975	94.0257	5.23975	104.6333	5.23975	91.006	5.23975	95.822	5.23975	70.9289	5.23975	99.4934	5.23975	89.5796	5.23975	94.6093	5.23975	65.1883	5.23975	101.4415	5.23975	50.6147	5.23975	100.9926	5.23975	73.7366	5.23975	121.9783	5.23975	54.919	5.23975	74.7633	5.23975	79.9376	5.23975	125.6596
5.26367	75.4999	5.26367	39.718	5.26367	97.6118	5.26367	95.422	5.26367	72.031	5.26367	116.9235	5.26367	90.8862	5.26367	92.5693	5.26367	103.3324	5.26367	92.2155	5.26367	102.362	5.26367	69.8133	5.26367	97.7111	5.26367	93.2032	5.26367	91.9554	5.26367	61.4235	5.26367	97.8822	5.26367	50.6859	5.26367	102.4448	5.26367	73.5478	5.26367	124.648	5.26367	55.842	5.26367	77.9488	5.26367	79.4007	5.26367	134.1766
2876-05-01	80.1197	2876-05-01	39.4297	2876-05-01	97.8934	2876-05-01	87.5482	2876-05-01	70.7806	2876-05-01	120.9627	2876-05-01	90.327			2876-05-01	102.7798	2876-05-01	89.2471	2876-05-01	107.2844	2876-05-01	71.3659	2876-05-01	93.0936	2876-05-01	96.397	2876-05-01	88.7342	2876-05-01	56.1336	2876-05-01	90.063	2876-05-01	51.6594	2876-05-01	102.4	2876-05-01	71.6406	2876-05-01	130.9462	2876-05-01	53.446	2876-05-01	81.2758	2876-05-01	76.7953	2876-05-01	133.2429
5.31152	82.6142	5.31152	41.8759	5.31152	94.9479	5.31152	84.9738	5.31152	65.7551	5.31152	120.3693	5.31152	85.5383			5.31152	104.0418	5.31152	86.0191	5.31152	106.6351	5.31152	76.1144	5.31152	86.1893	5.31152	97.6238	5.31152	85.0165	5.31152	51.6231	5.31152	85.7544	5.31152	52.9366	5.31152	101.7332	5.31152	67.4824	5.31152	131.5337	5.31152	50.374	5.31152	83.6232	5.31152	75.705	5.31152	134.2377
5.33545	87.0754	5.33545	40.2953	5.33545	93.4061	5.33545	89.0267	5.33545	61.5336	5.33545	116.9569	5.33545	80.5042			5.33545	104.0416	5.33545	80.5329	5.33545	103.3224	5.33545	79.1314	5.33545	81.1543	5.33545	93.244	5.33545	82.6777	5.33545	47.5013	5.33545	83.6237	5.33545	55.4868	5.33545	98.9023	5.33545	61.1362	5.33545	128.8731	5.33545	48.064	5.33545	84.9548	5.33545	71.1628	5.33545	138.4269
5.35938	91.1885	5.35938	44.5676	5.35938	92.9821	5.35938	88.0765	5.35938	62.7021	5.35938	114.0539	5.35938	72.2719			5.35938	99.1482	5.35938	78.9876	5.35938	98.3941	5.35938	83.0542	5.35938	79.0008	5.35938	89.3549	5.35938	83.5146	5.35938	45.8413	5.35938	82.8285	5.35938	57.7798	5.35938	98.1057	5.35938	57.1668	5.35938	123.4847	5.35938	46.71	5.35938	89.5395	5.35938	72.1916	5.35938	139.773
3833-05-01	91.0607	3833-05-01	48.6112	3833-05-01	85.7253	3833-05-01	88.9755	3833-05-01	67.7989	3833-05-01	106.496	3833-05-01	65.2371			3833-05-01	100.3888	3833-05-01	84.2652	3833-05-01	92.161	3833-05-01	88.3712	3833-05-01	86.0688	3833-05-01	89.101	3833-05-01	80.4953	3833-05-01	45.5387	3833-05-01	79.0638	3833-05-01	61.5992	3833-05-01	97.1163	3833-05-01	58.9048	3833-05-01	114.1755	3833-05-01	46.011	3833-05-01	90.1429	3833-05-01	73.8488	3833-05-01	132.1133
5.40723	86.366	5.40723	52.0979	5.40723	76.7191	5.40723	91.056	5.40723	73.1034	5.40723	100.2924	5.40723	63.1978			5.40723	102.8004	5.40723	86.2434	5.40723	81.3831	5.40723	89.1313	5.40723	92.8529	5.40723	87.4806	5.40723	73.9052	5.40723	44.8663	5.40723	72.1793	5.40723	64.1221	5.40723	95.2214	5.40723	63.6206	5.40723	106.2148	5.40723	46.993	5.40723	89.7892	5.40723	71.88	5.40723	120.8393
5.43115	82.4386	5.43115	49.1309	5.43115	74.2575	5.43115	88.0124	5.43115	77.0043	5.43115	92.2655	5.43115	65.555			5.43115	101.8744	5.43115	88.6241	5.43115	68.4946	5.43115	90.3964	5.43115	92.9848	5.43115	88.9584	5.43115	71.6418	5.43115	43.2542	5.43115	64.3295	5.43115	60.6641	5.43115	92.2471	5.43115	65.7703	5.43115	101.072	5.43115	53.331	5.43115	85.6118	5.43115	71.1604	5.43115	111.5435
5.45508	80.8655	5.45508	47.4501	5.45508	75.0468	5.45508	85.0516	5.45508	76.3555	5.45508	86.3637	5.45508	66.7225			5.45508	99.8894	5.45508	85.3446	5.45508	67.3563	5.45508	90.529	5.45508	94.5731	5.45508	95.204	5.45508	67.3711	5.45508	44.7594	5.45508	61.2872	5.45508	57.8368	5.45508	95.7135	5.45508	67.7458	5.45508	97.1057	5.45508	59.848	5.45508	82.1154	5.45508	69.8777	5.45508	104.6171
5.479	83.421	5.479	46.2498	5.479	72.9924	5.479	85.7756	5.479	75.4733	5.479	83.2911	5.479	67.167			5.479	99.2332	5.479	82.4296	5.479	71.4481	5.479	90.1237	5.479	90.8065	5.479	102.2398	5.479	66.8899	5.479	49.5814	5.479	64.4655	5.479	63.7304	5.479	94.5102	5.479	70.5862	5.479	97.3458	5.479	63.562	5.479	79.757	5.479	63.4512	5.479	98.9587
5.50293	85.3498	5.50293	45.2767	5.50293	72.4464	5.50293	86.845	5.50293	70.7735	5.50293	84.2903	5.50293	68.0599			5.50293	97.2263	5.50293	81.2575	5.50293	76.8655	5.50293	96.2958	5.50293	89.1342	5.50293	104.8864	5.50293	68.1551	5.50293	51.2543	5.50293	64.5679	5.50293	72.0926	5.50293	93.9507	5.50293	74.292	5.50293	103.3364	5.50293	64.553	5.50293	82.2789	5.50293	55.2263	5.50293	98.8368
5.52686	88.3316	5.52686	48.3201	5.52686	73.2293	5.52686	83.5761	5.52686	66.0564	5.52686	78.7999	5.52686	69.9153			5.52686	92.2528	5.52686	82.7559	5.52686	83.1258	5.52686	108.3976	5.52686	94.1891	5.52686	112.526	5.52686	73.4241	5.52686	57.5715	5.52686	65.9358	5.52686	75.0289	5.52686	91.2645	5.52686	79.9408	5.52686	106.8787	5.52686	62.028	5.52686	85.4983	5.52686	55.7663	5.52686	105.4237
5.55078	92.3724	5.55078	48.7892	5.55078	73.6699	5.55078	84.3872	5.55078	65.2986	5.55078	75.0212	5.55078	74.1703			5.55078	87.3732	5.55078	88.8418	5.55078	87.2811	5.55078	118.0613	5.55078	95.7756	5.55078	118.121	5.55078	76.4704	5.55078	63.8635	5.55078	67.468	5.55078	75.2788	5.55078	84.7515	5.55078	87.8981	5.55078	105.3856	5.55078	61.014	5.55078	90.0064	5.55078	59.4635	5.55078	112.1239
5.57471	93.8424	5.57471	50.3784	5.57471	72.1939	5.57471	84.9372	5.57471	71.9931	5.57471	76.6272	5.57471	76.0204			5.57471	83.2372	5.57471	90.8285	5.57471	88.9646	5.57471	120.1569	5.57471	92.4177	5.57471	115.3829	5.57471	80.4468	5.57471	69.566	5.57471	71.0473	5.57471	72.6489	5.57471	82.302	5.57471	87.9654	5.57471	102.726	5.57471	63.165	5.57471	92.8559	5.57471	63.1598	5.57471	118.7704
5.59863	96.1398	5.59863	53.933	5.59863	71.8613	5.59863	87.727	5.59863	78.8127	5.59863	79.4126	5.59863	72.1861			5.59863	78.1656	5.59863	89.807	5.59863	89.8256	5.59863	115.3806	5.59863	90.0737	5.59863	116.3108	5.59863	83.8476	5.59863	75.6081	5.59863	78.6517	5.59863	68.5843	5.59863	76.9757	5.59863	83.3594	5.59863	102.1387	5.59863	63.566	5.59863	96.5157	5.59863	66.3238	5.59863	125.0501
5.62256	94.0456	5.62256	53.2102	5.62256	72.0146	5.62256	93.387	5.62256	80.2002	5.62256	84.3226	5.62256	66.3772			5.62256	75.8384	5.62256	87.6095	5.62256	91.2415	5.62256	107.3876	5.62256	89.0203	5.62256	112.6466	5.62256	86.4955	5.62256	79.8168	5.62256	83.8592	5.62256	65.9567	5.62256	70.3511	5.62256	78.3077	5.62256	100.9988	5.62256	63.085	5.62256	99.5892	5.62256	66.9742	5.62256	124.5102
5.64648	92.3285	5.64648	54.7105	5.64648	75.9415	5.64648	94.7599	5.64648	83.2486	5.64648	84.6782	5.64648	63.1752			5.64648	76.1428	5.64648	82.3179	5.64648	95.3837	5.64648	93.3946	5.64648	92.0541	5.64648	106.9479	5.64648	87.774	5.64648	85.6868	5.64648	83.931	5.64648	64.7373	5.64648	65.6742	5.64648	72.0019	5.64648	102.2296	5.64648	60.738	5.64648	97.6548	5.64648	60.1866	5.64648	122.8273
5.67041	90.2455	5.67041	55.942	5.67041	79.3124	5.67041	94.1737	5.67041	84.6392	5.67041	82.1922	5.67041	62.5122			5.67041	73.2014	5.67041	80.7773	5.67041	101.9602	5.67041	76.7516	5.67041	98.6939	5.67041	101.9555	5.67041	84.3214	5.67041	89.2977	5.67041	80.2484	5.67041	68.2198	5.67041	65.9219	5.67041	68.4256	5.67041	101.1354	5.67041	56.504	5.67041	95.9737	5.67041	50.9407	5.67041	119.6349
5.69434	86.8484	5.69434	58.6611	5.69434	81.5326	5.69434	94.5399	5.69434	89.4215	5.69434	78.2808	5.69434	58.1294			5.69434	69.3642	5.69434	83.849	5.69434	106.3995	5.69434	64.417	5.69434	104.3449	5.69434	95.6145	5.69434	80.9632	5.69434	88.4141	5.69434	81.3656	5.69434	72.9335	5.69434	70.5934	5.69434	65.8955	5.69434	100.0435	5.69434	54.398	5.69434	92.0869	5.69434	43.4009	5.69434	112.2343
5.71826	88.4949	5.71826	60.7843	5.71826	83.6086	5.71826	95.6841	5.71826	94.2296	5.71826	74.5282	5.71826	56.8354			5.71826	67.4955	5.71826	88.6328	5.71826	104.7631	5.71826	59.6526	5.71826	108.3544	5.71826	88.1865	5.71826	80.5632	5.71826	86.3603	5.71826	75.8526	5.71826	75.0149	5.71826	81.9708	5.71826	68.1363	5.71826	99.889	5.71826	55.134	5.71826	83.5477	5.71826	38.0911	5.71826	108.0053
5.74219	89.6791	5.74219	66.1349	5.74219	84.5448	5.74219	94.587	5.74219	94.8626	5.74219	71.8919	5.74219	57.5933			5.74219	65.9994	5.74219	87.0245	5.74219	98.2424	5.74219	62.9178	5.74219	106.824	5.74219	78.6267	5.74219	80.4725	5.74219	83.2307	5.74219	69.1719	5.74219	81.0248	5.74219	88.9889	5.74219	69.7805	5.74219	94.9615	5.74219	61.745	5.74219	78.3226	5.74219	33.8048	5.74219	110.1022
5.76611	88.4579	5.76611	70.9383	5.76611	87.34	5.76611	91.8069	5.76611	94.4087	5.76611	69.1237	5.76611	57.3832			5.76611	65.8222	5.76611	85.4147	5.76611	88.5983	5.76611	72.3042	5.76611	97.5425	5.76611	73.2537	5.76611	84.1315	5.76611	78.4097	5.76611	61.8627	5.76611	85.2086	5.76611	95.8007	5.76611	70.2551	5.76611	92.9779	5.76611	71.972	5.76611	79.0332	5.76611	33.4574	5.76611	108.5503
5.79004	81.4094	5.79004	73.8751	5.79004	87.0574	5.79004	89.3228	5.79004	87.2329	5.79004	69.9877	5.79004	57.2187			5.79004	66.7755	5.79004	86.358	5.79004	80.8007	5.79004	79.8423	5.79004	87.8625	5.79004	72.2271	5.79004	89.4485	5.79004	76.6007	5.79004	56.0291	5.79004	85.6498	5.79004	104.0563	5.79004	69.9227	5.79004	99.3505	5.79004	81.153	5.79004	82.3997	5.79004	33.6107	5.79004	107.6687
5.81396	80.4355	5.81396	72.9256	5.81396	83.9593	5.81396	86.9493	5.81396	81.9486	5.81396	71.9347	5.81396	54.6137			5.81396	68.6484	5.81396	91.5961	5.81396	75.8357	5.81396	88.735	5.81396	82.3967	5.81396	74.1877	5.81396	96.1696	5.81396	75.4442	5.81396	53.1887	5.81396	85.5607	5.81396	109.1876	5.81396	67.4244	5.81396	103.9924	5.81396	87.383	5.81396	88.5068	5.81396	31.365	5.81396	103.5913
5.83789	83.1225	5.83789	69.7119	5.83789	79.4772	5.83789	82.5176	5.83789	77.3004	5.83789	74.0544	5.83789	53.8053			5.83789	69.3701	5.83789	97.6903	5.83789	74.7019	5.83789	93.3382	5.83789	82.4632	5.83789	78.1277	5.83789	101.8065	5.83789	77.6659	5.83789	50.4955	5.83789	85.4586	5.83789	107.6892	5.83789	64.6693	5.83789	114.3104	5.83789	83.918	5.83789	94.2836	5.83789	30.9625	5.83789	100.0129
5.86182	82.5724	5.86182	66.999	5.86182	73.5601	5.86182	79.71	5.86182	75.7472	5.86182	79.8001	5.86182	53.4735			5.86182	67.9513	5.86182	101.089	5.86182	74.969	5.86182	92.4409	5.86182	86.145	5.86182	81.0285	5.86182	108.0376	5.86182	83.1321	5.86182	49.2146	5.86182	82.5023	5.86182	105.8279	5.86182	60.7524	5.86182	121.3399	5.86182	77.746	5.86182	98.4354	5.86182	34.273	5.86182	98.0244
5.88574	91.4916	5.88574	62.5336	5.88574	71.8302	5.88574	76.7869	5.88574	78.9753	5.88574	84.4075	5.88574	58.0296			5.88574	67.0634	5.88574	105.0876	5.88574	73.7957	5.88574	89.8974	5.88574	85.2137	5.88574	84.9053	5.88574	111.175	5.88574	90.3744	5.88574	53.0745	5.88574	78.1153	5.88574	103.4781	5.88574	57.1496	5.88574	123.6529	5.88574	71.864	5.88574	101.4783	5.88574	35.6872	5.88574	100.5689
5.90967	93.9816	5.90967	57.664	5.90967	72.7802	5.90967	78.7153	5.90967	83.168	5.90967	84.548	5.90967	57.749			5.90967	66.4706	5.90967	103.4283	5.90967	76.4143	5.90967	90.3615	5.90967	85.1719	5.90967	92.1087	5.90967	110.7443	5.90967	97.413	5.90967	59.7641	5.90967	73.1703	5.90967	97.8852	5.90967	56.395	5.90967	120.5619	5.90967	67.482	5.90967	102.2014	5.90967	36.6213	5.90967	111.4241
5.93359	93.1408	5.93359	53.3693	5.93359	75.8991	5.93359	83.5843	5.93359	86.9514	5.93359	87.4195	5.93359	54.7528			5.93359	67.2068	5.93359	106.1844	5.93359	88.0711	5.93359	92.168	5.93359	88.0242	5.93359	97.0117	5.93359	106.7162	5.93359	99.6831	5.93359	65.2337	5.93359	68.3236	5.93359	100.2316	5.93359	58.1065	5.93359	115.9601	5.93359	63.564	5.93359	96.451	5.93359	36.9191	5.93359	123.4031
5.95752	93.2941	5.95752	52.6252	5.95752	82.6768	5.95752	89.6289	5.95752	91.4653	5.95752	87.8225	5.95752	52.0627			5.95752	68.5978	5.95752	105.2125	5.95752	100.1111	5.95752	89.5896	5.95752	89.6501	5.95752	101.5354	5.95752	101.542	5.95752	98.2552	5.95752	71.9305	5.95752	62.8802	5.95752	103.0036	5.95752	62.846	5.95752	112.3019	5.95752	55.803	5.95752	89.1193	5.95752	37.4979	5.95752	129.7946
5.98145	93.3583	5.98145	60.6418	5.98145	92.69	5.98145	97.1018	5.98145	92.7302	5.98145	88.5421	5.98145	52.735			5.98145	69.491	5.98145	106.2748	5.98145	110.2962	5.98145	86.1018	5.98145	92.5161	5.98145	103.2701	5.98145	93.7071	5.98145	97.1542	5.98145	73.8029	5.98145	57.7985	5.98145	107.7479	5.98145	65.7284	5.98145	105.5491	5.98145	53.157	5.98145	86.4227	5.98145	36.5294	5.98145	135.0051
6.00537	92.8386	6.00537	67.3182	6.00537	99.9911	6.00537	98.52	6.00537	91.3962	6.00537	86.7736	6.00537	57.6419			6.00537	68.6321	6.00537	111.8089	6.00537	114.5098	6.00537	82.5261	6.00537	99.4743	6.00537	99.2491	6.00537	85.3555	6.00537	95.4203	6.00537	72.3007	6.00537	51.5823	6.00537	113.7541	6.00537	65.5712	6.00537	98.8994	6.00537	54.025	6.00537	90.1572	6.00537	38.2493	6.00537	133.8188
6.0293	81.5869	6.0293	69.6177	6.0293	102.5788	6.0293	103.0033	6.0293	86.2492	6.0293	81.2237	6.0293	61.0583			6.0293	68.0078	6.0293	110.9635	6.0293	110.9696	6.0293	82.6242	6.0293	105.2834	6.0293	92.4987	6.0293	82.6196	6.0293	91.0882	6.0293	74.3634	6.0293	48.3228	6.0293	112.3385	6.0293	65.6424	6.0293	94.1165	6.0293	55.123	6.0293	100.5695	6.0293	42.49	6.0293	126.5161
6.05322	76.8776	6.05322	69.1414	6.05322	100.1936	6.05322	104.7581	6.05322	81.4316	6.05322	76.912	6.05322	63.7114			6.05322	71.5247	6.05322	106.5215	6.05322	103.8769	6.05322	85.239	6.05322	105.859	6.05322	90.0095	6.05322	81.0364	6.05322	86.9765	6.05322	77.4114	6.05322	46.4336	6.05322	111.6902	6.05322	68.558	6.05322	88.172	6.05322	57.303	6.05322	108.4161	6.05322	46.7335	6.05322	116.8189
6.07715	72.267	6.07715	70.4049	6.07715	94.619	6.07715	107.9555	6.07715	79.864	6.07715	77.4874	6.07715	63.336			6.07715	75.0173	6.07715	102.2148	6.07715	90.9892	6.07715	87.6932	6.07715	100.459	6.07715	89.7638	6.07715	79.0467	6.07715	80.8892	6.07715	76.9821	6.07715	49.6737	6.07715	109.943	6.07715	72.0222	6.07715	83.465	6.07715	64.632	6.07715	109.8316	6.07715	51.0851	6.07715	111.3765
6.10107	71.7858	6.10107	71.7102	6.10107	92.8396	6.10107	107.8442	6.10107	82.9288	6.10107	77.0607	6.10107	57.4959			6.10107	77.247	6.10107	94.976	6.10107	82.6889	6.10107	89.5452	6.10107	94.1717	6.10107	93.2783	6.10107	73.0059	6.10107	79.8842	6.10107	74.6216	6.10107	57.6049	6.10107	107.2084	6.10107	73.499	6.10107	81.8896	6.10107	75.571	6.10107	105.8778	6.10107	54.5366	6.10107	106.503
6.125	75.6982	6.125	70.7585	6.125	90.7943	6.125	100.4043	6.125	86.2971	6.125	73.2464	6.125	55.9888			6.125	74.7837	6.125	85.0851	6.125	79.3426	6.125	90.5283	6.125	89.7896	6.125	93.622	6.125	75.9018	6.125	82.061	6.125	72.994	6.125	61.0411	6.125	104.143	6.125	74.3123	6.125	77.1999	6.125	89.105	6.125	99.6688	6.125	56.3524	6.125	102.9272
6.14893	79.8949	6.14893	69.5728	6.14893	88.1922	6.14893	96.3348	6.14893	89.1215	6.14893	67.9288	6.14893	56.305			6.14893	73.8161	6.14893	78.3582	6.14893	79.3547	6.14893	91.3235	6.14893	87.0941	6.14893	90.9512	6.14893	80.5584	6.14893	81.7522	6.14893	77.6807	6.14893	65.7	6.14893	102.1769	6.14893	71.6759	6.14893	75.1563	6.14893	98.289	6.14893	94.7812	6.14893	56.3455	6.14893	101.0823
6.17285	82.542	6.17285	75.1063	6.17285	82.4462			6.17285	92.7824	6.17285	64.5464	6.17285	57.0497			6.17285	72.478	6.17285	73.5612	6.17285	77.1801	6.17285	91.983	6.17285	80.8344	6.17285	86.722	6.17285	84.8449	6.17285	80.171	6.17285	85.2101	6.17285	73.2725	6.17285	102.1058	6.17285	68.8085	6.17285	68.4803	6.17285	100.482	6.17285	90.5388	6.17285	56.2363	6.17285	97.9964
6.19678	79.9325	6.19678	79.022	6.19678	78.6736			6.19678	93.021	6.19678	71.6649	6.19678	58.3776			6.19678	72.6051	6.19678	73.2445	6.19678	71.8623	6.19678	95.4589	6.19678	79.4633	6.19678	81.2841	6.19678	89.7803	6.19678	78.6251	6.19678	89.3276	6.19678	74.8055	6.19678	100.9722	6.19678	64.9474	6.19678	62.1066	6.19678	96.345	6.19678	94.6423	6.19678	54.2364	6.19678	97.2908
2207-06-01	81.5753	2207-06-01	77.509	2207-06-01	79.8472			2207-06-01	90.5094	2207-06-01	79.4753	2207-06-01	59.7586			2207-06-01	69.8784	2207-06-01	76.4311	2207-06-01	67.2672	2207-06-01	99.2818	2207-06-01	79.8752	2207-06-01	80.5259	2207-06-01	92.5335	2207-06-01	76.6787	2207-06-01	96.1634	2207-06-01	77.9844	2207-06-01	101.9218	2207-06-01	68.1081	2207-06-01	58.5604	2207-06-01	91.605	2207-06-01	93.1734	2207-06-01	47.2791	2207-06-01	97.3736
6.24463	85.8626	6.24463	70.1613	6.24463	80.9901			6.24463	88.6407	6.24463	85.9408	6.24463	62.465			6.24463	65.2679	6.24463	81.2323	6.24463	66.8189	6.24463	97.4236	6.24463	77.3731	6.24463	80.2749	6.24463	99.2912	6.24463	74.6055	6.24463	104.4691	6.24463	80.0732	6.24463	99.8246	6.24463	72.5951	6.24463	60.431	6.24463	84.718	6.24463	93.5896	6.24463	40.9787	6.24463	96.4265
6.26855	90.5908	6.26855	61.5758	6.26855	84.1764			6.26855	76.9378	6.26855	91.071	6.26855	66.9579			6.26855	59.119	6.26855	88.0817	6.26855	69.4455	6.26855	93.5615	6.26855	76.8565	6.26855	79.687	6.26855	100.0911	6.26855	77.6337	6.26855	104.5528	6.26855	82.094	6.26855	94.4137	6.26855	76.1198	6.26855	60.7171	6.26855	77.017	6.26855	100.7904	6.26855	36.1699	6.26855	95.5339
6.29248	92.6799	6.29248	57.9336	6.29248	85.4628			6.29248	66.3675	6.29248	92.7346	6.29248	69.9538			6.29248	56.1417	6.29248	97.2389	6.29248	77.8105	6.29248	90.7549	6.29248	77.4944	6.29248	80.9443	6.29248	99.0008	6.29248	86.8521	6.29248	102.6934	6.29248	83.0371	6.29248	87.4072	6.29248	74.705	6.29248	59.8336	6.29248	72.16	6.29248	107.477	6.29248	33.4802	6.29248	92.9867
6.31641	92.8393	6.31641	61.7011	6.31641	84.1831			6.31641	66.6385	6.31641	94.0064					6.31641	57.9016	6.31641	103.7374	6.31641	87.214	6.31641	88.6968	6.31641	77.1119	6.31641	83.5043	6.31641	90.9283	6.31641	90.3769	6.31641	95.6167	6.31641	78.3882	6.31641	88.5224	6.31641	69.5709	6.31641	61.2653	6.31641	71.459	6.31641	113.0016	6.31641	32.7139	6.31641	92.6309
6.34033	91.0146	6.34033	67.941	6.34033	81.7359			6.34033	67.0229	6.34033	94.0429					6.34033	60.7719	6.34033	105.1583	6.34033	96.976	6.34033	80.5224	6.34033	77.0707	6.34033	89.1079	6.34033	84.4547	6.34033	101.4542	6.34033	95.5056	6.34033	76.034	6.34033	90.2019	6.34033	62.4963	6.34033	64.5302	6.34033	69.742	6.34033	117.833	6.34033	32.7035	6.34033	89.6909
6.36426	87.0459	6.36426	74.6336	6.36426	83.0443			6.36426	61.7996	6.36426	94.4675					6.36426	62.8647	6.36426	107.1926	6.36426	100.5391	6.36426	76.5525	6.36426	75.8546	6.36426	93.7251	6.36426	79.0718	6.36426	109.2729	6.36426	94.6232	6.36426	72.0585	6.36426	93.9013	6.36426	55.2528	6.36426	66.2558	6.36426	66.043	6.36426	120.5331	6.36426	34.0501	6.36426	88.3045
6.38818	84.9864	6.38818	78.211	6.38818	84.3084			6.38818	59.3086	6.38818	88.5865					6.38818	64.3539	6.38818	109.1917	6.38818	97.1624	6.38818	78.0992	6.38818	76.7061	6.38818	95.8158	6.38818	76.9732	6.38818	109.9789	6.38818	97.0477	6.38818	70.1536	6.38818	97.1695	6.38818	52.331	6.38818	66.1981	6.38818	63.294	6.38818	120.0457	6.38818	38.5576	6.38818	83.1071
6.41211	82.6833	6.41211	75.2474	6.41211	84.7112			6.41211	61.3801	6.41211	82.6049					6.41211	67.0194	6.41211	110.8275	6.41211	98.7904	6.41211	78.8561	6.41211	78.4775	6.41211	95.8783	6.41211	78.2302			6.41211	101.2393	6.41211	67.6413	6.41211	98.8175			6.41211	62.7561	6.41211	65.083	6.41211	113.176	6.41211	40.4646	6.41211	81.93
6.43604	78.376	6.43604	70.8258	6.43604	86.9678			6.43604	61.1766	6.43604	76.7116					6.43604	68.5461	6.43604	112.9256	6.43604	101.6684	6.43604	82.1232	6.43604	82.3588	6.43604	95.8748	6.43604	81.2133			6.43604	103.3985	6.43604	62.8181	6.43604	99.7056			6.43604	60.8611	6.43604	66.85	6.43604	108.3018	6.43604	43.2957	6.43604	86.1628
6.45996	76.7247	6.45996	65.0471	6.45996	91.793			6.45996	60.8219	6.45996	70.9633					6.45996	71.4761	6.45996	118.1232	6.45996	99.8078	6.45996	85.4911	6.45996	83.3086	6.45996	96.4131	6.45996	81.2404			6.45996	102.8057	6.45996	57.871	6.45996	105.6617			6.45996	61.1761	6.45996	69.508	6.45996	103.6446	6.45996	48.4911	6.45996	88.5269
6.48389	87.1018	6.48389	58.1285	6.48389	94.5001			6.48389	58.1112	6.48389	71.0485					6.48389	75.4868	6.48389	126.7711	6.48389	94.8375	6.48389	88.3433	6.48389	81.4883	6.48389	90.5645	6.48389	79.4237			6.48389	103.0751	6.48389	52.4324	6.48389	109.6403			6.48389	60.54	6.48389	72.358	6.48389	99.1723	6.48389	51.5118	6.48389	90.1163
6.50781	96.0504	6.50781	55.4256	6.50781	90.9439			6.50781	58.097	6.50781	71.8384					6.50781	77.0112	6.50781	132.9603	6.50781	88.8103	6.50781	90.3111	6.50781	78.6967	6.50781	84.4136	6.50781	77.5409			6.50781	99.9713	6.50781	49.7723	6.50781	109.0794			6.50781	59.7378	6.50781	72.225	6.50781	94.0021	6.50781	53.5048	6.50781	91.1424
6.53174	100.294	6.53174	54.9606	6.53174	84.7747			6.53174	56.7679	6.53174	71.26					6.53174	78.1009	6.53174	135.2005	6.53174	81.7891	6.53174	89.308	6.53174	76.0199	6.53174	78.2584	6.53174	76.0576			6.53174	92.8033	6.53174	45.7223	6.53174	110.223			6.53174	60.6891	6.53174	73.165	6.53174	89.0645	6.53174	56.0455	6.53174	90.2
6.55566	103.5887	6.55566	59.479	6.55566	74.0756			6.55566	58.5242	6.55566	71.2202					6.55566	77.3527	6.55566	132.7766	6.55566	71.5126	6.55566	87.059	6.55566	74.8789	6.55566	76.6724	6.55566	78.2483			6.55566	87.5586			6.55566	108.7769			6.55566	63.2332	6.55566	77.592	6.55566	86.4083	6.55566	57.6056	6.55566	88.0095
6.57959	103.5352	6.57959	61.5746	6.57959	63.5749			6.57959	60.8265	6.57959	77.6742					6.57959	74.9136	6.57959	127.8863	6.57959	62.1326	6.57959	86.4151	6.57959	71.826	6.57959	76.3727	6.57959	85.7604			6.57959	83.8504			6.57959	105.2444			6.57959	62.3447	6.57959	83.704	6.57959	86.498	6.57959	59.5811	6.57959	86.8778
6.60352	102.8468	6.60352	65.5003	6.60352	58.3514			6.60352	65.4467	6.60352	88.9151					6.60352	72.5166	6.60352	119.28	6.60352	57.7731	6.60352	84.6916	6.60352	74.201	6.60352	78.137	6.60352	87.9027			6.60352	84.3108			6.60352	98.9104			6.60352	59.6306	6.60352	87.467	6.60352	84.5029	6.60352	59.3624	6.60352	85.1397
6.62744	104.3689	6.62744	75.0604	6.62744	58.6064			6.62744	67.06	6.62744	94.0463					6.62744	70.4141	6.62744	111.7088	6.62744	57.2333	6.62744	82.8207	6.62744	81.9803	6.62744	80.2415	6.62744	85.9031			6.62744	82.7372			6.62744	92.0651			6.62744	60.5162	6.62744	89.259	6.62744	86.9349	6.62744	55.653	6.62744	82.2006
6.65137	101.7873	6.65137	82.8708	6.65137	56.7			6.65137	65.7318	6.65137	92.8957					6.65137	67.2865	6.65137	102.755	6.65137	59.7672	6.65137	79.608	6.65137	85.9066	6.65137	78.7566	6.65137	84.8769			6.65137	79.2631			6.65137	84.2067			6.65137	60.0206	6.65137	89.499	6.65137	88.782	6.65137	49.5825	6.65137	81.9713
6.67529	97.0001	6.67529	88.5154	6.67529	59.1022			6.67529	65.7217	6.67529	91.2848					6.67529	65.2728			6.67529	63.3574	6.67529	74.4964	6.67529	86.9303	6.67529	76.0418	6.67529	82.0542			6.67529	72.8121			6.67529	75.5352			6.67529	60.9477	6.67529	91.494	6.67529	92.689	6.67529	47.2739	6.67529	80.8027
6.69922	95.4819	6.69922	93.8262	6.69922	60.469			6.69922	67.4083	6.69922	89.2423					6.69922	62.5736			6.69922	71.7147	6.69922	67.4377	6.69922	82.6938	6.69922	80.0703	6.69922	78.5777			6.69922	72.6581			6.69922	74.8972			6.69922	64.987	6.69922	96.282	6.69922	94.2625	6.69922	43.9058	6.69922	85.4447
6.72314	91.9737	6.72314	92.749	6.72314	60.7073			6.72314	65.1096	6.72314	88.5769					6.72314	64.1935			6.72314	79.1678	6.72314	61.9369	6.72314	79.9111	6.72314	80.4969	6.72314	76.4984			6.72314	73.282			6.72314	74.1724			6.72314	70.5274	6.72314	99.448	6.72314	98.257	6.72314	44.6254	6.72314	89.2131
6.74707	87.5261	6.74707	89.3068	6.74707	61.784			6.74707	63.6175	6.74707	87.9338					6.74707	65.7224			6.74707	80.4533	6.74707	57.8719	6.74707	80.024	6.74707	78.8129	6.74707	79.7681			6.74707	75.2204			6.74707	74.8389			6.74707	75.7573	6.74707	104.969	6.74707	99.4491	6.74707	46.4901	6.74707	89.2594
6.771	87.4484	6.771	89.4443	6.771	65.4664			6.771	61.5112	6.771	86.9996					6.771	67.8304			6.771	78.4602	6.771	57.2607	6.771	84.8917	6.771	77.0362	6.771	80.6083			6.771	76.7612			6.771	77.6726			6.771	78.5089	6.771	111.281	6.771	102.6669	6.771	44.4461	6.771	88.975
6.79492	88.3626	6.79492	84.8237	6.79492	66.8025			6.79492	61.9707	6.79492	86.7185					6.79492	67.8503			6.79492	78.0048	6.79492	59.1599	6.79492	96.599	6.79492	77.9144	6.79492	83.3806			6.79492	74.3181			6.79492	75.1463			6.79492	77.8249	6.79492	111.509	6.79492	103.4156	6.79492	41.7169	6.79492	81.8799
6.81885	89.401	6.81885	83.1568	6.81885	62.7035			6.81885	64.2624	6.81885	85.1351					6.81885	67.6016			6.81885	81.3821	6.81885	61.6105	6.81885	111.2578	6.81885	71.6536	6.81885	87.3671			6.81885	74.1626			6.81885	71.0438			6.81885	76.7445	6.81885	111.995	6.81885	101.0491	6.81885	41.3882	6.81885	73.3059
6.84277	89.344	6.84277	83.1779	6.84277	59.9175			6.84277	66.4037	6.84277	80.9262					6.84277	67.7367			6.84277	83.7509	6.84277	67.6584	6.84277	124.1772	6.84277	70.4837	6.84277	94.8863			6.84277	73.5339			6.84277	65.2748			6.84277	73.3173	6.84277	108.843	6.84277	99.9601	6.84277	43.6107	6.84277	73.5471
8667-06-01	92.3532	8667-06-01	86.9303	8667-06-01	60.64			8667-06-01	67.7597	8667-06-01	79.3734					8667-06-01	67.1982			8667-06-01	88.0075	8667-06-01	75.0601	8667-06-01	128.6016	8667-06-01	71.1252	8667-06-01	99.7732			8667-06-01	72.9389			8667-06-01	62.8431			8667-06-01	73.2975	8667-06-01	107.098	8667-06-01	104.8031	8667-06-01	49.3629	8667-06-01	74.5624
6.89062	97.2777	6.89062	96.0491	6.89062	67.7999			6.89062	70.5178	6.89062	76.7122					6.89062	67.7743			6.89062	89.1264	6.89062	84.2527	6.89062	126.8505	6.89062	70.9751	6.89062	98.2057			6.89062	71.7571			6.89062	62.6321			6.89062	79.2317	6.89062	105.567	6.89062	108.2538	6.89062	54.9799	6.89062	73.9309
6.91455	100.2842	6.91455	100.3944	6.91455	74.9208			6.91455	72.0235	6.91455	75.3108					6.91455	67.6738			6.91455	93.8812	6.91455	89.4109	6.91455	123.8245	6.91455	71.4945	6.91455	96.5612			6.91455	68.9895			6.91455	64.6317			6.91455	85.2855	6.91455	102.788	6.91455	112.3025	6.91455	58.992	6.91455	78.3459
6.93848	101.521	6.93848	98.4188	6.93848	77.2013			6.93848	71.3444	6.93848	80.1619					6.93848	66.688			6.93848	98.2838	6.93848	90.2225	6.93848	115.3134	6.93848	69.3973	6.93848	91.1446			6.93848	68.9205			6.93848	68.2222			6.93848	90.5268	6.93848	98.849	6.93848	110.6933	6.93848	59.1674	6.93848	81.4933
9624-06-01	99.2614	9624-06-01	92.8872	9624-06-01	77.5266			9624-06-01	74.3038	9624-06-01	83.4374					9624-06-01	64.3057			9624-06-01	96.5897	9624-06-01	91.328	9624-06-01	108.04	9624-06-01	70.0241	9624-06-01	87.9538			9624-06-01	70.377			9624-06-01	75.449			9624-06-01	91.9478	9624-06-01	92.854	9624-06-01	110.4059	9624-06-01	56.3377	9624-06-01	81.887
6.98633	94.1378	6.98633	92.2796	6.98633	75.0121			6.98633	73.9801	6.98633	88.5587					6.98633	61.4508			6.98633	96.6285	6.98633	93.2956	6.98633	100.9351	6.98633	71.7604	6.98633	84.5928			6.98633	68.667			6.98633	77.6476					6.98633	85.71	6.98633	113.757	6.98633	52.9637	6.98633	77.3905
7.01025	91.9094	7.01025	93.6883	7.01025	70.3374			7.01025	74.2027	7.01025	89.383					7.01025	65.4032			7.01025	99.2339	7.01025	93.5626	7.01025	95.527	7.01025	72.5478	7.01025	81.8565			7.01025	70.127			7.01025	77.8366					7.01025	83.1	7.01025	114.2675	7.01025	49.1412	7.01025	69.6595
7.03418	89.8569	7.03418	91.8657	7.03418	64.4708			7.03418	72.7698	7.03418	85.1993					7.03418	66.7628			7.03418	100.787	7.03418	92.7468	7.03418	92.6497	7.03418	70.1728	7.03418	88.1137			7.03418	66.4004			7.03418	75.1068					7.03418	83.618	7.03418	109.9769	7.03418	45.0078	7.03418	60.9543
		7.05811	88.2724	7.05811	63.3852			7.05811	72.0411	7.05811	83.303					7.05811	67.2539			7.05811	104.1969	7.05811	92.4936	7.05811	90.6591	7.05811	71.7578	7.05811	95.3563			7.05811	66.4506			7.05811	71.2948					7.05811	83.755	7.05811	106.3183	7.05811	40.9236	7.05811	55.5912
		7.08203	83.6427	7.08203	59.6913			7.08203	68.8503	7.08203	86.6855									7.08203	101.3592	7.08203	90.6823	7.08203	84.5347	7.08203	72.4302	7.08203	99.7897			7.08203	67.647			7.08203	65.4016					7.08203	88.15	7.08203	106.089	7.08203	40.9231	7.08203	53.9003
		7.10596	79.153	7.10596	57.6307			7.10596	71.854	7.10596	90.5115									7.10596	98.1583	7.10596	87.0214	7.10596	78.8114	7.10596	71.8689	7.10596	99.489			7.10596	68.2716			7.10596	60.1796					7.10596	95.46	7.10596	110.604	7.10596	44.2422	7.10596	52.5527
		7.12988	71.2505	7.12988	56.0489			7.12988	73.1045	7.12988	97.2291									7.12988	93.8552	7.12988	83.7749	7.12988	78.2111	7.12988	71.8753	7.12988	92.7705			7.12988	67.5603			7.12988	59.7902					7.12988	97.028	7.12988	116.0782	7.12988	46.4534	7.12988	54.0006
		7.15381	69.3802	7.15381	57.2005			7.15381	72.7056											7.15381	89.9933	7.15381	80.3277	7.15381	85.1059	7.15381	70.2824	7.15381	87.1193			7.15381	64.0218			7.15381	60.313					7.15381	94.379	7.15381	119.7947	7.15381	48.2354	7.15381	53.2053
		7.17773	72.2182	7.17773	63.8812			7.17773	73.8429											7.17773	88.0603	7.17773	77.4564	7.17773	86.0211	7.17773	70.1853	7.17773	82.6003			7.17773	64.9493			7.17773	65.1219					7.17773	97.813	7.17773	125.6863	7.17773	49.1239	7.17773	55.2835
		7.20166	77.6774					7.20166	75.2366											7.20166	87.2956	7.20166	80.8453	7.20166	86.6947	7.20166	70.5245	7.20166	79.8994			7.20166	72.5048			7.20166	71.6096					7.20166	100.873	7.20166	128.1383	7.20166	47.3627	7.20166	58.9583
		7.22559	82.8872					7.22559	72.8138											7.22559	91.4432	7.22559	88.9792	7.22559	86.8433	7.22559	68.7969	7.22559	88.7666			7.22559	79.8285			7.22559	72.0496					7.22559	102.575	7.22559	129.4331	7.22559	45.8966	7.22559	63.0328
		7.24951	86.8086					7.24951	68.6407											7.24951	95.2633	7.24951	99.2286	7.24951	83.8817	7.24951	63.7659	7.24951	91.8627			7.24951	82.3598			7.24951	73.3443					7.24951	97.94	7.24951	121.7939	7.24951	46.7445	7.24951	70.0307
		7.27344	86.2859					7.27344	66.3393											7.27344	95.8089	7.27344	108.7748	7.27344	81.469	7.27344	58.9435	7.27344	91.2566			7.27344	84.9597			7.27344	76.0381					7.27344	92.543	7.27344	114.1682	7.27344	49.559	7.27344	73.7445
		7.29736	84.3708					7.29736	59.0906											7.29736	95.6961	7.29736	110.1453	7.29736	82.2808	7.29736	52.8448	7.29736	93.2807			7.29736	84.5606			7.29736	76.9391					7.29736	92.128	7.29736	108.294	7.29736	53.1099	7.29736	74.2493
		7.32129	85.867					7.32129	55.0206											7.32129	97.9612	7.32129	110.4651	7.32129	87.3493	7.32129	48.6527	7.32129	91.1537			7.32129	82.4292			7.32129	72.8951					7.32129	90.496	7.32129	101.8798	7.32129	54.1448	7.32129	72.1813
		7.34521	88.3617					7.34521	53.9806											7.34521	97.3385	7.34521	107.8013	7.34521	89.1226	7.34521	49.2154	7.34521	88.3299			7.34521	78.3702			7.34521	69.2367					7.34521	92.447	7.34521	95.4063	7.34521	51.5575	7.34521	64.1398
		7.36914	92.9358					7.36914	56.1347											7.36914	102.7672	7.36914	102.8418	7.36914	86.0692	7.36914	54.6862	7.36914	86.4153			7.36914	76.0538			7.36914	65.8823					7.36914	93.219	7.36914	90.6245	7.36914	49.3133	7.36914	55.0106
		7.39307	95.2894					7.39307	60.5063											7.39307	106.56	7.39307	97.5481	7.39307	80.6449	7.39307	58.4192	7.39307	84.064			7.39307	76.4927			7.39307	66.5406					7.39307	94.815	7.39307	86.9006	7.39307	48.2312	7.39307	51.4071
		7.41699	96.8836					7.41699	67.5272											7.41699	108.7884	7.41699	91.0719	7.41699	74.0244	7.41699	59.2467	7.41699	82.1257			7.41699	74.4404			7.41699	72.6579					7.41699	103.509	7.41699	82.4529	7.41699	51.6818	7.41699	52.0839
								7.44092	76.0607											7.44092	108.3985	7.44092	86.3432	7.44092	70.34	7.44092	59.7992	7.44092	81.8954			7.44092	82.2183			7.44092	75.664					7.44092	108.144	7.44092	79.3702	7.44092	56.8059	7.44092	54.7391
								7.46484	81.5268											7.46484	102.6687	7.46484	80.1838	7.46484	68.3953	7.46484	63.2255	7.46484	81.7609			7.46484	87.9671			7.46484	79.1724					7.46484	108.665	7.46484	79.5078			7.46484	60.1308
								7.48877	80.856											7.48877	98.3848	7.48877	74.696	7.48877	72.5337	7.48877	69.735	7.48877	80.6339			7.48877	89.5307			7.48877	76.0616					7.48877	114.699	7.48877	80.6006			7.48877	62.6416
								5127-07-01	72.5397											5127-07-01	93.5897	5127-07-01	70.8594	5127-07-01	76.8547	5127-07-01	74.9305	5127-07-01	81.7012			5127-07-01	88.4721			5127-07-01	74.0896					5127-07-01	122.713	5127-07-01	81.5534			5127-07-01	66.7364
																				7.53662	83.489	7.53662	65.3576	7.53662	81.0419	7.53662	79.5888	7.53662	83.1954			7.53662	86.3135			7.53662	71.5445					7.53662	126.271	7.53662	81.6346			7.53662	73.6916
																				7.56055	76.7986	7.56055	61.2973	7.56055	84.8882	7.56055	85.1284	7.56055	87.5692			7.56055	84.5482			7.56055	66.189					7.56055	129.787	7.56055	80.7066			7.56055	81.9754
																				7.58447	73.2271	7.58447	61.2029	7.58447	84.0796	7.58447	91.4634	7.58447	92.8455			7.58447	78.0805			7.58447	64.8837					7.58447	136.378	7.58447	79.6872			7.58447	84.7916
																				6084-07-01	74.6956	6084-07-01	63.7081	6084-07-01	80.7505	6084-07-01	93.9219	6084-07-01	93.5742			6084-07-01	72.5143			6084-07-01	63.3243					6084-07-01	144.089	6084-07-01	77.6154
																				7.63232	77.1382	7.63232	63.7455	7.63232	75.9962	7.63232	90.0182	7.63232	92.8027			7.63232	70.0725			7.63232	63.4684					7.63232	150.413	7.63232	75.2367
																				7.65625	74.506	7.65625	67.1096	7.65625	82.1485	7.65625	82.3546	7.65625	91.8502			7.65625	68.4475			7.65625	63.2007					7.65625	151.039	7.65625	73.6588
																				7.68018	71.1151	7.68018	73.6268	7.68018	87.4102	7.68018	79.3052	7.68018	88.5975			7.68018	67.1558			7.68018	64.945					7.68018	147.428	7.68018	74.7843
																				7041-07-01	69.2697	7041-07-01	79.1834	7041-07-01	87.6735	7041-07-01	74.8384	7041-07-01	82.7726			7041-07-01	70.6739			7041-07-01	66.2538					7041-07-01	143.063	7041-07-01	73.7919
																				7.72803	65.1769	7.72803	83.3891	7.72803	86.8183	7.72803	73.8612	7.72803	76.4668			7.72803	78.7232			7.72803	66.4716					7.72803	133.43	7.72803	73.2648
																				7.75195	62.1201	7.75195	85.6646	7.75195	84.0151	7.75195	72.1621	7.75195	73.9694			7.75195	88.684			7.75195	66.8258					7.75195	123.649	7.75195	71.2243
																				7.77588	67.0652	7.77588	83.7849	7.77588	79.9845	7.77588	71.8826	7.77588	74.1042			7.77588	96.5305			7.77588	63.6941					7.77588	115.211	7.77588	66.8735
																				7998-07-01	74.4255	7998-07-01	88.4929	7998-07-01	71.2956	7998-07-01	72.5844	7998-07-01	78.8763			7998-07-01	97.3917			7998-07-01	63.4956					7998-07-01	109.3	7998-07-01	65.237
																				7.82373	79.4211	7.82373	89.9911	7.82373	63.5918	7.82373	73.8304	7.82373	86.4642			7.82373	94.0712			7.82373	60.972					7.82373	103.125
																				7.84766	78.541	7.84766	88.8532	7.84766	62.9781	7.84766	74.7053	7.84766	94.4695			7.84766	90.0877			7.84766	61.3713					7.84766	95.94
																				7.87158	76.4839	7.87158	84.1579	7.87158	65.4476	7.87158	72.3183	7.87158	95.7232			7.87158	87.1075			7.87158	60.5559					7.87158	90.037
																				7.89551	79.5006	7.89551	80.6945	7.89551	70.6893	7.89551	69.1554	7.89551	95.6152			7.89551	86.044			7.89551	58.5907					7.89551	83.398
																				7.91943	79.8928	7.91943	82.8441	7.91943	73.2806	7.91943	64.9185	7.91943	99.6158			7.91943	77.3045			7.91943	58.0774					7.91943	76.025
																				7.94336	79.9308			7.94336	72.5359	7.94336	58.0761	7.94336	104.9846			7.94336	70.8047			7.94336	61.1294					7.94336	69.65
																				7.96729	84.7364			7.96729	71.1842	7.96729	51.4902	7.96729	104.6391			7.96729	64.8409			7.96729	62.7509					7.96729	66.436
																				7.99121	83.5164					7.99121	45.8556	7.99121	99.9383			7.99121	61.1699			7.99121	63.9824					7.99121	66.37
																				8.01514	75.4171					8.01514	39.4164	8.01514	95.4196			8.01514	66.1743			8.01514	66.7738					8.01514	64.214
																				8.03906	63.0489					8.03906	39.5604	8.03906	96.1797			8.03906	75.1661			8.03906	70.2363					8.03906	64.997
																				8.06299	57.0139					8.06299	42.6216	8.06299	96.6027			8.06299	82.1055			8.06299	70.0621					8.06299	67.102
																				8.08691	58.3891					8.08691	46.7917	8.08691	95.2053			8.08691	85.3727			8.08691	68.637					8.08691	70.141
																				8.11084	68.1984					8.11084	53.4976	8.11084	94.2953			8.11084	82.9815			8.11084	67.3981					8.11084	75.94
																				8.13477	76.0152					8.13477	58.2016	8.13477	93.8964			8.13477	83.3215									8.13477	79.782
																				8.15869	83.6712					8.15869	62.6931	8.15869	94.5029			8.15869	81.2677									8.15869	82.654
																				8.18262	89.362					8.18262	64.6183	8.18262	98.5925			8.18262	81.8786									8.18262	78.488
																				8.20654	85.1698					8.20654	66.8484	8.20654	101.3083			8.20654	83.4024									8.20654	75.043
																				8.23047	77.7161					8.23047	69.9084	8.23047	97.9278			8.23047	85.8361									8.23047	74.78
																				8.25439	70.9958					8.25439	71.5527	8.25439	95.541			8.25439	85.0617									8.25439	73.132
																				8.27832	66.8774					8.27832	75.8315	8.27832	91.326			8.27832	84.4684									8.27832	70.228
																				8.30225	66.1152					8.30225	110.2279	8.30225	86.0347			8.30225	85.4853									8.30225	65.532
																				8.32617	64.6286					8.32617	121.5033	8.32617	84.4735			8.32617	83.9399									8.32617	64.439
																				3501-08-01	63.2571					3501-08-01	131.0492	3501-08-01	82.4427			3501-08-01	86.9889									3501-08-01	66.431
																				8.37402	62.4381					8.37402	134.5216	8.37402	85.0699			8.37402	93.0992									8.37402	72.825
																				8.39795	64.3895					8.39795	133.698	8.39795	88.2954			8.39795	92.4811									8.39795	76.518
																				8.42188	68.2023					8.42188	132.8007	8.42188	90.7737			8.42188	87.0589									8.42188	78.414
																				4458-08-01	67.3876					4458-08-01	59.235	4458-08-01	98.8315			4458-08-01	83.3409									4458-08-01	79.547
[truncated: 10 more columns]

## Sheet: Fig. 5b, LL day 1
1		2		3		4		5		6		7		8		9		10		11		12		13		14		15		16		17		18		19		20		21		22		23		24		25
length	GFP	length	GFP	length	GFP	length	GFP	length	GFP	length	GFP	length	GFP	length	GFP	length	GFP	length	GFP	length	GFP	length	GFP	length	GFP	length	GFP	length	GFP	length	GFP	length	GFP	length	GFP	length	GFP	length	GFP	length	GFP	length	GFP	length	GFP	length	GFP	length	GFP
0	151.769	0	152.389	0	75.8	0	158.626	0	141.162	0	124.919	0	143.232	0	145.313	0	90.674	0	119.263	0	136.809	0	122.784	0	214.268	0	192.876	0	124.237	0	193.167	0	172.841	0	147.528	0	161.588	0	157.681	0	147.794	0	139.306	0	127.05	0	89.489	0	141.458
0.02393	148.204	0.02393	153.41	0.02393	70.631	0.02393	154.638	0.02393	134.361	0.02393	118.107	0.02393	139.775	0.02393	142.362	0.02393	93.081	0.02393	121.08	0.02393	137.993	0.02393	129.697	0.02393	196.531	0.02393	198.331	0.02393	133.714	0.02393	180.884	0.02393	168.507	0.02393	148.608	0.02393	164.537	0.02393	151.004	0.02393	137.436	0.02393	135.948	0.02393	127.184	0.02393	103.934	0.02393	135.372
0.04785	151.423	0.04785	151.132	0.04785	67.024	0.04785	149.961	0.04785	127.658	0.04785	115.394	0.04785	142.774	0.04785	144.694	0.04785	100.427	0.04785	123.776	0.04785	141.821	0.04785	134.047	0.04785	187.818	0.04785	192.577	0.04785	137.964	0.04785	166.966	0.04785	172.99	0.04785	149.755	0.04785	162.541	0.04785	147.377	0.04785	146.248	0.04785	128.165	0.04785	130.663	0.04785	114.842	0.04785	134.114
0.07178	150.952	0.07178	134.443	0.07178	59.396	0.07178	149.294	0.07178	122.554	0.07178	123.806	0.07178	156.929	0.07178	151.387	0.07178	106.252	0.07178	130.75	0.07178	138.597	0.07178	137.492	0.07178	171.636	0.07178	179.9	0.07178	142.422	0.07178	161.711	0.07178	176.068	0.07178	147.382	0.07178	166.472	0.07178	158.623	0.07178	149.196	0.07178	125.787	0.07178	131.992	0.07178	116.042	0.07178	127.393
0.0957	159.597	0.0957	119.573	0.0957	55.707	0.0957	152.321	0.0957	118.971	0.0957	127.162	0.0957	174.966	0.0957	155.826	0.0957	114.96	0.0957	142.004	0.0957	140.504	0.0957	139.194	0.0957	152.049	0.0957	163.929	0.0957	134.488	0.0957	160.369	0.0957	172.262	0.0957	138.981	0.0957	171.998	0.0957	169.111	0.0957	145.887	0.0957	119.724	0.0957	129.571	0.0957	120.729	0.0957	123.141
0.11963	161.983	0.11963	117.994	0.11963	54.786	0.11963	157.047	0.11963	128.432	0.11963	121.937	0.11963	193.878	0.11963	155.153	0.11963	122.783	0.11963	137.172	0.11963	146.056	0.11963	130.641	0.11963	139.6	0.11963	150.976	0.11963	123.018	0.11963	166.435	0.11963	160.847	0.11963	133.768	0.11963	178.303	0.11963	179.597	0.11963	130.096	0.11963	114.685	0.11963	130.362	0.11963	123.137	0.11963	114.31
0.14355	167.161	0.14355	120.668	0.14355	55.486	0.14355	162.335	0.14355	142.574	0.14355	120.15	0.14355	209.696	0.14355	153.676	0.14355	124.938	0.14355	126.039	0.14355	149.638	0.14355	130.775	0.14355	124.702	0.14355	142.069	0.14355	122.047	0.14355	166.889	0.14355	153.14	0.14355	129.88	0.14355	176.718	0.14355	184.04	0.14355	121.259	0.14355	106.786	0.14355	131.704	0.14355	115.563	0.14355	111.405
0.16748	173.583	0.16748	123.368	0.16748	56.693	0.16748	169.457	0.16748	146.256	0.16748	113.753	0.16748	224.867	0.16748	150.21	0.16748	126.632	0.16748	131.71	0.16748	148.231	0.16748	141.379	0.16748	120.719	0.16748	137.661	0.16748	135.033	0.16748	182.134	0.16748	144.166	0.16748	126.944	0.16748	176.476	0.16748	181.221	0.16748	125.315	0.16748	104.932	0.16748	128.238	0.16748	109.069	0.16748	113.323
0.19141	181.568	0.19141	129.418	0.19141	60.184	0.19141	170.062	0.19141	149.199	0.19141	113.841	0.19141	226.535	0.19141	145.699	0.19141	131.115	0.19141	145.109	0.19141	142.742	0.19141	156.535	0.19141	120.085	0.19141	133.745	0.19141	144.609	0.19141	189.297	0.19141	145.077	0.19141	125.315	0.19141	182.298	0.19141	180.341	0.19141	131.609	0.19141	110.191	0.19141	119.167	0.19141	104.502	0.19141	115.898
0.21533	184.241	0.21533	135.75	0.21533	64.972	0.21533	166.043	0.21533	141.959	0.21533	117.195	0.21533	218.723	0.21533	145.419	0.21533	123.674	0.21533	171.468	0.21533	134.752	0.21533	168.547	0.21533	130.987	0.21533	137.318	0.21533	147.212	0.21533	190.882	0.21533	153.327	0.21533	126.017	0.21533	181.574	0.21533	176.584	0.21533	141.784	0.21533	122.209	0.21533	121.901	0.21533	104.491	0.21533	122.274
0.23926	183.762	0.23926	136.079	0.23926	63.629	0.23926	162.396	0.23926	133.564	0.23926	119.935	0.23926	208.065	0.23926	141.109	0.23926	113.045	0.23926	187.642	0.23926	132.468	0.23926	178.033	0.23926	135.293	0.23926	150.338	0.23926	148.43	0.23926	190.021	0.23926	164.993	0.23926	128.724	0.23926	167.674	0.23926	174.202	0.23926	146.549	0.23926	129.151	0.23926	125.486	0.23926	103.83	0.23926	117.139
0.26318	181.893	0.26318	129.03	0.26318	73.382	0.26318	153.939	0.26318	125.878	0.26318	124.824	0.26318	189.456	0.26318	136.355	0.26318	104.986	0.26318	194.441	0.26318	136.495	0.26318	180.864	0.26318	134.479	0.26318	161.076	0.26318	153.456	0.26318	191.98	0.26318	173.863	0.26318	133.685	0.26318	149.752	0.26318	163.136	0.26318	147.57	0.26318	140.649	0.26318	132.252	0.26318	102.28	0.26318	118.926
0.28711	180.695	0.28711	124.187	0.28711	83.298	0.28711	144.403	0.28711	115.463	0.28711	125.49	0.28711	174.232	0.28711	137.059	0.28711	99.487	0.28711	195.757	0.28711	151.455	0.28711	182.714	0.28711	121.181	0.28711	180.141	0.28711	149.158	0.28711	206.474	0.28711	174.514	0.28711	135.095	0.28711	131.521	0.28711	144.92	0.28711	138.912	0.28711	150.822	0.28711	137.388	0.28711	102.512	0.28711	124.374
0.31104	185.161	0.31104	129.317	0.31104	90.734	0.31104	135.357	0.31104	102.776	0.31104	123.95	0.31104	157.46	0.31104	137.016	0.31104	101.657	0.31104	181.147	0.31104	171.998	0.31104	187.472	0.31104	112.009	0.31104	182.345	0.31104	150.538	0.31104	205.065	0.31104	167.301	0.31104	132.31	0.31104	128.833	0.31104	131.383	0.31104	139.482	0.31104	153.717	0.31104	141.543	0.31104	103.316	0.31104	132.364
0.33496	191.764	0.33496	126.228	0.33496	97.634	0.33496	131.753	0.33496	89.729	0.33496	127.085	0.33496	142.284	0.33496	133.258	0.33496	104.367	0.33496	174.077	0.33496	185.331	0.33496	183.816	0.33496	101.166	0.33496	174.493	0.33496	146.193	0.33496	205.242	0.33496	160.577	0.33496	131.694	0.33496	130.377	0.33496	120.495	0.33496	134.98	0.33496	155.187	0.33496	144.24	0.33496	104.517	0.33496	131.886
0.35889	206.314	0.35889	120.354	0.35889	106.991	0.35889	119.738	0.35889	79.535	0.35889	130.302	0.35889	138.388	0.35889	127.419	0.35889	106.054	0.35889	169.179	0.35889	187.005	0.35889	186.874	0.35889	95.929	0.35889	164.058	0.35889	141.657	0.35889	200.383	0.35889	157.37	0.35889	131.341	0.35889	126.621	0.35889	111.256	0.35889	129.994	0.35889	148.826	0.35889	144.573	0.35889	99.379	0.35889	125.4
0.38281	212.155	0.38281	116.003	0.38281	112.166	0.38281	113.076	0.38281	81.163	0.38281	135.852	0.38281	137.537	0.38281	118.938	0.38281	106.315	0.38281	162.139	0.38281	182.047	0.38281	182.139	0.38281	90.768	0.38281	156.237	0.38281	145.557	0.38281	202.981	0.38281	151.823	0.38281	130.178	0.38281	127.788	0.38281	110.864	0.38281	139.837	0.38281	142.842	0.38281	131.047	0.38281	97.624	0.38281	124.798
0.40674	213.973	0.40674	113.916	0.40674	111.093	0.40674	114.715	0.40674	93.226	0.40674	144.928	0.40674	145.33	0.40674	115.596	0.40674	113.457	0.40674	159.673	0.40674	171.572	0.40674	180.828	0.40674	95.72	0.40674	144.826	0.40674	146.297	0.40674	197.696	0.40674	142.027	0.40674	137.044	0.40674	119.529	0.40674	114.756	0.40674	155.602	0.40674	140.546	0.40674	120.595	0.40674	98.104	0.40674	120.844
0.43066	224.332	0.43066	118.3	0.43066	106.49	0.43066	119.081	0.43066	105.247	0.43066	142.152	0.43066	145.466	0.43066	116.797	0.43066	121.149	0.43066	155.099	0.43066	154.596	0.43066	183.184	0.43066	102.116	0.43066	134.062	0.43066	145.639	0.43066	201.109	0.43066	126.304	0.43066	135.809	0.43066	123.215	0.43066	119.094	0.43066	168.228	0.43066	134.682	0.43066	115.731	0.43066	100.233	0.43066	106.917
0.45459	220.806	0.45459	129.336	0.45459	95.564	0.45459	126.247	0.45459	116.895	0.45459	131.769	0.45459	151.133	0.45459	115.663	0.45459	124.748	0.45459	157.848	0.45459	140.596	0.45459	181.913	0.45459	114.144	0.45459	125.939	0.45459	150.461	0.45459	196.73	0.45459	113.869	0.45459	131.745	0.45459	130.89	0.45459	124.739	0.45459	184.064	0.45459	134.703	0.45459	117.324	0.45459	100.721	0.45459	93.923
0.47852	207.462	0.47852	141.355	0.47852	89.535	0.47852	132.04	0.47852	124.362	0.47852	121.91	0.47852	159.365	0.47852	103.975	0.47852	122.228	0.47852	169.757	0.47852	132.069	0.47852	177.343	0.47852	117.949	0.47852	124.978	0.47852	158	0.47852	194.888	0.47852	103.488	0.47852	122.835	0.47852	132.074	0.47852	128.837	0.47852	190.157	0.47852	132.79	0.47852	115.321	0.47852	100.723	0.47852	83.831
0.50244	186.911	0.50244	142.073	0.50244	87.149	0.50244	132.146	0.50244	129.533	0.50244	119.642	0.50244	176.965	0.50244	94.125	0.50244	126.054	0.50244	176.074	0.50244	132.982	0.50244	175.034	0.50244	114.838	0.50244	129.42	0.50244	152.415	0.50244	197.238	0.50244	98.297	0.50244	121.317	0.50244	132.899	0.50244	132.366	0.50244	188.406	0.50244	121.881	0.50244	109.138	0.50244	101.746	0.50244	72.867
0.52637	169.109	0.52637	135.032	0.52637	81.317	0.52637	131.319	0.52637	130.55	0.52637	129.218	0.52637	189.607	0.52637	87.923	0.52637	129.215	0.52637	176.81	0.52637	135.785	0.52637	168.508	0.52637	106.912	0.52637	130.689	0.52637	144.18	0.52637	188.672	0.52637	101.484	0.52637	116.396	0.52637	136.214	0.52637	137.011	0.52637	184.924	0.52637	117.909	0.52637	97.518	0.52637	110.506	0.52637	71.312
0.55029	156.634	0.55029	125.602	0.55029	75.428	0.55029	131.718	0.55029	131.884	0.55029	135.82	0.55029	194.908	0.55029	91.92	0.55029	135.277	0.55029	171.219	0.55029	142.363	0.55029	160.822	0.55029	107.544	0.55029	130.157	0.55029	147.786	0.55029	184.39	0.55029	106.798	0.55029	109.799	0.55029	126.728	0.55029	148.012	0.55029	173.756	0.55029	118.058	0.55029	101.829	0.55029	112.931	0.55029	71.825
0.57422	149.472	0.57422	131.048	0.57422	70.739	0.57422	134.55	0.57422	135.812	0.57422	140.62	0.57422	211.385	0.57422	108.612	0.57422	143.935	0.57422	161.328	0.57422	143.915	0.57422	149.945	0.57422	108.977	0.57422	124.453	0.57422	159.478	0.57422	178.609	0.57422	109.091	0.57422	101.979	0.57422	118.743	0.57422	161.444	0.57422	171.069	0.57422	125.35	0.57422	110.882	0.57422	112.179	0.57422	73.818
0.59814	146.61	0.59814	129.738	0.59814	65.615	0.59814	142.636	0.59814	129.845	0.59814	146.136	0.59814	223.016	0.59814	129.165	0.59814	147.201	0.59814	159.052	0.59814	144.251	0.59814	142.054	0.59814	104.91	0.59814	114.892	0.59814	164.997	0.59814	169.163	0.59814	111.69	0.59814	104.836	0.59814	109.736	0.59814	166.492	0.59814	171.051	0.59814	129.632	0.59814	114.855	0.59814	108.723	0.59814	80.833
0.62207	146.34	0.62207	123.342	0.62207	65.787	0.62207	157.688	0.62207	124.736	0.62207	147.308	0.62207	229.77	0.62207	145.737	0.62207	148.211	0.62207	159.271	0.62207	139.929	0.62207	146.455	0.62207	100.573	0.62207	108.804	0.62207	169.679	0.62207	162.453	0.62207	115.95	0.62207	108.12	0.62207	106.052	0.62207	164.528	0.62207	163.581	0.62207	133.587	0.62207	119.368	0.62207	108.566	0.62207	82.972
0.646	143.345	0.646	116.585	0.646	75.215	0.646	173.159	0.646	123.603	0.646	150.55	0.646	234.555	0.646	152.211	0.646	148.14	0.646	154.043	0.646	135.894	0.646	155.602	0.646	99.868	0.646	104.97	0.646	174.736	0.646	164.847	0.646	122.541	0.646	116.476	0.646	102.41	0.646	159.845	0.646	162.232	0.646	142.398	0.646	122.272	0.646	112.008	0.646	86.514
0.66992	134.985	0.66992	110.069	0.66992	84.942	0.66992	179.73	0.66992	118.97	0.66992	158.211	0.66992	235.886	0.66992	157.343	0.66992	145.545	0.66992	156.29	0.66992	131.091	0.66992	168.089	0.66992	95.18	0.66992	102.082	0.66992	173.979	0.66992	165.655	0.66992	128.644	0.66992	129.309	0.66992	96.817	0.66992	150.337	0.66992	169.348	0.66992	154.446	0.66992	120.319	0.66992	109.597	0.66992	86.299
0.69385	128.305	0.69385	104.258	0.69385	90.633	0.69385	186.419	0.69385	122.396	0.69385	164.418	0.69385	225.129	0.69385	161.112	0.69385	150.577	0.69385	168.726	0.69385	129.177	0.69385	178.007	0.69385	90.169	0.69385	110.275	0.69385	178.545	0.69385	169.965	0.69385	138.8	0.69385	133.39	0.69385	90.664	0.69385	137.294	0.69385	168.07	0.69385	161.485	0.69385	113.471	0.69385	104.502	0.69385	91.773
0.71777	125.031	0.71777	96.849	0.71777	88.529	0.71777	191.252	0.71777	126.709	0.71777	164.867	0.71777	203.64	0.71777	165.764	0.71777	152.522	0.71777	193.951	0.71777	131.798	0.71777	177.648	0.71777	88.294	0.71777	123.503	0.71777	177.626	0.71777	174.525	0.71777	154.723	0.71777	134.029	0.71777	97.637	0.71777	131.284	0.71777	155.509	0.71777	166.196	0.71777	105.223	0.71777	104.696	0.71777	96.688
0.7417	117.906	0.7417	101.27	0.7417	86.648	0.7417	188.373	0.7417	130.528	0.7417	170.405	0.7417	189.45	0.7417	159.023	0.7417	149.622	0.7417	209.99	0.7417	136.362	0.7417	170.855	0.7417	84.636	0.7417	134.346	0.7417	183.993	0.7417	180.477	0.7417	163.824	0.7417	133.586	0.7417	109.759	0.7417	130.981	0.7417	153.783	0.7417	158.285	0.7417	99.333	0.7417	98.556	0.7417	103.89
0.76562	114.571	0.76562	115.263	0.76562	88.624	0.76562	181.014	0.76562	133.978	0.76562	176.061	0.76562	177.999	0.76562	145.599	0.76562	145.565	0.76562	222.697	0.76562	136.346	0.76562	156.491	0.76562	79.168	0.76562	139.52	0.76562	178.189	0.76562	180.749	0.76562	163.711	0.76562	126.718	0.76562	118.56	0.76562	135.327	0.76562	148.654	0.76562	143.022	0.76562	97.064	0.76562	89.761	0.76562	100.247
0.78955	115.162	0.78955	130.506	0.78955	91.448	0.78955	167.6	0.78955	137.837	0.78955	174.479	0.78955	175.117	0.78955	139.637	0.78955	143.62	0.78955	228.293	0.78955	132.215	0.78955	143.546	0.78955	67.51	0.78955	134.108	0.78955	177.608	0.78955	168.914	0.78955	158.741	0.78955	135.909	0.78955	124.589	0.78955	143.45	0.78955	146.784	0.78955	132.996	0.78955	91.21	0.78955	84.718	0.78955	94.711
0.81348	119.073	0.81348	131.596	0.81348	90.004	0.81348	163.504	0.81348	130.932	0.81348	166.276	0.81348	181.86	0.81348	132.599	0.81348	140.562	0.81348	233.155	0.81348	126.731	0.81348	139.996	0.81348	66.375	0.81348	139.921	0.81348	190.207	0.81348	158.31	0.81348	151.509	0.81348	136.867	0.81348	126.431	0.81348	149.562	0.81348	150.188	0.81348	128.96	0.81348	86.176	0.81348	90.83	0.81348	90.419
0.8374	128.828	0.8374	126.425	0.8374	89.851	0.8374	160.622	0.8374	125.333	0.8374	155.559	0.8374	187.08	0.8374	122.968	0.8374	131.804	0.8374	238.303	0.8374	120.687	0.8374	132.731	0.8374	64.561	0.8374	138.383	0.8374	204.45	0.8374	161.053	0.8374	137.261	0.8374	135.972	0.8374	124.576	0.8374	154.422	0.8374	161.648	0.8374	130.826	0.8374	78.719	0.8374	89.722	0.8374	85.638
0.86133	135.086	0.86133	123.78	0.86133	90.507	0.86133	156.487	0.86133	119.022	0.86133	145.084	0.86133	190.819	0.86133	120.045	0.86133	131.494	0.86133	254.507	0.86133	119.652	0.86133	122.456	0.86133	65.165	0.86133	144.47	0.86133	224.244	0.86133	162.397	0.86133	123.865	0.86133	139.882	0.86133	120.47	0.86133	160.792	0.86133	167.249	0.86133	125.148	0.86133	78.113	0.86133	96.777	0.86133	85.087
0.88525	136.836	0.88525	127.98	0.88525	88.889	0.88525	155.447	0.88525	112.982	0.88525	139.11	0.88525	184.228	0.88525	124.111	0.88525	141.601	0.88525	272.524	0.88525	123.655	0.88525	121.385	0.88525	66.736	0.88525	144.384	0.88525	236.945	0.88525	162.046	0.88525	122.862	0.88525	136.77	0.88525	125.399	0.88525	166.602	0.88525	165.653	0.88525	121.518	0.88525	79.06	0.88525	104.596	0.88525	91.032
0.90918	133.037	0.90918	133.76	0.90918	83.135	0.90918	151.883	0.90918	102.027	0.90918	139.019	0.90918	172.794	0.90918	124.791	0.90918	148.849	0.90918	289.967	0.90918	123.837	0.90918	119.833	0.90918	64.999	0.90918	136.684	0.90918	230.713	0.90918	170.963	0.90918	123.432	0.90918	135.042	0.90918	125.566	0.90918	174.599	0.90918	179.38	0.90918	122.695	0.90918	81.93	0.90918	114.797	0.90918	102.915
0.93311	134.259	0.93311	137.54	0.93311	77.478	0.93311	145.971	0.93311	99.606	0.93311	142.235	0.93311	166.327	0.93311	124.947	0.93311	165.327	0.93311	293.64	0.93311	125.747	0.93311	119.075	0.93311	60.882	0.93311	127.287	0.93311	221.451	0.93311	186.042	0.93311	126.653	0.93311	135.734	0.93311	126.148	0.93311	190.311	0.93311	186.05	0.93311	131.491	0.93311	85.685	0.93311	125.902	0.93311	107.536
0.95703	139.754	0.95703	140.283	0.95703	73.936	0.95703	136.279	0.95703	100.164	0.95703	149.147	0.95703	164.635	0.95703	134.093	0.95703	180.838	0.95703	278.661	0.95703	127.079	0.95703	122.539	0.95703	62.802	0.95703	135.24	0.95703	207.566	0.95703	199.422	0.95703	134.246	0.95703	129.004	0.95703	123.157	0.95703	205.974	0.95703	188.887	0.95703	144.387	0.95703	88.98	0.95703	126.416	0.95703	104.043
0.98096	143.75	0.98096	135.463	0.98096	74.839	0.98096	134.352	0.98096	102.94	0.98096	159.76	0.98096	157.592	0.98096	144.447	0.98096	196.438	0.98096	273.892	0.98096	132.762	0.98096	130.671	0.98096	64.394	0.98096	148.875	0.98096	187.286	0.98096	209.798	0.98096	138.811	0.98096	126.554	0.98096	119.386	0.98096	212.497	0.98096	177.419	0.98096	150.708	0.98096	88.441	0.98096	128.047	0.98096	100.436
1.00488	145.874	1.00488	134.282	1.00488	78.016	1.00488	134.535	1.00488	115.748	1.00488	169.538	1.00488	154.795	1.00488	156.889	1.00488	197.977	1.00488	258.177	1.00488	142.952	1.00488	130.184	1.00488	66.438	1.00488	160.429	1.00488	168.191	1.00488	207.222	1.00488	141.618	1.00488	127.48	1.00488	123.21	1.00488	215.869	1.00488	172.048	1.00488	153.852	1.00488	91.454	1.00488	125.255	1.00488	100.663
1.02881	144.084	1.02881	137.828	1.02881	82.463	1.02881	139.291	1.02881	119.04	1.02881	176.002	1.02881	153.25	1.02881	157.887	1.02881	197.868	1.02881	247.062	1.02881	149.182	1.02881	134.104	1.02881	71.944	1.02881	163.751	1.02881	159.47	1.02881	198.867	1.02881	141.008	1.02881	124.151	1.02881	126.444	1.02881	219.456	1.02881	170.693	1.02881	154.964	1.02881	98.894	1.02881	118.722	1.02881	105.793
1.05273	140.135	1.05273	141.246	1.05273	88.025	1.05273	145.065	1.05273	117.894	1.05273	179.703	1.05273	146.76	1.05273	155.164	1.05273	209.62	1.05273	226.311	1.05273	156.514	1.05273	143.734	1.05273	75.645	1.05273	151.943	1.05273	159.291	1.05273	192.937	1.05273	142.82	1.05273	120.172	1.05273	130.941	1.05273	221.746	1.05273	161.443	1.05273	143.052	1.05273	105.431	1.05273	120.594	1.05273	116.931
1.07666	138.033	1.07666	156.108	1.07666	91.82	1.07666	155.62	1.07666	119.951	1.07666	180.214	1.07666	150.565	1.07666	151.468	1.07666	222.9	1.07666	205.933	1.07666	151.378	1.07666	156.41	1.07666	77.96	1.07666	137.418	1.07666	153.515	1.07666	190.378	1.07666	155.174	1.07666	118.453	1.07666	144.097	1.07666	217.402	1.07666	158.549	1.07666	135.643	1.07666	107.178	1.07666	126.962	1.07666	126.411
1.10059	139.54	1.10059	172.168	1.10059	95.033	1.10059	164.023	1.10059	122.716	1.10059	167.198	1.10059	160.523	1.10059	141.882	1.10059	220.097	1.10059	191.071	1.10059	146.413	1.10059	170.364	1.10059	74.669	1.10059	144.272	1.10059	149.028	1.10059	189.547	1.10059	177.595	1.10059	113.993	1.10059	156.71	1.10059	214.209	1.10059	163.824	1.10059	135.151	1.10059	99.251	1.10059	130.005	1.10059	135.107
1.12451	136.043	1.12451	188.631	1.12451	100.083	1.12451	170.271	1.12451	131.606	1.12451	154.831	1.12451	162.454	1.12451	134.509	1.12451	208.716	1.12451	183.247	1.12451	141.757	1.12451	178.836	1.12451	69.187	1.12451	157.414	1.12451	149.458	1.12451	198.945	1.12451	193.768	1.12451	111.681	1.12451	171.869	1.12451	211.936	1.12451	181.617	1.12451	146.002	1.12451	91.768	1.12451	133.841	1.12451	141.193
1.14844	128.771	1.14844	204.373	1.14844	101.078	1.14844	171.243	1.14844	142.515	1.14844	147.036	1.14844	162.638	1.14844	131.999	1.14844	208.046	1.14844	175.804	1.14844	143.794	1.14844	181.98	1.14844	62.572	1.14844	169.266	1.14844	161.21	1.14844	210.547	1.14844	205.346	1.14844	119.86	1.14844	184.283	1.14844	222.589	1.14844	200.44	1.14844	154.557	1.14844	90.878	1.14844	133.878	1.14844	138.362
1.17236	120.561	1.17236	218.21	1.17236	105.712	1.17236	172.479	1.17236	152.62	1.17236	147.407	1.17236	161.182	1.17236	129.269	1.17236	205.654	1.17236	183.513	1.17236	144.195	1.17236	188.646	1.17236	57.514	1.17236	184.106	1.17236	168.1	1.17236	221.149	1.17236	214.652	1.17236	130.17	1.17236	196.869	1.17236	229.923	1.17236	211.033	1.17236	154.637	1.17236	97.979	1.17236	138.454	1.17236	131.412
1.19629	115.971	1.19629	224.845	1.19629	108.393	1.19629	173.09	1.19629	160.14	1.19629	156.817	1.19629	162.064	1.19629	123.605	1.19629	190.208	1.19629	203.901	1.19629	140.675	1.19629	192.674	1.19629	56.061	1.19629	198.015	1.19629	178.723	1.19629	226.395	1.19629	222.412	1.19629	132.682	1.19629	201.138	1.19629	236.937	1.19629	209.498	1.19629	142.386	1.19629	108.509	1.19629	135.776	1.19629	124.872
1.22021	119.675	1.22021	209.963	1.22021	105.123	1.22021	165.411	1.22021	166.54	1.22021	163.359	1.22021	159.478	1.22021	122.746	1.22021	186.128	1.22021	222.35	1.22021	130.82	1.22021	193.371	1.22021	56.174	1.22021	209.525	1.22021	180.212	1.22021	228.688	1.22021	221.898	1.22021	130.869	1.22021	195.906	1.22021	239.252	1.22021	213.351	1.22021	132.947	1.22021	110.31	1.22021	135.343	1.22021	123.062
1.24414	125.356	1.24414	187.274	1.24414	100.272	1.24414	161.119	1.24414	168.319	1.24414	169.035	1.24414	154.674	1.24414	121.49	1.24414	192.625	1.24414	243.233	1.24414	124.959	1.24414	193.024	1.24414	55.805	1.24414	208.665	1.24414	172.34	1.24414	238.388	1.24414	219.443	1.24414	123.173	1.24414	187.952	1.24414	235.424	1.24414	220.528	1.24414	115.874	1.24414	118.906	1.24414	139.932	1.24414	124.781
1.26807	136.276	1.26807	174.115	1.26807	97.953	1.26807	158.968	1.26807	165.596	1.26807	177.431	1.26807	162.236	1.26807	124.136	1.26807	203.591	1.26807	261.142	1.26807	128.293	1.26807	202.863	1.26807	57.999	1.26807	200.328	1.26807	160.018	1.26807	235.427	1.26807	220.513	1.26807	123.641	1.26807	179.595	1.26807	226.576	1.26807	215.57	1.26807	97.693	1.26807	143.345	1.26807	148.062	1.26807	132.844
1.29199	152.646	1.29199	165.932	1.29199	92.592	1.29199	158.963	1.29199	177.2	1.29199	188.336	1.29199	161.228	1.29199	127.065	1.29199	212.498	1.29199	278.243	1.29199	135.933	1.29199	207.762	1.29199	60.797	1.29199	191.105	1.29199	150.064	1.29199	222.313	1.29199	229.068	1.29199	131.886	1.29199	163.721	1.29199	215.999	1.29199	211.001	1.29199	84.73	1.29199	165.841	1.29199	153.26	1.29199	147.04
1.31592	162.122	1.31592	163.584	1.31592	84.832	1.31592	163.273	1.31592	195.901	1.31592	199.895	1.31592	151.995	1.31592	131.871	1.31592	211.258	1.31592	278.466	1.31592	149.316	1.31592	205.908	1.31592	67.117	1.31592	189.191	1.31592	134.693	1.31592	198.822	1.31592	240.137	1.31592	145.567	1.31592	159.404	1.31592	203.489	1.31592	216.276	1.31592	82.32	1.31592	181.718	1.31592	154.18	1.31592	160.982
1.33984	169.451	1.33984	160.238	1.33984	80.568	1.33984	176.063	1.33984	212.592	1.33984	203.671	1.33984	147.028	1.33984	146.201	1.33984	214.031	1.33984	259.075	1.33984	162.644	1.33984	214.784	1.33984	77.495	1.33984	195.754	1.33984	133.784	1.33984	167.595	1.33984	244.907	1.33984	154.797	1.33984	163.703	1.33984	197.843	1.33984	211.642	1.33984	89.268	1.33984	192.465	1.33984	156.727	1.33984	183.972
1.36377	171.353	1.36377	154.504	1.36377	76.741	1.36377	193.634	1.36377	221.334	1.36377	195.914	1.36377	150.05	1.36377	164.904	1.36377	221.722	1.36377	235.901	1.36377	177.761	1.36377	225.877	1.36377	87.957	1.36377	211.501	1.36377	137.938	1.36377	140.575	1.36377	239.945	1.36377	159.01	1.36377	166.962	1.36377	201.674	1.36377	207.69	1.36377	89.724	1.36377	198.828	1.36377	154.464	1.36377	195.958
3877-01-01	174.368	3877-01-01	153.746	3877-01-01	74.724	3877-01-01	200.454	3877-01-01	224.449	3877-01-01	184.195	3877-01-01	154.263	3877-01-01	178.658	3877-01-01	227.188	3877-01-01	210.756	3877-01-01	194.601	3877-01-01	229.912	3877-01-01	100.789	3877-01-01	233.442	3877-01-01	153.156	3877-01-01	124.634	3877-01-01	224.627	3877-01-01	153.701	3877-01-01	162.205	3877-01-01	218.883	3877-01-01	207.146	3877-01-01	93.376	3877-01-01	192.066	3877-01-01	148.983	3877-01-01	197.406
1.41162	175.663	1.41162	153.714	1.41162	68.852	1.41162	197.803	1.41162	227.037	1.41162	177.32	1.41162	158.867	1.41162	195.623	1.41162	221.361	1.41162	185.59	1.41162	210.659	1.41162	231.702	1.41162	109.515	1.41162	257.27	1.41162	167.637	1.41162	121.474	1.41162	199.548	1.41162	146.387	1.41162	156.017	1.41162	244.647	1.41162	208.023	1.41162	92.877	1.41162	177.211	1.41162	150.354	1.41162	191.714
1.43555	173.634	1.43555	160.229	1.43555	61.243	1.43555	192.964	1.43555	220.123	1.43555	176.223	1.43555	171.78	1.43555	214.947	1.43555	213.201	1.43555	170.666	1.43555	210.298	1.43555	241.231	1.43555	112.133	1.43555	261.213	1.43555	177.098	1.43555	119.836	1.43555	171.588	1.43555	143.992	1.43555	157.236	1.43555	263.754	1.43555	214.582	1.43555	99.062	1.43555	170.391	1.43555	167.635	1.43555	194.303
1.45947	173.82	1.45947	171.011	1.45947	55.471	1.45947	184.974	1.45947	213.31	1.45947	169.617	1.45947	187.747	1.45947	236.152	1.45947	197.9	1.45947	171.472	1.45947	208.728	1.45947	231.622	1.45947	107.189	1.45947	258.444	1.45947	180.036	1.45947	120.32	1.45947	149.101	1.45947	136.87	1.45947	158.872	1.45947	284.409	1.45947	217.212	1.45947	104.611	1.45947	167.72	1.45947	184.898	1.45947	204.155
4834-01-01	177.571	4834-01-01	169.26	4834-01-01	49.26	4834-01-01	175.444	4834-01-01	210.764	4834-01-01	166.53	4834-01-01	198.751	4834-01-01	251.984	4834-01-01	185.418	4834-01-01	168.32	4834-01-01	205.512	4834-01-01	220.486	4834-01-01	112.761	4834-01-01	253.239	4834-01-01	174.415	4834-01-01	133.672	4834-01-01	136.978	4834-01-01	124.816	4834-01-01	155.868	4834-01-01	300.718	4834-01-01	221.949	4834-01-01	113.356	4834-01-01	167.646	4834-01-01	203.336	4834-01-01	203.172
1.50732	181.331	1.50732	161.39	1.50732	41.793	1.50732	169.594	1.50732	212.835	1.50732	163.358	1.50732	209.05	1.50732	265.127	1.50732	167.02	1.50732	175.123	1.50732	216.231	1.50732	216.753	1.50732	114.873	1.50732	245.645	1.50732	175.266	1.50732	144.166	1.50732	142.991	1.50732	123.362	1.50732	163.125	1.50732	303.595	1.50732	222.577	1.50732	124.552	1.50732	166.692	1.50732	223.338	1.50732	202.923
1.53125	191.254	1.53125	157.837	1.53125	37.193	1.53125	173.092	1.53125	217.077	1.53125	159.339	1.53125	222.839	1.53125	272.709	1.53125	156.983	1.53125	187.364	1.53125	230.221	1.53125	215.852	1.53125	119.399	1.53125	247.421	1.53125	179.313	1.53125	158.753	1.53125	161.139	1.53125	123.079	1.53125	171.98	1.53125	289.536	1.53125	224.791	1.53125	137.925	1.53125	161.976	1.53125	238.543	1.53125	205.514
1.55518	206.837	1.55518	155.038	1.55518	39.209	1.55518	181.918	1.55518	220.108	1.55518	156.642	1.55518	237.647	1.55518	270.315	1.55518	154.763	1.55518	185.764	1.55518	243.673	1.55518	215.661	1.55518	119.499	1.55518	245.468	1.55518	187.81	1.55518	169.315	1.55518	182.226	1.55518	128.973	1.55518	181.385	1.55518	278.501	1.55518	231.063	1.55518	151.286	1.55518	160.897	1.55518	260.103	1.55518	196.882
5791-01-01	221.827	5791-01-01	156.522	5791-01-01	46.547	5791-01-01	186.03	5791-01-01	218.314	5791-01-01	157.97	5791-01-01	253.322	5791-01-01	254.43	5791-01-01	150.962	5791-01-01	183.255	5791-01-01	249.255	5791-01-01	218.115	5791-01-01	118.956	5791-01-01	223.942	5791-01-01	211.295	5791-01-01	176.775	5791-01-01	200.452	5791-01-01	131.186	5791-01-01	189.954	5791-01-01	275.819	5791-01-01	237.919	5791-01-01	158.975	5791-01-01	161.052	5791-01-01	277.837	5791-01-01	184.861
1.60303	207.879	1.60303	154.822	1.60303	64.085	1.60303	189.298	1.60303	219.305	1.60303	164.525	1.60303	267.253	1.60303	251.478	1.60303	149.538	1.60303	171.511	1.60303	248.105	1.60303	224.129	1.60303	118.063	1.60303	207.312	1.60303	230.188	1.60303	182.209	1.60303	219.68	1.60303	134.229	1.60303	193.593	1.60303	267.953	1.60303	238.325	1.60303	169.879	1.60303	169.767	1.60303	271.106	1.60303	174.253
1.62695	191.939	1.62695	155.768	1.62695	78.239	1.62695	190.526	1.62695	215.947	1.62695	168.183	1.62695	287.765	1.62695	255.425	1.62695	151.719	1.62695	161.133	1.62695	249.223	1.62695	238.302	1.62695	114.579	1.62695	205.255	1.62695	246.631	1.62695	193.06	1.62695	241.981	1.62695	147.433	1.62695	197.149	1.62695	260.039	1.62695	231.319	1.62695	183.36	1.62695	181.137	1.62695	263.43	1.62695	158.346
1.65088	185.035	1.65088	158.878	1.65088	96.189	1.65088	188.164	1.65088	210.568	1.65088	177.574	1.65088	290.326	1.65088	259.554	1.65088	160.456	1.65088	161.861	1.65088	246.519	1.65088	245.661	1.65088	115.762	1.65088	204.578	1.65088	258.032	1.65088	205.571	1.65088	261.86	1.65088	162.955	1.65088	194.61	1.65088	250.353	1.65088	218.875	1.65088	192.051	1.65088	184.721	1.65088	260.689	1.65088	152.994
6748-01-01	186.694	6748-01-01	155.09	6748-01-01	113.095	6748-01-01	193.384	6748-01-01	199.613	6748-01-01	192.501	6748-01-01	284	6748-01-01	255.365	6748-01-01	172.82	6748-01-01	165.58	6748-01-01	242.545	6748-01-01	253.287	6748-01-01	121.215	6748-01-01	209.491	6748-01-01	264.241	6748-01-01	226.917	6748-01-01	282.088	6748-01-01	171.257	6748-01-01	193.413	6748-01-01	252.418	6748-01-01	219	6748-01-01	192.274	6748-01-01	180.865	6748-01-01	246.753	6748-01-01	154.837
1.69873	189.876	1.69873	147.346	1.69873	128.418	1.69873	196.136	1.69873	183.009	1.69873	210.803	1.69873	288.391	1.69873	250.386	1.69873	184.264	1.69873	168.209	1.69873	232.311	1.69873	260.125	1.69873	125.448	1.69873	216.771	1.69873	260.811	1.69873	251.126	1.69873	287.436	1.69873	175.82	1.69873	192.34	1.69873	246.594	1.69873	228.752	1.69873	186.979	1.69873	180.235	1.69873	227.623	1.69873	155.777
1.72266	183.615	1.72266	139.369	1.72266	140.949	1.72266	195.57	1.72266	168.3	1.72266	228.001	1.72266	290.81	1.72266	240.301	1.72266	190.382	1.72266	176.361	1.72266	226.282	1.72266	273.51	1.72266	129.968	1.72266	222.553	1.72266	256.305	1.72266	275.769	1.72266	277.651	1.72266	184.483	1.72266	182.878	1.72266	233.248	1.72266	244.313	1.72266	193.675	1.72266	183.586	1.72266	203.765	1.72266	156.79
1.74658	183.392	1.74658	131.313	1.74658	155.534	1.74658	191.157	1.74658	158.164	1.74658	241.475	1.74658	291.966	1.74658	232.08	1.74658	197.379	1.74658	183.58	1.74658	224.248	1.74658	292.056	1.74658	131.348	1.74658	230.89	1.74658	250.775	1.74658	273.691	1.74658	277.268	1.74658	195.401	1.74658	171.469	1.74658	226.144	1.74658	259.434	1.74658	205.084	1.74658	193.023	1.74658	179.145	1.74658	159.847
1.77051	182.481	1.77051	122.379	1.77051	168.028	1.77051	188.88	1.77051	153.726	1.77051	252.139	1.77051	294.729	1.77051	233.869	1.77051	195.508	1.77051	186.104	1.77051	227.846	1.77051	284.672	1.77051	123.934	1.77051	230.115	1.77051	256.675	1.77051	254.025	1.77051	271.363	1.77051	206.775	1.77051	169.774	1.77051	222.964	1.77051	259.339	1.77051	220.332	1.77051	201.365	1.77051	163.835	1.77051	163.408
1.79443	177.243	1.79443	123.462	1.79443	178.353	1.79443	195.149	1.79443	155.224	1.79443	260.488	1.79443	286.128	1.79443	236.602	1.79443	193.601	1.79443	190.073	1.79443	226.923	1.79443	276.347	1.79443	119.9	1.79443	223.169	1.79443	262.174	1.79443	234.79	1.79443	261.473	1.79443	216.002	1.79443	178.879	1.79443	236.231	1.79443	254.242	1.79443	232.903	1.79443	206.485	1.79443	152.549	1.79443	166.138
1.81836	172.66	1.81836	131.682	1.81836	191.062	1.81836	199.281	1.81836	158.956	1.81836	263.884	1.81836	275.056	1.81836	240.892	1.81836	190.823	1.81836	196.454	1.81836	227.854	1.81836	278.011	1.81836	127.456	1.81836	207.97	1.81836	251.24	1.81836	211.864	1.81836	254.464	1.81836	230.337	1.81836	180.881	1.81836	239.414	1.81836	254.902	1.81836	228.128	1.81836	215.396	1.81836	151.199	1.81836	165.608
1.84229	169.376	1.84229	140.883	1.84229	209.491	1.84229	202.564	1.84229	160.922	1.84229	264.609	1.84229	265.028	1.84229	239.981	1.84229	188.067	1.84229	211.973	1.84229	230.029	1.84229	284.226	1.84229	146.227	1.84229	197.917	1.84229	243.664	1.84229	206.544	1.84229	253.002	1.84229	246.179	1.84229	187.231	1.84229	251.083	1.84229	257.42	1.84229	225.554	1.84229	214.782	1.84229	157.823	1.84229	160.349
1.86621	161.005	1.86621	148.291	1.86621	232.757	1.86621	209.556	1.86621	160.788	1.86621	267.937	1.86621	258.207	1.86621	238.734	1.86621	186.832	1.86621	224.508	1.86621	216.475	1.86621	282.783	1.86621	162.338	1.86621	195.211	1.86621	243.016	1.86621	211.853	1.86621	254.686	1.86621	262.433	1.86621	197.869	1.86621	266.108	1.86621	253.95	1.86621	219.693	1.86621	204.688	1.86621	162.436	1.86621	150.809
1.89014	140.134	1.89014	154.075	1.89014	259.086	1.89014	225.39	1.89014	162.593	1.89014	266.734	1.89014	252.54	1.89014	246.589	1.89014	178.222	1.89014	232.531	1.89014	196.965	1.89014	273.416	1.89014	178.228	1.89014	194.96	1.89014	235.15	1.89014	214.626	1.89014	240.575	1.89014	257.286	1.89014	197.207	1.89014	279.621	1.89014	244.614	1.89014	208.257	1.89014	194.482	1.89014	169.387	1.89014	151.836
1.91406	123.459	1.91406	159.004	1.91406	273.148	1.91406	233.729	1.91406	161.376	1.91406	265.873	1.91406	240.623	1.91406	252.897	1.91406	171.755	1.91406	231.759	1.91406	183.758	1.91406	275.184	1.91406	186.279	1.91406	196.2	1.91406	235.282	1.91406	219.323	1.91406	233.091	1.91406	239.86	1.91406	179.194	1.91406	285.249	1.91406	233.001	1.91406	203.786	1.91406	180.669	1.91406	186.856	1.91406	149.787
1.93799	110.167	1.93799	169.097	1.93799	275.892	1.93799	229.428	1.93799	158.049	1.93799	272.533	1.93799	223.052	1.93799	250.515	1.93799	166.294	1.93799	232.234	1.93799	175.516	1.93799	273.005	1.93799	205.476	1.93799	194.72	1.93799	240.322	1.93799	229.028	1.93799	226.554	1.93799	223.528	1.93799	154.228	1.93799	280.046	1.93799	223.277	1.93799	199.459	1.93799	166.979	1.93799	199.489	1.93799	148.258
1.96191	95.253	1.96191	185.034	1.96191	267.982	1.96191	222.357	1.96191	160.32	1.96191	278.226	1.96191	213.137	1.96191	239.077	1.96191	156.687	1.96191	223.681	1.96191	165.281	1.96191	264.797	1.96191	228.663	1.96191	193.348	1.96191	242.979	1.96191	234.634	1.96191	231.794	1.96191	216.481	1.96191	127.538	1.96191	272.953	1.96191	217.82	1.96191	196.984	1.96191	155.746	1.96191	202.351	1.96191	150.258
1.98584	85.265	1.98584	203.014	1.98584	265.995	1.98584	220.808	1.98584	168.654	1.98584	275.956	1.98584	214.291	1.98584	222.815	1.98584	150.406	1.98584	213.346	1.98584	171.637	1.98584	258.167	1.98584	246.425	1.98584	190.094	1.98584	239.773	1.98584	238.052	1.98584	238.203	1.98584	210.678	1.98584	103.92	1.98584	266.23	1.98584	221.24	1.98584	200.971	1.98584	159.841	1.98584	201.39	1.98584	152.754
2.00977	83.733	2.00977	212.141	2.00977	250.288	2.00977	218.565	2.00977	173.324	2.00977	264.978	2.00977	219.353	2.00977	213.169	2.00977	149.154	2.00977	203.507	2.00977	190.386	2.00977	268.2	2.00977	251.453	2.00977	181.952	2.00977	235.749	2.00977	245.511	2.00977	241.779	2.00977	205.434	2.00977	100.628	2.00977	256.465	2.00977	227.638	2.00977	208.677	2.00977	169.125	2.00977	195.104	2.00977	160.293
2.03369	84.869	2.03369	214.516	2.03369	228.439	2.03369	210.48	2.03369	170.094	2.03369	252.468	2.03369	218.407	2.03369	217.008	2.03369	141.352	2.03369	178.063	2.03369	198.234	2.03369	282.845	2.03369	266.769	2.03369	172.557	2.03369	228.821	2.03369	251.387	2.03369	257.244	2.03369	198.798	2.03369	105.351	2.03369	252.095	2.03369	221.879	2.03369	209.718	2.03369	172.348	2.03369	187.666	2.03369	173.669
2.05762	86.963	2.05762	210.328	2.05762	213.53	2.05762	199.52	2.05762	159.474	2.05762	238.189	2.05762	217.9	2.05762	224.47	2.05762	139.415	2.05762	156.984	2.05762	203.002	2.05762	297.716	2.05762	296.256	2.05762	172.626	2.05762	224.826	2.05762	253.272	2.05762	268.11	2.05762	199.599	2.05762	108.561	2.05762	255.774	2.05762	209.033	2.05762	204.54	2.05762	174.702	2.05762	183.952	2.05762	169.376
2.08154	91.764	2.08154	205.017	2.08154	217.357	2.08154	197.222	2.08154	151.42	2.08154	234.226	2.08154	226.848	2.08154	224.362	2.08154	137.389	2.08154	142.635	2.08154	204.817	2.08154	298.092	2.08154	307.923	2.08154	168.766	2.08154	221.993	2.08154	241.629	2.08154	281.314	2.08154	205.5	2.08154	111.212	2.08154	258.654	2.08154	196.957	2.08154	212.013	2.08154	173.045	2.08154	179.137	2.08154	168.485
2.10547	96.929	2.10547	205.681	2.10547	209.564	2.10547	194.64	2.10547	153.339	2.10547	236.057	2.10547	239.245	2.10547	224.323	2.10547	141.641	2.10547	136.521	2.10547	205.851	2.10547	290.855	2.10547	308.124	2.10547	174.676	2.10547	223.528	2.10547	226.877	2.10547	281.572	2.10547	215.689	2.10547	116.671	2.10547	253.663	2.10547	193.796	2.10547	214.879	2.10547	177.164	2.10547	174.307	2.10547	181.982
2.12939	105.632	2.12939	208.943	2.12939	203.084	2.12939	195.736	2.12939	151.666	2.12939	231.344	2.12939	247.374	2.12939	214.677	2.12939	141.378	2.12939	133.135	2.12939	199.797	2.12939	284.51	2.12939	297.335	2.12939	191.348	2.12939	232.874	2.12939	220.936	2.12939	275.013	2.12939	220.912	2.12939	124.111	2.12939	247.141	2.12939	191.661	2.12939	217.101	2.12939	185.132	2.12939	160.066	2.12939	193.893
2.15332	115.475	2.15332	213.662	2.15332	206.237	2.15332	198.953	2.15332	148.081	2.15332	221.234	2.15332	234.441	2.15332	197.563	2.15332	143.906	2.15332	133.629	2.15332	191.338	2.15332	274.674	2.15332	270.609	2.15332	202.342	2.15332	244.762	2.15332	224.456	2.15332	269.559	2.15332	218.567	2.15332	130.871	2.15332	250.69	2.15332	191.966	2.15332	219.794	2.15332	197.765	2.15332	148.917	2.15332	204.264
2.17725	116.278	2.17725	212.802	2.17725	209.799	2.17725	204.585	2.17725	150.733	2.17725	222.721	2.17725	224.802	2.17725	186.603	2.17725	151.736	2.17725	144.922	2.17725	193.178	2.17725	259.181	2.17725	243.632	2.17725	206.159	2.17725	256.912	2.17725	227.918	2.17725	263.623	2.17725	210.923	2.17725	139.102	2.17725	260.08	2.17725	196.66	2.17725	220.554	2.17725	204.919	2.17725	155.906	2.17725	199.231
2.20117	112.513	2.20117	210.493	2.20117	222.751	2.20117	207.616	2.20117	158.966	2.20117	239.991	2.20117	233.097	2.20117	178.795	2.20117	150.568	2.20117	166.139	2.20117	193.73	2.20117	252.673	2.20117	227.197	2.20117	206.143	2.20117	260.803	2.20117	225.883	2.20117	253.783	2.20117	207.319	2.20117	140.132	2.20117	263.057	2.20117	202.01	2.20117	226.773	2.20117	201.128	2.20117	166.346	2.20117	179.811
2251-02-01	105.401	2251-02-01	204.744	2251-02-01	231.482	2251-02-01	212.519	2251-02-01	168.194	2251-02-01	262.619	2251-02-01	251.179	2251-02-01	180.599	2251-02-01	140.548	2251-02-01	183.365	2251-02-01	200.977	2251-02-01	246.46	2251-02-01	217.16	2251-02-01	207.026	2251-02-01	257.416	2251-02-01	222.16	2251-02-01	253.503	2251-02-01	212.806	2251-02-01	141.356	2251-02-01	265.851	2251-02-01	208.308	2251-02-01	229.009	2251-02-01	186.279	2251-02-01	174.422	2251-02-01	162.976
2.24902	99.17	2.24902	206.948	2.24902	239.005	2.24902	214.939	2.24902	173.018	2.24902	272.181	2.24902	254.113	2.24902	189.192	2.24902	138.824	2.24902	195.211	2.24902	210.634	2.24902	242.374	2.24902	210.385	2.24902	201.942	2.24902	255.559	2.24902	224.229	2.24902	258.142	2.24902	232.82	2.24902	144.439	2.24902	265.314	2.24902	219.542	2.24902	236.595	2.24902	166.265	2.24902	177.836	2.24902	146.284
2.27295	99.303	2.27295	203.896	2.27295	237.058	2.27295	203.44	2.27295	175.842	2.27295	265.842	2.27295	257.009	2.27295	200.984	2.27295	140.625	2.27295	192.586	2.27295	212.647	2.27295	244.474	2.27295	207.405	2.27295	193.545	2.27295	256.765	2.27295	223.921	2.27295	255.044	2.27295	245.708	2.27295	151.577	2.27295	272.316	2.27295	219.619	2.27295	241.757	2.27295	163.431	2.27295	182.228	2.27295	139.297
2.29688	99.522	2.29688	196.405	2.29688	224.961	2.29688	186.871	2.29688	166.426	2.29688	261.197	2.29688	266.658	2.29688	216.06	2.29688	126.377	2.29688	179.296	2.29688	211.579	2.29688	251.719	2.29688	202.953	2.29688	178.183	2.29688	258.11	2.29688	212.751	2.29688	248.038	2.29688	244.446	2.29688	159.066	2.29688	279.554	2.29688	228.764	2.29688	242.65	2.29688	163.168	2.29688	188.031	2.29688	136.862
3208-02-01	95.482	3208-02-01	191.526	3208-02-01	223.883	3208-02-01	169.882	3208-02-01	153.205	3208-02-01	262.565	3208-02-01	279.38	3208-02-01	229.334	3208-02-01	125.287	3208-02-01	169.158	3208-02-01	205.992	3208-02-01	257.555	3208-02-01	202.232	3208-02-01	169.045	3208-02-01	268.312	3208-02-01	202.861	3208-02-01	243.854	3208-02-01	238.164	3208-02-01	170.47	3208-02-01	277.016	3208-02-01	227.127	3208-02-01	247.426	3208-02-01	166.438	3208-02-01	197.847	3208-02-01	135.499
2.34473	99.532	2.34473	198.882	2.34473	214.856	2.34473	157.228	2.34473	153.13	2.34473	270.127	2.34473	289.883	2.34473	223.245	2.34473	115.636	2.34473	163.759	2.34473	201.25	2.34473	253.009	2.34473	206.564	2.34473	167.859	2.34473	274.713	2.34473	200.262	2.34473	254.595	2.34473	234.762	2.34473	179.545	2.34473	280.226	2.34473	230.409	2.34473	243.556	2.34473	179.635	2.34473	208.257	2.34473	142.06
2.36865	117.597	2.36865	211.539	2.36865	207.778	2.36865	149.183	2.36865	154.529	2.36865	279.063	2.36865	284.872	2.36865	201.494	2.36865	106.839	2.36865	165.395	2.36865	200.744	2.36865	247.8	2.36865	206.75	2.36865	162.64	2.36865	268.988	2.36865	197.752	2.36865	263.751	2.36865	228.048	2.36865	182.186	2.36865	276.675	2.36865	242.897	2.36865	243.837	2.36865	197.529	2.36865	212.219	2.36865	148.418
2.39258	139.554	2.39258	227.136	2.39258	202.216	2.39258	150.659	2.39258	156.451	2.39258	279.612	2.39258	281.298	2.39258	182.18	2.39258	101.304	2.39258	158.971	2.39258	204.795	2.39258	242.066	2.39258	199.057	2.39258	158.007	2.39258	258.351	2.39258	193.224	2.39258	265.428	2.39258	229.297	2.39258	183.963	2.39258	273.547	2.39258	250.99	2.39258	233.765	2.39258	208.864	2.39258	215.631	2.39258	151.365
4165-02-01	154.35	4165-02-01	245.458	4165-02-01	202.373	4165-02-01	158.667	4165-02-01	162.923	4165-02-01	276.346	4165-02-01	271.908	4165-02-01	167.914	4165-02-01	102.235	4165-02-01	155.19	4165-02-01	215.13	4165-02-01	235.064	4165-02-01	191.972	4165-02-01	160.072	4165-02-01	251.929	4165-02-01	193.753	4165-02-01	267.068	4165-02-01	225.178	4165-02-01	183.712	4165-02-01	252.951	4165-02-01	251.834	4165-02-01	228.265	4165-02-01	203.338	4165-02-01	211.154	4165-02-01	157.299
2.44043	163.66	2.44043	252.211	2.44043	211.082	2.44043	168.203	2.44043	168.307	2.44043	272.618	2.44043	262.721	2.44043	162.633	2.44043	97.14	2.44043	152.908	2.44043	217.112	2.44043	226.769	2.44043	190.72	2.44043	154.159	2.44043	254.264	2.44043	201.839	2.44043	262.721	2.44043	221.252	2.44043	179.269	2.44043	227.437	2.44043	236.829	2.44043	224.323	2.44043	201.813	2.44043	207.208	2.44043	163.09
2.46436	168.172	2.46436	253.482	2.46436	220.106	2.46436	182.711	2.46436	171.125	2.46436	260.197	2.46436	251.292	2.46436	169.609	2.46436	95.956	2.46436	150.93	2.46436	211.706	2.46436	229.425	2.46436	185.317	2.46436	148.731	2.46436	258.063	2.46436	204.108	2.46436	272.459	2.46436	220.057	2.46436	184.272	2.46436	215.583	2.46436	214.014	2.46436	232.805	2.46436	201.291	2.46436	202.369	2.46436	162.564
2.48828	174.148	2.48828	247.136	2.48828	230.938	2.48828	198.569	2.48828	175.377	2.48828	245.483	2.48828	238.233	2.48828	181.915	2.48828	93.472	2.48828	150.927	2.48828	205.683	2.48828	240.514	2.48828	182.608	2.48828	148.403	2.48828	257.711	2.48828	205.978	2.48828	271.652	2.48828	219.577	2.48828	197.98	2.48828	217.467	2.48828	195.963	2.48828	248.405	2.48828	188.851	2.48828	202.243	2.48828	167.533
2.51221	174.024	2.51221	230.737	2.51221	232.42	2.51221	215.804	2.51221	171.862	2.51221	230.193	2.51221	231.134	2.51221	192.316	2.51221	96.977	2.51221	148.755	2.51221	202.268	2.51221	253.135	2.51221	189.721	2.51221	147.924	2.51221	253.786	2.51221	214.619	2.51221	270.914	2.51221	214.872	2.51221	211.505	2.51221	218.326	2.51221	191.646	2.51221	272.988	2.51221	176.198	2.51221	207.956	2.51221	170.946
2.53613	167.879	2.53613	210.058	2.53613	234.036	2.53613	217.619	2.53613	175.957	2.53613	218.371	2.53613	223.395	2.53613	209.576	2.53613	101.999	2.53613	146.066	2.53613	199.084	2.53613	269.309	2.53613	196.599	2.53613	149.98	2.53613	244.023	2.53613	218.043	2.53613	268.359	2.53613	218.783	2.53613	224.962	2.53613	219.593	2.53613	196.053	2.53613	296.335	2.53613	168.251	2.53613	215.288	2.53613	179.728
2.56006	156.294	2.56006	202.186	2.56006	229.051	2.56006	213.997	2.56006	190.206	2.56006	213.113	2.56006	217.704	2.56006	225.355	2.56006	104.117	2.56006	141.383	2.56006	192.464	2.56006	280.985	2.56006	214.292	2.56006	140.461	2.56006	226.241	2.56006	216.422	2.56006	266.018	2.56006	222.065	2.56006	230.574	2.56006	228.094	2.56006	214.829	2.56006	311.584	2.56006	165.796	2.56006	219.757	2.56006	183.408
2.58398	136.227	2.58398	202.066	2.58398	217.311	2.58398	204.929	2.58398	197.516	2.58398	208.262	2.58398	220.667	2.58398	225.873	2.58398	100.909	2.58398	137.073	2.58398	187.872	2.58398	279.805	2.58398	232.65	2.58398	125.625	2.58398	219.626	2.58398	217.996	2.58398	254.356	2.58398	223.696	2.58398	216.336	2.58398	233.542	2.58398	233.955	2.58398	327.445	2.58398	166.625	2.58398	226.534	2.58398	195.682
2.60791	114.917	2.60791	204.914	2.60791	206.417	2.60791	198.436	2.60791	201.605	2.60791	209.147	2.60791	235.025	2.60791	221.919	2.60791	100.298	2.60791	131.829	2.60791	180.361	2.60791	270.479	2.60791	246.825	2.60791	120.275	2.60791	220.52	2.60791	220.092	2.60791	224.165	2.60791	232.513	2.60791	201.84	2.60791	241.227	2.60791	249.402	2.60791	343.268	2.60791	164.658	2.60791	231.463	2.60791	192.58
2.63184	98.779	2.63184	217.999	2.63184	196.723	2.63184	198.285	2.63184	197.356	2.63184	204.746	2.63184	248.666	2.63184	217.593	2.63184	93.867	2.63184	131.008	2.63184	176.996	2.63184	268.009	2.63184	255.07	2.63184	120.923	2.63184	209.46	2.63184	220.153	2.63184	207.616	2.63184	244.02	2.63184	192.901	2.63184	242.245	2.63184	262.634	2.63184	349.183	2.63184	164.707	2.63184	226.307	2.63184	192.012
2.65576	95.726	2.65576	231.266	2.65576	180.809	2.65576	192.792	2.65576	185.605	2.65576	212.818	2.65576	255.555	2.65576	215.925	2.65576	89.744	2.65576	134.484	2.65576	178.766	2.65576	260.468	2.65576	253.834	2.65576	121.315	2.65576	213.141	2.65576	224.01	2.65576	205.685	2.65576	261.257	2.65576	196.47	2.65576	241.179	2.65576	265.504	2.65576	338.786	2.65576	167.485	2.65576	218.405	2.65576	195.65
2.67969	111.278	2.67969	231.076	2.67969	168.747	2.67969	184.346	2.67969	172.094	2.67969	226.463	2.67969	270.409	2.67969	213.701	2.67969	86.09	2.67969	136.16	2.67969	177.948	2.67969	246.133	2.67969	249.445	2.67969	117.434	2.67969	212.458	2.67969	233.769	2.67969	213.309	2.67969	264.679	2.67969	198.312	2.67969	238.224	2.67969	254.674	2.67969	315.04	2.67969	177.373	2.67969	205.081	2.67969	182.196
2.70361	126.652	2.70361	222.274	2.70361	161.362	2.70361	184.931	2.70361	160.331	2.70361	249.892	2.70361	276.819	2.70361	210.132	2.70361	82.963	2.70361	139.558	2.70361	191.201	2.70361	241.171	2.70361	241.791	2.70361	118.898	2.70361	207.69	2.70361	242.894	2.70361	216.765	2.70361	243.832	2.70361	194.509	2.70361	244.232	2.70361	250.307	2.70361	293.124	2.70361	187.664	2.70361	194.323	2.70361	173.161
2.72754	141.768	2.72754	216.374	2.72754	160.071	2.72754	191.178	2.72754	144.802	2.72754	282.698	2.72754	283.582	2.72754	216.436	2.72754	85.559	2.72754	145.448	2.72754	201.487	2.72754	237.605	2.72754	237.905	2.72754	121.392	2.72754	214.923	2.72754	257.572	2.72754	223.27	2.72754	216.131	2.72754	185.786	2.72754	241.374	2.72754	268.776	2.72754	276.634	2.72754	204.804	2.72754	186.764	2.72754	163.709
2.75146	157.96	2.75146	204.817	2.75146	161.146	2.75146	192.923	2.75146	127.276	2.75146	297.237	2.75146	287.961	2.75146	224.525	2.75146	94.746	2.75146	150.245	2.75146	207.482	2.75146	237.144	2.75146	239.534	2.75146	123.665	2.75146	221.214	2.75146	279.122	2.75146	231.316	2.75146	197.127	2.75146	186.356	2.75146	220.008	2.75146	284.992	2.75146	282.281	2.75146	213.309	2.75146	175.337	2.75146	149.284
2.77539	167.595	2.77539	192.804	2.77539	161.179	2.77539	189.369	2.77539	118.731	2.77539	298.57	2.77539	289.42	2.77539	214.951	2.77539	105.676	2.77539	159.805	2.77539	212.698	2.77539	245.951	2.77539	238.751	2.77539	118.757	2.77539	215.132	2.77539	292.68	2.77539	239.485	2.77539	191.552	2.77539	184.427	2.77539	209.206	2.77539	304.459	2.77539	299.567	2.77539	214.078	2.77539	169.685	2.77539	138.697
2.79932	180.858	2.79932	184.035	2.79932	165.406	2.79932	189.405	2.79932	121.573	2.79932	293.88	2.79932	291.832	2.79932	204.019	2.79932	119.909	2.79932	159.367	2.79932	217.822	2.79932	252.929	2.79932	235.996	2.79932	114.909	2.79932	215.161	2.79932	298.023	2.79932	244.726	2.79932	198.898	2.79932	182.627	2.79932	210.535	2.79932	324.687	2.79932	301.293	2.79932	206.982	2.79932	166.167	2.79932	130.726
2.82324	187.347	2.82324	173.37	2.82324	168.046	2.82324	186.958	2.82324	137.755	2.82324	280.591	2.82324	297.025	2.82324	192.696	2.82324	131.615	2.82324	164.141	2.82324	214.819	2.82324	257.901	2.82324	238.994	2.82324	121.44	2.82324	219.732	2.82324	298.408	2.82324	245.658	2.82324	202.565	2.82324	184.388	2.82324	214.649	2.82324	332.638	2.82324	293.563	2.82324	192.739	2.82324	176.739	2.82324	127.304
2.84717	191.046	2.84717	163.866	2.84717	172.883	2.84717	180.208	2.84717	149.123	2.84717	269.522	2.84717	295.668	2.84717	182.658	2.84717	136.723	2.84717	170.81	2.84717	203.224	2.84717	258.142	2.84717	244.327	2.84717	123.586	2.84717	220.195	2.84717	290.958	2.84717	246.834	2.84717	204.649	2.84717	186.695	2.84717	213.256	2.84717	344.665	2.84717	288.264	2.84717	181.328	2.84717	190.482	2.84717	122.622
2.87109	196.81	2.87109	151.294	2.87109	178.693	2.87109	181.28	2.87109	165.812	2.87109	259.598	2.87109	296.787	2.87109	177.159	2.87109	142.882	2.87109	166.178	2.87109	184.068	2.87109	252.06	2.87109	251.751	2.87109	125.72	2.87109	214.085	2.87109	270.808	2.87109	245.004	2.87109	200.573	2.87109	186.65	2.87109	211.127	2.87109	338.952	2.87109	291.466	2.87109	173.096	2.87109	211.499	2.87109	123.418
2.89502	189.533	2.89502	142.014	2.89502	182.877	2.89502	177.287	2.89502	182.29	2.89502	250.628	2.89502	296.894	2.89502	173.488	2.89502	153.782	2.89502	165.305	2.89502	172.834	2.89502	243.824	2.89502	258.979	2.89502	136.469	2.89502	209.598	2.89502	255.093	2.89502	248.197	2.89502	195.585	2.89502	193.018	2.89502	205.855	2.89502	323.889	2.89502	292.75	2.89502	169.132	2.89502	227.76	2.89502	131.07
2.91895	179.651	2.91895	132.781	2.91895	190.256	2.91895	175.519	2.91895	184.106	2.91895	235.437	2.91895	296.214	2.91895	175.34	2.91895	160.288	2.91895	155.754	2.91895	170.503	2.91895	235.556	2.91895	269.056	2.91895	136.658	2.91895	205.616	2.91895	240.917	2.91895	238.871	2.91895	200.633	2.91895	197.809	2.91895	201.129	2.91895	322.31	2.91895	292.894	2.91895	174.421	2.91895	235.884	2.91895	131.568
2.94287	165.26	2.94287	131.571	2.94287	200.924	2.94287	169.967	2.94287	186.681	2.94287	219.48	2.94287	288.568	2.94287	174.844	2.94287	163.375	2.94287	153.517	2.94287	170.592	2.94287	225.401	2.94287	267.041	2.94287	135.187	2.94287	204.152	2.94287	227.977	2.94287	224.657	2.94287	199.107	2.94287	200.707	2.94287	196.817	2.94287	330.083	2.94287	283.084	2.94287	188.184	2.94287	241.108	2.94287	130.681
9668-02-01	152.159	9668-02-01	136.621	9668-02-01	200.362	9668-02-01	161.157	9668-02-01	193.519	9668-02-01	208.657	9668-02-01	276.696	9668-02-01	178.51	9668-02-01	168.356	9668-02-01	159.945	9668-02-01	181.925	9668-02-01	216.444	9668-02-01	254.086	9668-02-01	129.226	9668-02-01	203.064	9668-02-01	221.038	9668-02-01	226.197	9668-02-01	205.454	9668-02-01	214.935	9668-02-01	194.162	9668-02-01	327.299	9668-02-01	272.228	9668-02-01	192.513	9668-02-01	247.385	9668-02-01	126.115
2.99072	145.421	2.99072	143.881	2.99072	201.5	2.99072	157.917	2.99072	202.006	2.99072	209.653	2.99072	273.572	2.99072	184.176	2.99072	174.419	2.99072	164.039	2.99072	196.836	2.99072	212.709	2.99072	247.624	2.99072	124.026	2.99072	200.393	2.99072	216.944	2.99072	229.735	2.99072	219.245	2.99072	222.751	2.99072	189.18	2.99072	323.536	2.99072	266.964	2.99072	193.485	2.99072	254.602	2.99072	124.736
3.01465	144.82	3.01465	155.85	3.01465	197.18	3.01465	148.795	3.01465	210.205	3.01465	222.203	3.01465	269.431	3.01465	187.419	3.01465	175.885	3.01465	181.097	3.01465	206.107	3.01465	209.529	3.01465	240.402	3.01465	111.742	3.01465	197.274	3.01465	222.756	3.01465	236.208	3.01465	231.395	3.01465	217.061	3.01465	176.41	3.01465	290.734	3.01465	257.893	3.01465	177.073	3.01465	258.539	3.01465	117.417
3.03857	153.427	3.03857	165.427	3.03857	180.648	3.03857	148.582	3.03857	216.44	3.03857	232.867	3.03857	248.48	3.03857	194.372	3.03857	177.452	3.03857	194.073	3.03857	206	3.03857	214.247	3.03857	237.907	3.03857	113.438	3.03857	193.188	3.03857	232.01	3.03857	237.656	3.03857	249.5	3.03857	213.266	3.03857	166.412	3.03857	265.943	3.03857	254.906	3.03857	160.414	3.03857	255.944	3.03857	109.401
3.0625	165.362	3.0625	163.817	3.0625	162.849	3.0625	156.778	3.0625	225.475	3.0625	239.885	3.0625	228.979	3.0625	202.498	3.0625	172.465	3.0625	208.261	3.0625	195.84	3.0625	218.54	3.0625	231.31	3.0625	118.269	3.0625	186.192	3.0625	228.877	3.0625	231.382	3.0625	270.082	3.0625	203.818	3.0625	166.976	3.0625	267.349	3.0625	244.864	3.0625	145.42	3.0625	260.331	3.0625	114.235
3.08643	175.3	3.08643	172.626	3.08643	156.599	3.08643	167.487	3.08643	229.713	3.08643	247.206	3.08643	223.736	3.08643	201.721	3.08643	164.695	3.08643	219.5	3.08643	188.381	3.08643	230.175	3.08643	227.075	3.08643	123.08	3.08643	180.804	3.08643	226.318	3.08643	228.927	3.08643	280.171	3.08643	205.606	3.08643	177.049	3.08643	268.702	3.08643	240.242	3.08643	131.866	3.08643	250.307	3.08643	112.18
3.11035	184.904	3.11035	184.747	3.11035	154.146	3.11035	181.622	3.11035	229.142	3.11035	255.231	3.11035	225.945	3.11035	204.336	3.11035	155.031	3.11035	206.732	3.11035	183.36	3.11035	237.705	3.11035	233.036	3.11035	118.084	3.11035	174.876	3.11035	220.669	3.11035	218.778	3.11035	278.396	3.11035	202.082	3.11035	191.085	3.11035	262.772	3.11035	234.537	3.11035	129.446	3.11035	245.503	3.11035	101.559
3.13428	190.909	3.13428	180.715	3.13428	150.252	3.13428	190.047	3.13428	222.016	3.13428	258.389	3.13428	228.628	3.13428	208.907	3.13428	145.851	3.13428	182.05	3.13428	179.85	3.13428	238.534	3.13428	238.541	3.13428	121.398	3.13428	173.25	3.13428	215.841	3.13428	207.207	3.13428	268.299	3.13428	208.383	3.13428	204.928	3.13428	255.683	3.13428	227.031	3.13428	134.356	3.13428	240.491	3.13428	96.451
3.1582	186.819	3.1582	182.764	3.1582	159.763	3.1582	193.112	3.1582	215.735	3.1582	258.055	3.1582	236.321	3.1582	211.791	3.1582	132.672	3.1582	157.08	3.1582	183.327	3.1582	233.085	3.1582	244.522	3.1582	135.541	3.1582	183.084	3.1582	211.401	3.1582	194.91	3.1582	252.86	3.1582	223.847	3.1582	212.613	3.1582	253.447	3.1582	233.2	3.1582	134.033	3.1582	231.226	3.1582	97.112
3.18213	180.667	3.18213	184.86	3.18213	158.392	3.18213	196.355	3.18213	214.777	3.18213	261.499	3.18213	254.815	3.18213	205.849	3.18213	130.145	3.18213	144.874	3.18213	191.398	3.18213	241.97	3.18213	245.028	3.18213	141.255	3.18213	197.396	3.18213	207.097	3.18213	174.64	3.18213	242.385	3.18213	224.369	3.18213	211.252	3.18213	263.084	3.18213	241.538	3.18213	139.844	3.18213	225.043	3.18213	97.276
3.20605	179.908	3.20605	178.01	3.20605	160.871	3.20605	195.669	3.20605	212.001	3.20605	263.258	3.20605	257.68	3.20605	195.104	3.20605	144.778	3.20605	143.77	3.20605	204.901	3.20605	256.653	3.20605	245.737	3.20605	149.852	3.20605	206.702	3.20605	201.039	3.20605	152.771	3.20605	240.245	3.20605	227.135	3.20605	202.239	3.20605	265.502	3.20605	239.578	3.20605	149.696	3.20605	212.669	3.20605	97.6
3.22998	182.277	3.22998	175.282	3.22998	162.176	3.22998	195.414	3.22998	210.196	3.22998	258.35	3.22998	255.979	3.22998	192.397	3.22998	166.058	3.22998	138.625	3.22998	218.388	3.22998	271.122	3.22998	242.132	3.22998	147.806	3.22998	202.871	3.22998	194.1	3.22998	128.089	3.22998	236.107	3.22998	237.077	3.22998	191.965	3.22998	268.493	3.22998	219.816	3.22998	164.425	3.22998	192.314	3.22998	95.108
3.25391	192.868	3.25391	167.191	3.25391	155.722	3.25391	194.53	3.25391	204.292	3.25391	241.446	3.25391	245.244	3.25391	187.916	3.25391	171.515	3.25391	142.407	3.25391	225.851	3.25391	289.732	3.25391	249.875	3.25391	151.953	3.25391	197.791	3.25391	193.583	3.25391	118.985	3.25391	234.437	3.25391	249.77	3.25391	177.135	3.25391	256.736	3.25391	195.879	3.25391	178.568	3.25391	167.017	3.25391	92.536
3.27783	201.619	3.27783	156.79	3.27783	154.955	3.27783	194.22	3.27783	199.89	3.27783	220.292	3.27783	233.879	3.27783	182.322	3.27783	159.197	3.27783	147.705	3.27783	238.008	3.27783	301.302	3.27783	261.379	3.27783	150.329	3.27783	201.562	3.27783	192.068	3.27783	110.701	3.27783	234.257	3.27783	257.478	3.27783	167.363	3.27783	251.771	3.27783	180.135	3.27783	192.025	3.27783	149.047	3.27783	88.431
3.30176	208.552	3.30176	160.472	3.30176	157.032	3.30176	197.703	3.30176	193.4	3.30176	200.81	3.30176	220.316	3.30176	183.999	3.30176	152.205	3.30176	149.256	3.30176	239.241	3.30176	304.213	3.30176	261.066	3.30176	138.67	3.30176	206.136	3.30176	191.688	3.30176	104.683	3.30176	238.121	3.30176	260.445	3.30176	159.608	3.30176	251.095	3.30176	162.488	3.30176	198.09	3.30176	146.71	3.30176	84.222
3.32568	216.381	3.32568	180.928	3.32568	162.554	3.32568	194.311	3.32568	182.104	3.32568	182.349	3.32568	211.249	3.32568	187.804	3.32568	154.078	3.32568	146.388	3.32568	226.259	3.32568	300.053	3.32568	260.737	3.32568	135.281	3.32568	209.582	3.32568	200.428	3.32568	109.431	3.32568	236.313	3.32568	247.011	3.32568	158.703	3.32568	251.304	3.32568	158.069	3.32568	211.716	3.32568	160.201	3.32568	83.064
3.34961	223.338	3.34961	199.61	3.34961	167.735	3.34961	190.186	3.34961	178.496	3.34961	160.65	3.34961	213.836	3.34961	183.49	3.34961	149.488	3.34961	146.859	3.34961	209.499	3.34961	292.757	3.34961	241.25	3.34961	133.434	3.34961	203.112	3.34961	216.98	3.34961	124.387	3.34961	234.955	3.34961	237.746	3.34961	157.178	3.34961	251.858	3.34961	160.304	3.34961	224.128	3.34961	171.721	3.34961	76.974
3.37354	231.496	3.37354	221.936	3.37354	166.323	3.37354	195.122	3.37354	168.043	3.37354	155.272	3.37354	225.86	3.37354	181.456	3.37354	137.852	3.37354	146.214	3.37354	187.691	3.37354	290.999	3.37354	235.913	3.37354	137.035	3.37354	184.493	3.37354	237.947	3.37354	134.81	3.37354	225.325	3.37354	227.197	3.37354	167.431	3.37354	255.616	3.37354	167.744	3.37354	239.06	3.37354	180.405	3.37354	75.179
3.39746	235.66	3.39746	234.715	3.39746	164.297	3.39746	203.845	3.39746	162.464	3.39746	162.616	3.39746	245.772	3.39746	165.748	3.39746	132.289	3.39746	144.395	3.39746	171.324	3.39746	276.381	3.39746	236.609	3.39746	138.675	3.39746	176.408	3.39746	256.319	3.39746	136.51	3.39746	215.32	3.39746	216.215	3.39746	186.573	3.39746	267.126	3.39746	182.855	3.39746	249.77	3.39746	178.554	3.39746	76.283
3.42139	235.95	3.42139	231.557	3.42139	158.909	3.42139	215.27	3.42139	167.679	3.42139	177.741	3.42139	271.621	3.42139	149.804	3.42139	130.934	3.42139	138.528	3.42139	158.748	3.42139	265.894	3.42139	240.426	3.42139	141.035	3.42139	170.553	3.42139	272.831	3.42139	135.706	3.42139	212.56	3.42139	201.559	3.42139	203.015	3.42139	283.415	3.42139	202.97	3.42139	245.081	3.42139	180.827	3.42139	75.559
3.44531	234.524	3.44531	218.368	3.44531	150.683	3.44531	225.507	3.44531	172.529	3.44531	193.826	3.44531	285.24	3.44531	137.693	3.44531	137.874	3.44531	131.326	3.44531	154.151	3.44531	247.183	3.44531	245.076	3.44531	144.861	3.44531	166.296	3.44531	273.262	3.44531	146.195	3.44531	201.869	3.44531	185.545	3.44531	218.471	3.44531	303.433	3.44531	224.759	3.44531	236.866	3.44531	186.002	3.44531	79.057
3.46924	230.747	3.46924	214.396	3.46924	152.866	3.46924	223.712	3.46924	172.587	3.46924	200.744	3.46924	283.839	3.46924	131.909	3.46924	144.054	3.46924	130.931	3.46924	160.554	3.46924	232.81	3.46924	262.039	3.46924	152.474	3.46924	166.741	3.46924	270.156	3.46924	146.439	3.46924	187.986	3.46924	177.842	3.46924	224.992	3.46924	321.141	3.46924	247.03	3.46924	215.602	3.46924	189.502	3.46924	91.116
3.49316	223.954	3.49316	217.99	3.49316	158.11	3.49316	218.477	3.49316	169.685	3.49316	198.095	3.49316	278.604	3.49316	132.34	3.49316	147.053	3.49316	127.765	3.49316	171	3.49316	222.205	3.49316	271.851	3.49316	157.835	3.49316	169.733	3.49316	260.785	3.49316	141.702	3.49316	180.075	3.49316	170.089	3.49316	230.132	3.49316	311.309	3.49316	266.119	3.49316	189.797	3.49316	190.113	3.49316	100.202
3.51709	217.955	3.51709	218.989	3.51709	168.817	3.51709	215.45	3.51709	162.01	3.51709	194.88	3.51709	266.645	3.51709	140.932	3.51709	154.017	3.51709	123.253	3.51709	175.643	3.51709	206.949	3.51709	276.061	3.51709	158.986	3.51709	170.396	3.51709	246.39	3.51709	138.847	3.51709	178.666	3.51709	167.63	3.51709	233.25	3.51709	291.641	3.51709	266.072	3.51709	170.318	3.51709	190.349	3.51709	112.557
3.54102	216.091	3.54102	233.46	3.54102	181.097	3.54102	206.045	3.54102	147.995	3.54102	187.637	3.54102	255.541	3.54102	151.114	3.54102	157.992	3.54102	117.958	3.54102	175.219	3.54102	189.179	3.54102	274.55	3.54102	163.483	3.54102	171.886	3.54102	236.155	3.54102	136.126	3.54102	181.73	3.54102	168.184	3.54102	236.285	3.54102	271.055	3.54102	255.084	3.54102	149.544	3.54102	194.221	3.54102	129.057
3.56494	214.13	3.56494	241.527	3.56494	186.329	3.56494	193.758	3.56494	145.382	3.56494	182.373	3.56494	250.208	3.56494	161.556	3.56494	163.798	3.56494	109.011	3.56494	168.837	3.56494	178.67	3.56494	269.867	3.56494	171.404	3.56494	177.324	3.56494	232.885	3.56494	139.065	3.56494	193.265	3.56494	171.703	3.56494	240.956	3.56494	265.619	3.56494	237.561	3.56494	132.1	3.56494	194.621	3.56494	131.263
3.58887	213.096	3.58887	230.762	3.58887	192.495	3.58887	190.849	3.58887	146.138	3.58887	171.723	3.58887	250.572	3.58887	163.634	3.58887	170.086	3.58887	98.583	3.58887	157.966	3.58887	176.081	3.58887	270.32	3.58887	178.532	3.58887	185.607	3.58887	243.087	3.58887	152.284	3.58887	194.648	3.58887	174.373	3.58887	242.546	3.58887	259.084	3.58887	227.052	3.58887	124.717	3.58887	203.883	3.58887	132.093
3.61279	227.24	3.61279	212.545	3.61279	196.1	3.61279	199.434	3.61279	149.72	3.61279	164.681	3.61279	244.946	3.61279	162.154	3.61279	175.067	3.61279	94.311	3.61279	142.626	3.61279	164.174	3.61279	273.653	3.61279	186.808	3.61279	208.674	3.61279	241.158	3.61279	182.014	3.61279	187.469	3.61279	181.923	3.61279	239.339	3.61279	244.117	3.61279	220.342	3.61279	128.319	3.61279	219.256	3.61279	138.016
3.63672	243.048	3.63672	200.159	3.63672	203.608	3.63672	218.588	3.63672	150.086	3.63672	171.17	3.63672	234.625	3.63672	162.559	3.63672	181.019	3.63672	89.972	3.63672	133.275	3.63672	152.681	3.63672	271.356	3.63672	176.148	3.63672	238.969	3.63672	242.878	3.63672	204.852	3.63672	175.723	3.63672	185.899	3.63672	236.087	3.63672	225.066	3.63672	226.537	3.63672	134.374	3.63672	225.232	3.63672	137.994
3.66064	237.112	3.66064	196.267	3.66064	211.395	3.66064	232.981	3.66064	142.365	3.66064	187.597	3.66064	236.892	3.66064	160.882	3.66064	183.558	3.66064	87.876	3.66064	130.814	3.66064	151.172	3.66064	267.515	3.66064	162.235	3.66064	257.508	3.66064	243.206	3.66064	223.851	3.66064	166.385	3.66064	192.437	3.66064	233.363	3.66064	210.68	3.66064	245.584	3.66064	139.853	3.66064	222.655	3.66064	141.583
3.68457	222.981	3.68457	194.012	3.68457	212.228	3.68457	236.947	3.68457	131.988	3.68457	195.959	3.68457	244.559	3.68457	163.749	3.68457	180.397	3.68457	97.101	3.68457	129.915	3.68457	155.596	3.68457	263.402	3.68457	163.215	3.68457	268.452	3.68457	250.309	3.68457	235.175	3.68457	158.765	3.68457	199.942	3.68457	230.734	3.68457	201.268	3.68457	255.613	3.68457	141.568	3.68457	215.346	3.68457	142.997
7085-03-01	214.093	7085-03-01	195.052	7085-03-01	212.33	7085-03-01	240.856	7085-03-01	121.746	7085-03-01	198.446	7085-03-01	250.422	7085-03-01	169.178	7085-03-01	176.8	7085-03-01	107.712	7085-03-01	127.665	7085-03-01	165.144	7085-03-01	269.72	7085-03-01	166.896	7085-03-01	267.655	7085-03-01	249.184	7085-03-01	240.4	7085-03-01	153.332	7085-03-01	195.677	7085-03-01	233.816	7085-03-01	205.336	7085-03-01	261.564	7085-03-01	141.885	7085-03-01	216.92	7085-03-01	144.647
3.73242	211.989	3.73242	200.288	3.73242	207.394	3.73242	233.874	3.73242	110.094	3.73242	188.285	3.73242	249.653	3.73242	170.154	3.73242	167.369	3.73242	121.798	3.73242	131.946	3.73242	168.611	3.73242	280.835	3.73242	178.467	3.73242	253.132	3.73242	243.104	3.73242	240.081	3.73242	146.942	3.73242	188.231	3.73242	252.67	3.73242	210.103	3.73242	256.807	3.73242	138.109	3.73242	227.905	3.73242	139.19
3.75635	210.636	3.75635	207.507	3.75635	207.852	3.75635	225.097	3.75635	96.764	3.75635	170.097	3.75635	251.52	3.75635	172.713	3.75635	158.671	3.75635	127.744	3.75635	141.786	3.75635	163.875	3.75635	287.866	3.75635	199.396	3.75635	249.688	3.75635	240.094	3.75635	242.48	3.75635	139.231	3.75635	184.689	3.75635	271.097	3.75635	219.965	3.75635	252.514	3.75635	138.204	3.75635	234.086	3.75635	135.544
3.78027	211.152	3.78027	217.184	3.78027	203.791	3.78027	219.54	3.78027	85.029	3.78027	159.532	3.78027	259.915	3.78027	174.137	3.78027	146.336	3.78027	134.53	3.78027	148.306	3.78027	164.056	3.78027	289.024	3.78027	224.752	3.78027	255.528	3.78027	234.726	3.78027	242.251	3.78027	139.536	3.78027	192.92	3.78027	282.438	3.78027	226.356	3.78027	258.005	3.78027	148.041	3.78027	241.398	3.78027	127.308
8042-03-01	209.868	8042-03-01	225.829	8042-03-01	200.796	8042-03-01	200.688	8042-03-01	80.65	8042-03-01	152.516	8042-03-01	265.914	8042-03-01	169.348	8042-03-01	135.866	8042-03-01	145.492	8042-03-01	160.475	8042-03-01	159.256	8042-03-01	296.178	8042-03-01	237.844	8042-03-01	259.612	8042-03-01	233.078	8042-03-01	239.267	8042-03-01	149.642	8042-03-01	207.189	8042-03-01	291.168	8042-03-01	228.333	8042-03-01	260.745	8042-03-01	161.676	8042-03-01	234.311	8042-03-01	123.981
3.82812	204.393	3.82812	232.379	3.82812	203.42	3.82812	182.79	3.82812	82.787	3.82812	152.624	3.82812	264.066	3.82812	159.763	3.82812	129.352	3.82812	167.76	3.82812	163.304	3.82812	153.868	3.82812	286.583	3.82812	245.228	3.82812	247.375	3.82812	233.448	3.82812	234.054	3.82812	169.797	3.82812	206.95	3.82812	283.761	3.82812	221.543	3.82812	254.614	3.82812	162.145	3.82812	229.497	3.82812	122.959
3.85205	193.155	3.85205	237.315	3.85205	215.234	3.85205	173.418	3.85205	80.187	3.85205	154.107	3.85205	262.35	3.85205	152.134	3.85205	121.949	3.85205	199.743	3.85205	159.15	3.85205	148.37	3.85205	278.179	3.85205	243.768	3.85205	238.33	3.85205	239.328	3.85205	236.919	3.85205	191.345	3.85205	209.577	3.85205	266.919	3.85205	223.677	3.85205	250.223	3.85205	162.793	3.85205	231.173	3.85205	122.457
3.87598	188.73	3.87598	226.834	3.87598	227.686	3.87598	161.971	3.87598	74.016	3.87598	156.891	3.87598	259.633	3.87598	145.877	3.87598	114.635	3.87598	222.755	3.87598	160.45	3.87598	137.475	3.87598	261.341	3.87598	230.203	3.87598	221.674	3.87598	252.822	3.87598	240.201	3.87598	211.996	3.87598	218.854	3.87598	242.026	3.87598	217.639	3.87598	252.785	3.87598	167.358	3.87598	238.574	3.87598	118.304
8999-03-01	191.734	8999-03-01	217.752	8999-03-01	247.422	8999-03-01	145.679	8999-03-01	74.628	8999-03-01	163.984	8999-03-01	247.476	8999-03-01	136.343	8999-03-01	103.585	8999-03-01	236.544	8999-03-01	165.737	8999-03-01	138.561	8999-03-01	249.246	8999-03-01	210.242	8999-03-01	206.608	8999-03-01	266.316	8999-03-01	237.084	8999-03-01	233.877	8999-03-01	225.54	8999-03-01	211.66	8999-03-01	222.073	8999-03-01	256.945	8999-03-01	164.842	8999-03-01	250.482	8999-03-01	121.135
3.92383	195.929	3.92383	214.526	3.92383	251.655	3.92383	141.614	3.92383	81.251	3.92383	165.473	3.92383	236.902	3.92383	129.962	3.92383	101.642	3.92383	249.317	3.92383	177.189	3.92383	141.743	3.92383	234.711	3.92383	203.797	3.92383	191.164	3.92383	265.504	3.92383	237.906	3.92383	244.42	3.92383	229.354	3.92383	188.397	3.92383	216.784	3.92383	257.695	3.92383	155.931	3.92383	251.774	3.92383	124.17
3.94775	195.433	3.94775	198.622	3.94775	259.734	3.94775	160.751	3.94775	89.482	3.94775	163.142	3.94775	227.985	3.94775	132.004	3.94775	95.026	3.94775	249.119	3.94775	182.047	3.94775	155.57	3.94775	226.868	3.94775	200.109	3.94775	168.709	3.94775	257.94	3.94775	237.996	3.94775	241.582	3.94775	220.928	3.94775	172.056	3.94775	202.986	3.94775	266.297	3.94775	142.117	3.94775	253.006	3.94775	124.048
3.97168	197.127	3.97168	184.569	3.97168	272.706	3.97168	181.551	3.97168	100.343	3.97168	163.183	3.97168	214.358	3.97168	144.565	3.97168	85.758	3.97168	236.655	3.97168	184.808	3.97168	164.165	3.97168	231.351	3.97168	195.989	3.97168	150.228	3.97168	258.557	3.97168	241.783	3.97168	227.625	3.97168	211.956	3.97168	169.448	3.97168	199.034	3.97168	272.726	3.97168	137.639	3.97168	255.911	3.97168	126.941
3.99561	201.58	3.99561	181.585	3.99561	277.27	3.99561	198.54	3.99561	110.624	3.99561	161.563	3.99561	209.726	3.99561	157.521	3.99561	82.054	3.99561	220.456	3.99561	184.94	3.99561	166.808	3.99561	233.355	3.99561	178.826	3.99561	148.218	3.99561	262.17	3.99561	255.192	3.99561	205.598	3.99561	196.969	3.99561	173.636	3.99561	199.239	3.99561	273.074	3.99561	132.704	3.99561	262.527	3.99561	130.101
4.01953	204.789	4.01953	180.482	4.01953	267.15	4.01953	214.107	4.01953	117.61	4.01953	159.293	4.01953	206.442	4.01953	173.414	4.01953	85.652	4.01953	196.381	4.01953	175.715	4.01953	170.008	4.01953	230.355	4.01953	160.814	4.01953	146.632	4.01953	268.758	4.01953	268.215	4.01953	197.214	4.01953	175.461	4.01953	177.031	4.01953	181.978	4.01953	269.301	4.01953	137.892	4.01953	262.949	4.01953	132.122
4.04346	204.251	4.04346	182.552	4.04346	259.543	4.04346	230.168	4.04346	119.897	4.04346	157.639	4.04346	203.193	4.04346	183.973	4.04346	89.236	4.04346	180.268	4.04346	170.348	4.04346	174.27	4.04346	238.157	4.04346	144.941	4.04346	141.926	4.04346	266.786	4.04346	281.059	4.04346	191.948	4.04346	164.981	4.04346	173.029	4.04346	177.199	4.04346	263.773	4.04346	145.913	4.04346	263.406	4.04346	131.301
4.06738	195.147	4.06738	182.646	4.06738	242.404	4.06738	238.528	4.06738	116.014	4.06738	150.223	4.06738	210.215	4.06738	188.328	4.06738	91.362	4.06738	176.667	4.06738	167.527	4.06738	168.896	4.06738	249.074	4.06738	133.891	4.06738	140.236	4.06738	260.311	4.06738	291.777	4.06738	185.832	4.06738	159.254	4.06738	178.131	4.06738	178.057	4.06738	246.824	4.06738	155.428	4.06738	253.47	4.06738	129.884
4.09131	185.548	4.09131	186.472	4.09131	222.731	4.09131	237.901	4.09131	111.788	4.09131	138.244	4.09131	223.077	4.09131	189.162	4.09131	94.708	4.09131	176.681	4.09131	157.158	4.09131	165.229	4.09131	256.089	4.09131	132.754	4.09131	144.231	4.09131	249.434	4.09131	282.33	4.09131	185.34	4.09131	169.625	4.09131	182.29	4.09131	170.027	4.09131	239.697	4.09131	151.616	4.09131	235.812	4.09131	127.059
4.11523	171.239	4.11523	188.819	4.11523	208.075	4.11523	239.232	4.11523	115.331	4.11523	133.065	4.11523	235.147	4.11523	187.417	4.11523	102.489	4.11523	174.752	4.11523	143.062	4.11523	156.068	4.11523	260.517	4.11523	138.661	4.11523	146.415	4.11523	236.021	4.11523	256.264	4.11523	179.774	4.11523	182.566	4.11523	195.677	4.11523	163.21	4.11523	233.382	4.11523	137.598	4.11523	217.496	4.11523	130.219
4.13916	160.441	4.13916	208.094	4.13916	204.019	4.13916	229.09	4.13916	121.501	4.13916	127.964	4.13916	243.327	4.13916	181.604	4.13916	107.823	4.13916	186.766	4.13916	141.948	4.13916	146.74	4.13916	254.315	4.13916	143.342	4.13916	141.713	4.13916	228.519	4.13916	224.572	4.13916	185.535	4.13916	183.86	4.13916	208.473	4.13916	160.636	4.13916	229.647	4.13916	132.429	4.13916	202.467	4.13916	130.538
4.16309	160.237	4.16309	229.331	4.16309	206.547	4.16309	211.147	4.16309	128.157	4.16309	123.529	4.16309	266.473	4.16309	179.11	4.16309	117.817	4.16309	205.393	4.16309	141.489	4.16309	146.753	4.16309	257.632	4.16309	152.523	4.16309	133.486	4.16309	232.141	4.16309	187.86	4.16309	191.31	4.16309	181.342	4.16309	219.281	4.16309	164.821	4.16309	232.245	4.16309	143.635	4.16309	187.118	4.16309	125.584
4.18701	155.913	4.18701	241.787	4.18701	205.794	4.18701	193.297	4.18701	134.085	4.18701	117.326	4.18701	284.177	4.18701	174.472			4.18701	218.674	4.18701	140.967	4.18701	141.708	4.18701	275.934	4.18701	154.702	4.18701	118.979	4.18701	228.488	4.18701	168.852	4.18701	188.073	4.18701	186.383	4.18701	220.082	4.18701	168.9	4.18701	232.328	4.18701	148.499	4.18701	178.188	4.18701	129.391
4.21094	155.873	4.21094	235.654	4.21094	200.299	4.21094	184.343	4.21094	131.391	4.21094	110.687	4.21094	295.76	4.21094	170.888			4.21094	224.531	4.21094	138.154	4.21094	151.349	4.21094	290.05	4.21094	148.938	4.21094	114.01	4.21094	208.146	4.21094	164.366	4.21094	192.291	4.21094	195.472	4.21094	217.757	4.21094	161.195	4.21094	239.658	4.21094	148.8	4.21094	174.942	4.21094	139.385
4.23486	152.774	4.23486	235.252	4.23486	197.229	4.23486	179.091	4.23486	133.058	4.23486	107.392	4.23486	292.445	4.23486	167.758			4.23486	223.63	4.23486	134.523	4.23486	156.314	4.23486	292.005	4.23486	133.867	4.23486	110.759	4.23486	197.344	4.23486	172.038	4.23486	202.843	4.23486	208.511	4.23486	210.643	4.23486	157.248	4.23486	245.112	4.23486	152.99	4.23486	171.697	4.23486	152.969
4.25879	142.166	4.25879	227.518	4.25879	193.467	4.25879	177.869	4.25879	132.322	4.25879	105.112	4.25879	288.234	4.25879	159.776			4.25879	234.761	4.25879	134.183	4.25879	163.441	4.25879	272.516	4.25879	134.637	4.25879	109.721	4.25879	206.398	4.25879	176.168	4.25879	216.274	4.25879	206.512	4.25879	205.327	4.25879	150.192	4.25879	254.738	4.25879	158.796	4.25879	165.076	4.25879	157.155
4.28271	132.595	4.28271	215.305	4.28271	194.621	4.28271	182.436	4.28271	124.718	4.28271	108.33	4.28271	292.167	4.28271	153.399			4.28271	247.279	4.28271	130.268	4.28271	162.311	4.28271	240.113	4.28271	135.972	4.28271	110.419	4.28271	222.69	4.28271	181.699	4.28271	234.338	4.28271	199.347	4.28271	211.31	4.28271	149.249	4.28271	252.496	4.28271	170.402	4.28271	153.95	4.28271	155.942
4.30664	129.065	4.30664	203.683	4.30664	201.003	4.30664	201.746	4.30664	117.741	4.30664	110.216	4.30664	297.889	4.30664	147.623			4.30664	250.292	4.30664	124.188	4.30664	155.993	4.30664	220.82	4.30664	139.177	4.30664	118.974	4.30664	239.472	4.30664	187.841	4.30664	251.201	4.30664	196.663	4.30664	206.057	4.30664	154.572	4.30664	246.911	4.30664	192.756	4.30664	154.033	4.30664	162.083
4.33057	125.48	4.33057	191.754	4.33057	195.498	4.33057	212.915	4.33057	114.541	4.33057	111.677	4.33057	304.148	4.33057	138.172			4.33057	246.451	4.33057	122.144	4.33057	159.683	4.33057	222.302	4.33057	143.597	4.33057	128.342	4.33057	254.363	4.33057	200.39	4.33057	264.23	4.33057	174.734	4.33057	208.782	4.33057	164.045	4.33057	240.692	4.33057	208.237	4.33057	153.869	4.33057	160.395
4.35449	117.463	4.35449	185.448	4.35449	187.769	4.35449	220.706	4.35449	117.95	4.35449	108.448	4.35449	297.727	4.35449	126.05			4.35449	248.295	4.35449	123.922	4.35449	156.292	4.35449	230.113	4.35449	143.027	4.35449	132.347	4.35449	262.206	4.35449	208.982	4.35449	269.901	4.35449	156.622	4.35449	210.865	4.35449	171.943	4.35449	242.14	4.35449	202.182	4.35449	142.174	4.35449	154.842
4.37842	104.58	4.37842	184.738	4.37842	185.264	4.37842	229.619	4.37842	127.42	4.37842	105.11	4.37842	291.874	4.37842	121.223			4.37842	241.973	4.37842	124.549	4.37842	154.025	4.37842	237.545	4.37842	146.996	4.37842	130.625	4.37842	263.467	4.37842	215.269	4.37842	256.774	4.37842	141.745	4.37842	200.178	4.37842	177.249	4.37842	248.686	4.37842	176.877	4.37842	127.085	4.37842	159.708
4.40234	101.637	4.40234	186.02	4.40234	181.783	4.40234	236.086	4.40234	138.854	4.40234	101.783	4.40234	276.572	4.40234	119.65			4.40234	219.452	4.40234	130.439	4.40234	154.768	4.40234	249.07	4.40234	158.453	4.40234	137.134	4.40234	258.924	4.40234	211.973	4.40234	240.588	4.40234	146.573	4.40234	182.949	4.40234	183.917	4.40234	255.03	4.40234	159.268	4.40234	114.965	4.40234	153.303
4.42627	101.406	4.42627	206.046	4.42627	190.544	4.42627	221.3	4.42627	142.675	4.42627	104.371	4.42627	252.159	4.42627	118.977			4.42627	188.993	4.42627	140.053	4.42627	156.23	4.42627	250.28	4.42627	173.95	4.42627	133.187	4.42627	251.479	4.42627	202.863	4.42627	228.226	4.42627	156.235	4.42627	165.73	4.42627	196.968	4.42627	263.771	4.42627	144.394	4.42627	101.982	4.42627	148.32
4502-04-01	96.578	4502-04-01	225.582	4502-04-01	194.02	4502-04-01	208.539	4502-04-01	145.062	4502-04-01	107.579	4502-04-01	226.975	4502-04-01	129.107			4502-04-01	154.527	4502-04-01	147.964	4502-04-01	157.222	4502-04-01	242.631	4502-04-01	188.578	4502-04-01	128.896	4502-04-01	251.627	4502-04-01	197.072	4502-04-01	211.954	4502-04-01	171.693	4502-04-01	150.928	4502-04-01	200.731	4502-04-01	265.409	4502-04-01	137.616	4502-04-01	88.966	4502-04-01	146.361
4.47412	95.386	4.47412	234.168	4.47412	190.681	4.47412	202.568	4.47412	148.27	4.47412	104.067	4.47412	203.86	4.47412	143.536			4.47412	129.469	4.47412	147.913	4.47412	153.071	4.47412	237.257	4.47412	190.395	4.47412	125.478	4.47412	256.353	4.47412	193.503	4.47412	205.735	4.47412	178.227	4.47412	144.814	4.47412	198.719	4.47412	260.131	4.47412	131.974	4.47412	82.754	4.47412	144.906
4.49805	104.479	4.49805	232.354	4.49805	188.213	4.49805	188.91	4.49805	152.28	4.49805	100.217	4.49805	184.786	4.49805	157.676			4.49805	117.965	4.49805	141.004	4.49805	159.357	4.49805	237.141	4.49805	193.269	4.49805	133.067	4.49805	254.659	4.49805	186.661	4.49805	198.776	4.49805	177.076	4.49805	145.032	4.49805	195.623	4.49805	252.658	4.49805	123.51	4.49805	91.822	4.49805	141.654
4.52197	109.994	4.52197	229.713	4.52197	181.58	4.52197	176.623	4.52197	157.904	4.52197	95.761	4.52197	178.028	4.52197	167.286			4.52197	107.754	4.52197	131.311	4.52197	162.071	4.52197	245.727	4.52197	187.526	4.52197	139.934	4.52197	248.689	4.52197	184.522	4.52197	188.216	4.52197	177.599	4.52197	150.755	4.52197	185.422	4.52197	245.124	4.52197	122.133	4.52197	100.154	4.52197	143.965
5459-04-01	111.856	5459-04-01	236.409	5459-04-01	169.821	5459-04-01	169.008	5459-04-01	159.14	5459-04-01	90.713	5459-04-01	173.578	5459-04-01	164.103			5459-04-01	100.291	5459-04-01	128.175	5459-04-01	163.401	5459-04-01	241.998	5459-04-01	185.295	5459-04-01	140.135	5459-04-01	244.276	5459-04-01	174.344	5459-04-01	181.874	5459-04-01	178.522	5459-04-01	156.428	5459-04-01	177.764	5459-04-01	233.621	5459-04-01	128.721	5459-04-01	100.361	5459-04-01	145.808
4.56982	114.196	4.56982	240.203	4.56982	161.089	4.56982	165.542	4.56982	160.162	4.56982	81.356	4.56982	167.293	4.56982	162.618			4.56982	94.187	4.56982	130.444	4.56982	160.196	4.56982	229.852	4.56982	179.713	4.56982	136.935	4.56982	233.223	4.56982	170.459	4.56982	171.304	4.56982	184.764	4.56982	155.326	4.56982	174.693	4.56982	221.436	4.56982	131.665	4.56982	101.172	4.56982	151.448
4.59375	119.148	4.59375	245.712	4.59375	150.734	4.59375	162.541	4.59375	155.755	4.59375	76.226	4.59375	160.476	4.59375	160.047			4.59375	100.544	4.59375	132.371	4.59375	148.333	4.59375	229.655	4.59375	162.428	4.59375	134.557	4.59375	224.636	4.59375	163.669	4.59375	172.02	4.59375	198.769	4.59375	149.86	4.59375	173.069	4.59375	212.473	4.59375	125.215	4.59375	110.906	4.59375	153.244
4.61768	133.137	4.61768	243.586	4.61768	137.746	4.61768	171.429	4.61768	156.403	4.61768	74.992	4.61768	159.755	4.61768	160.106			4.61768	111.668	4.61768	126.366	4.61768	138.062	4.61768	237.498	4.61768	140.405	4.61768	129.35	4.61768	220.764	4.61768	167.273	4.61768	166.737	4.61768	205.916	4.61768	151.853	4.61768	171.337	4.61768	214.338	4.61768	121.253	4.61768	120.627	4.61768	147.703
6416-04-01	150.709	6416-04-01	244.334	6416-04-01	124.535	6416-04-01	189.029	6416-04-01	157.343	6416-04-01	72.685	6416-04-01	161.138	6416-04-01	162.346			6416-04-01	120.284	6416-04-01	125.746	6416-04-01	124.243	6416-04-01	255.009	6416-04-01	124.155	6416-04-01	125.593	6416-04-01	216.56	6416-04-01	164.169	6416-04-01	162.491	6416-04-01	199.797	6416-04-01	163.75	6416-04-01	169.355	6416-04-01	216.735	6416-04-01	117.314	6416-04-01	130.527	6416-04-01	142.858
4.66553	170.013	4.66553	248.986	4.66553	121.151	4.66553	198.538	4.66553	150.004	4.66553	69.961	4.66553	165.807	4.66553	162.082			4.66553	125.297	4.66553	124.943	4.66553	117.108	4.66553	265.983	4.66553	118.926	4.66553	122.72	4.66553	207.564	4.66553	156.752	4.66553	157.832	4.66553	189.975	4.66553	168.167	4.66553	162.202	4.66553	210.99	4.66553	117.508	4.66553	141.351	4.66553	130.164
4.68945	175.53	4.68945	255.293	4.68945	128.223	4.68945	209.693	4.68945	140.729	4.68945	70.344	4.68945	170.959	4.68945	162.797			4.68945	123.076	4.68945	124.544	4.68945	117.007	4.68945	271.095	4.68945	122.787	4.68945	114.645	4.68945	197.072	4.68945	145.33	4.68945	156.191	4.68945	186.202	4.68945	175.515	4.68945	164.093	4.68945	194.792	4.68945	120.65	4.68945	155.459	4.68945	119.766
4.71338	178.531	4.71338	256.699	4.71338	135.775	4.71338	222.036	4.71338	130.771	4.71338	78.506	4.71338	173.086	4.71338	162.753			4.71338	117.478	4.71338	132.352	4.71338	111.624	4.71338	270.74	4.71338	134.676	4.71338	111.744	4.71338	187.19	4.71338	134.304	4.71338	152.717	4.71338	184.549	4.71338	180.644	4.71338	172.773	4.71338	174.937	4.71338	129.768	4.71338	167.042	4.71338	111.762
7373-04-01	183.328	7373-04-01	249.465	7373-04-01	138.825	7373-04-01	220.191	7373-04-01	123.073	7373-04-01	85.891	7373-04-01	182.013	7373-04-01	151.898			7373-04-01	116.599	7373-04-01	141.25	7373-04-01	114.374	7373-04-01	258.746	7373-04-01	138.848	7373-04-01	117.175	7373-04-01	176.368	7373-04-01	127.4	7373-04-01	154.907	7373-04-01	188.576	7373-04-01	178.736	7373-04-01	173.945	7373-04-01	152.441	7373-04-01	146.041	7373-04-01	164.992	7373-04-01	108.873
4.76123	194.181	4.76123	244.395	4.76123	137.375	4.76123	218.57	4.76123	117.191	4.76123	97.716	4.76123	186.564	4.76123	144.751			4.76123	111.639	4.76123	149.637	4.76123	125.069	4.76123	244.98	4.76123	149.696	4.76123	119.141	4.76123	175.599	4.76123	127.246	4.76123	161.302	4.76123	192.798	4.76123	183.746	4.76123	173.648	4.76123	143.474	4.76123	166.408	4.76123	155.899	4.76123	116.395
4.78516	201.292	4.78516	232.79	4.78516	137.836	4.78516	216.682	4.78516	117.521	4.78516	102.917	4.78516	188.43	4.78516	144.1			4.78516	109.491	4.78516	146.695	4.78516	130.181	4.78516	237.89	4.78516	157.363	4.78516	120.907	4.78516	175.757	4.78516	120.045	4.78516	175.179	4.78516	207.081	4.78516	193.077	4.78516	171.932	4.78516	138.97	4.78516	171.236	4.78516	141.979	4.78516	118.058
4.80908	202.91	4.80908	222.781	4.80908	142.316	4.80908	211.795	4.80908	121.56	4.80908	103.75	4.80908	198	4.80908	145.206			4.80908	113.509	4.80908	148.199	4.80908	134.975	4.80908	245.843	4.80908	163.633	4.80908	114.003	4.80908	170.755	4.80908	117.506	4.80908	184.612	4.80908	220.458	4.80908	194.337	4.80908	156.027	4.80908	141.654	4.80908	177.602	4.80908	128.364	4.80908	116.361
4.83301	211.338	4.83301	224.706	4.83301	138.584	4.83301	202.7	4.83301	132.487	4.83301	99.029	4.83301	199.098	4.83301	151.661			4.83301	110.992	4.83301	146.846	4.83301	138.168	4.83301	259.048	4.83301	170.329	4.83301	106.77	4.83301	168.04	4.83301	123.243	4.83301	194.078	4.83301	223.283	4.83301	190.648	4.83301	131.897	4.83301	145.778	4.83301	180.549	4.83301	121.693	4.83301	117.475
4.85693	212.896	4.85693	226.765	4.85693	130.027	4.85693	199.556	4.85693	138.891	4.85693	98.627	4.85693	188.503	4.85693	163.48			4.85693	119.487	4.85693	140.384	4.85693	140.08	4.85693	271.399	4.85693	172.47	4.85693	106.1	4.85693	161.239	4.85693	127.827	4.85693	203.343	4.85693	214.917	4.85693	185.584	4.85693	111.2	4.85693	154.896	4.85693	170.527	4.85693	117.836	4.85693	116.015
4.88086	206.499	4.88086	235.404	4.88086	127.026	4.88086	198.457	4.88086	136.463	4.88086	96.336	4.88086	174.806	4.88086	164.941			4.88086	125.644	4.88086	140.849	4.88086	131.379	4.88086	272.355	4.88086	176.21	4.88086	115.946	4.88086	155.778	4.88086	133.214	4.88086	205.575	4.88086	203.467	4.88086	180.15	4.88086	101.186	4.88086	159.296	4.88086	157.378	4.88086	113	4.88086	112.825
4.90479	200.524	4.90479	238.382	4.90479	126.711	4.90479	191.556	4.90479	129.445	4.90479	97.203	4.90479	156.029	4.90479	161.951			4.90479	125.538	4.90479	142.394	4.90479	128.76	4.90479	263.372	4.90479	172.564	4.90479	117.649	4.90479	156.866	4.90479	139.638	4.90479	211.825	4.90479	192.922	4.90479	178.563	4.90479	108.671	4.90479	167.729	4.90479	146.969	4.90479	104.571	4.90479	103.704
4.92871	202.93	4.92871	233.584	4.92871	129.596	4.92871	184.873	4.92871	122.139	4.92871	98.75	4.92871	140.611	4.92871	151.435			4.92871	130.653					4.92871	250.978	4.92871	176.635	4.92871	115.024	4.92871	164.661	4.92871	134.387	4.92871	207.288	4.92871	186.125	4.92871	172.428	4.92871	110.523	4.92871	173.328	4.92871	130.709	4.92871	101.543	4.92871	95.678
4.95264	200.223	4.95264	230.47	4.95264	137.881	4.95264	185.273	4.95264	116.183	4.95264	98.137	4.95264	135.155	4.95264	136.88			4.95264	122.962					4.95264	238.068	4.95264	171.344	4.95264	103.081	4.95264	188.163	4.95264	136.854	4.95264	200.285	4.95264	180.906	4.95264	161.929	4.95264	100.175	4.95264	173.565	4.95264	120.783	4.95264	108.096	4.95264	87.761
4.97656	188.346	4.97656	230.137	4.97656	137.041	4.97656	188.128	4.97656	113.179	4.97656	97.568	4.97656	140.894	4.97656	130.625			4.97656	111.158					4.97656	220.707	4.97656	176.23	4.97656	94.089	4.97656	216.614	4.97656	138.551	4.97656	193.334	4.97656	183.943	4.97656	148.652	4.97656	80.805	4.97656	172.243	4.97656	121.45	4.97656	109.4	4.97656	86.602
5.00049	176.397	5.00049	231.769	5.00049	137.52	5.00049	189.984	5.00049	113.7	5.00049	93.38	5.00049	148.966	5.00049	127.05			5.00049	110.726					5.00049	206.512	5.00049	178.745	5.00049	90.855	5.00049	235.015	5.00049	139.294	5.00049	190.116	5.00049	187.447	5.00049	142.096	5.00049	68.857	5.00049	171.12	5.00049	122.818	5.00049	98.626	5.00049	94.245
5.02441	178.064	5.02441	222.054	5.02441	148.129	5.02441	180.772			5.02441	88.155	5.02441	157.063	5.02441	134.138			5.02441	117.061					5.02441	197.042	5.02441	173.181	5.02441	94.11	5.02441	239.361	5.02441	146.102	5.02441	198.926	5.02441	185.511	5.02441	135.792	5.02441	58.071	5.02441	162.565	5.02441	120.182	5.02441	87.344	5.02441	107.065
5.04834	188.316	5.04834	204.51	5.04834	157.995	5.04834	169.82			5.04834	90.278	5.04834	163.811	5.04834	135.486			5.04834	116.231					5.04834	185.546	5.04834	167.015	5.04834	96.976	5.04834	229.409	5.04834	160.129	5.04834	212.981	5.04834	175.045	5.04834	133.764	5.04834	56.56	5.04834	154.867	5.04834	119.683	5.04834	78.311	5.04834	113.123
5.07227	195.244	5.07227	179.318	5.07227	163.05	5.07227	153.95			5.07227	93.715	5.07227	165.809	5.07227	134.73			5.07227	119.44					5.07227	171.497	5.07227	153.292	5.07227	106.014	5.07227	210.834	5.07227	174.649	5.07227	225.927	5.07227	172.756	5.07227	127.446	5.07227	53.797	5.07227	142.556	5.07227	116.962	5.07227	70.083	5.07227	119.4
5.09619	197.097	5.09619	164.697	5.09619	164.811	5.09619	134.82			5.09619	87.825	5.09619	159.67	5.09619	138.837			5.09619	116.242					5.09619	152.262			5.09619	109.87	5.09619	194.947	5.09619	177.195	5.09619	237.239	5.09619	167.101	5.09619	124.238	5.09619	47.84	5.09619	133.371	5.09619	120.074	5.09619	67.258	5.09619	116.932
5.12012	193.789	5.12012	167.511	5.12012	155.06	5.12012	115.26			5.12012	87.512	5.12012	155.754	5.12012	141.274			5.12012	113.319					5.12012	140.014			5.12012	111.294	5.12012	178.643	5.12012	179.455	5.12012	243.999	5.12012	152.391	5.12012	129.488	5.12012	45.906	5.12012	130.49	5.12012	123.741	5.12012	64.372	5.12012	108.445
5.14404	185.475	5.14404	171.807	5.14404	134.985	5.14404	103.561			5.14404	96.267	5.14404	157.488	5.14404	145.086			5.14404	115.963					5.14404	125.709			5.14404	120.465	5.14404	171.566	5.14404	177.771	5.14404	239.711	5.14404	136.625	5.14404	132.498	5.14404	52.138	5.14404	127.771	5.14404	124.513	5.14404	69.891	5.14404	106.4
5.16797	172.837	5.16797	169.68	5.16797	115.75	5.16797	101.383			5.16797	94.202	5.16797	159.092	5.16797	144.779			5.16797	115.058					5.16797	117.536			5.16797	129.549	5.16797	170.061	5.16797	179.152	5.16797	225.078	5.16797	133.378	5.16797	141.837	5.16797	55.504	5.16797	130.845	5.16797	127.65	5.16797	73.525	5.16797	104.186
5.19189	165.679	5.19189	165.916	5.19189	100.47	5.19189	106.58			5.19189	95.776	5.19189	164.056	5.19189	142.684			5.19189	117.087					5.19189	114.01			5.19189	134.335	5.19189	171.751	5.19189	176.601	5.19189	215.952	5.19189	134.36	5.19189	154.498	5.19189	57.128	5.19189	142.805	5.19189	128.81	5.19189	76.41	5.19189	99.314
5.21582	161.407	5.21582	154.631	5.21582	88.702	5.21582	112.761			5.21582	94.945	5.21582	164.955	5.21582	146.769			5.21582	112.494					5.21582	115.761			5.21582	137.424	5.21582	181.348	5.21582	163.94	5.21582	214.227	5.21582	132.921	5.21582	168.926	5.21582	51.913	5.21582	151.967	5.21582	126.517	5.21582	79.255	5.21582	87.138
5.23975	162.669	5.23975	144.361	5.23975	87.632	5.23975	117.065			5.23975	89.958	5.23975	157.331	5.23975	151.831			5.23975	103.333					5.23975	118.112			5.23975	133.809	5.23975	187.678	5.23975	149.491	5.23975	220.333	5.23975	123.941	5.23975	172.254	5.23975	49.722	5.23975	151.406	5.23975	127.57	5.23975	72.651	5.23975	80.636
5.26367	165.072	5.26367	138.807	5.26367	91.816	5.26367	120.694			5.26367	80.306	5.26367	151.347	5.26367	151.776			5.26367	97.061					5.26367	119.264			5.26367	124.849	5.26367	184.459	5.26367	144.51	5.26367	232.121	5.26367	116.273	5.26367	174.933	5.26367	57.636	5.26367	148.49	5.26367	125.534	5.26367	64.908	5.26367	78.839
2876-05-01	170.986	2876-05-01	128.924	2876-05-01	95.209	2876-05-01	127.22			2876-05-01	68.557	2876-05-01	150.152	2876-05-01	149.183			2876-05-01	97.297					2876-05-01	118.639			2876-05-01	124.197	2876-05-01	182.688	2876-05-01	140.235	2876-05-01	247.818	2876-05-01	109.64	2876-05-01	166.661	2876-05-01	69.525	2876-05-01	144.503	2876-05-01	120.99	2876-05-01	61.644	2876-05-01	84.957
5.31152	177.852	5.31152	124.245	5.31152	95.966	5.31152	134.926			5.31152	58.157	5.31152	149.75	5.31152	148.912			5.31152	99.528					5.31152	117.692					5.31152	189.121	5.31152	139.531	5.31152	257.342	5.31152	101.782	5.31152	167.987	5.31152	84.286	5.31152	131.971			5.31152	63.275	5.31152	93.302
5.33545	172.976	5.33545	126.528	5.33545	97.514	5.33545	142.167			5.33545	57.884	5.33545	151.213					5.33545	96.57					5.33545	115.252					5.33545	180.274	5.33545	134.091	5.33545	256.476	5.33545	93.165	5.33545	174.248	5.33545	98.498	5.33545	125.81			5.33545	65.61	5.33545	100.871
5.35938	173.142	5.35938	126.431	5.35938	105.351	5.35938	151.874			5.35938	61.927	5.35938	162.072					5.35938	98.063					5.35938	116.654					5.35938	167.537	5.35938	132.251	5.35938	248.409	5.35938	87.517	5.35938	173.223	5.35938	103.251	5.35938	123.97			5.35938	67.506	5.35938	104.342
3833-05-01	170.009	3833-05-01	116.037	3833-05-01	114.455	3833-05-01	152.802			3833-05-01	76.394	3833-05-01	171.305											3833-05-01	114.423					3833-05-01	149.739	3833-05-01	139.533	3833-05-01	236.14	3833-05-01	79.62	3833-05-01	165.833	3833-05-01	104.447	3833-05-01	119.115			3833-05-01	63.483	3833-05-01	112.16
5.40723	158.21	5.40723	107.302	5.40723	116.886	5.40723	149.61			5.40723	83.975	5.40723	177.611											5.40723	108.64					5.40723	146.74	5.40723	141.339	5.40723	217.854	5.40723	70	5.40723	157.185	5.40723	98.552	5.40723	119.778			5.40723	57.649	5.40723	116.9
5.43115	149.736	5.43115	104.76	5.43115	111.226	5.43115	140.007			5.43115	91.287	5.43115	180.027											5.43115	110.139					5.43115	155.421	5.43115	150.484	5.43115	206.464	5.43115	68.013	5.43115	152.04	5.43115	90.111	5.43115	124.998			5.43115	59.442	5.43115	123.738
5.45508	139.663	5.45508	107.607	5.45508	99.34	5.45508	134.823			5.45508	101.356	5.45508	177.996											5.45508	103.185					5.45508	165.308	5.45508	164.955	5.45508	192.491	5.45508	74.295	5.45508	147.644	5.45508	91.128	5.45508	123.382			5.45508	69.36	5.45508	130.423
5.479	136.058	5.479	118.573	5.479	91.851	5.479	134.67			5.479	114.191	5.479	171.109											5.479	98.153					5.479	176.861	5.479	178.273	5.479	175.22	5.479	85.597	5.479	157.228	5.479	87.892	5.479	127.64			5.479	77.989	5.479	132.888
5.50293	133.587	5.50293	123.722	5.50293	86.797	5.50293	137.488			5.50293	121.448	5.50293	161.093											5.50293	104.192					5.50293	184.79	5.50293	179.971	5.50293	167.693	5.50293	96.74	5.50293	166.383	5.50293	90.528	5.50293	133.298			5.50293	89.662	5.50293	137.985
5.52686	133.55	5.52686	136.531	5.52686	82.667	5.52686	143.352			5.52686	125.653	5.52686	154.235											5.52686	117.516					5.52686	188.12	5.52686	179.275	5.52686	160.04	5.52686	102.382			5.52686	108.034	5.52686	138.928			5.52686	99.24	5.52686	137.926
5.55078	139.557	5.55078	145.889	5.55078	77.287	5.55078	151.535			5.55078	124.171	5.55078	153.709											5.55078	135.306					5.55078	186.664	5.55078	169.409	5.55078	161.61	5.55078	105.735			5.55078	122.417	5.55078	145.4			5.55078	99.705	5.55078	132.412
5.57471	146.891	5.57471	150.998	5.57471	75.1	5.57471	158.989			5.57471	117.228	5.57471	156.008											5.57471	148.713					5.57471	190.317	5.57471	169.253	5.57471	159.078	5.57471	111.069			5.57471	135.603	5.57471	148.509			5.57471	105.221	5.57471	132.252
5.59863	145.745	5.59863	164.681	5.59863	67.37	5.59863	164.883			5.59863	115.851	5.59863	161.183											5.59863	154.635					5.59863	188.247	5.59863	176.652	5.59863	163.8	5.59863	117.546			5.59863	143.461	5.59863	142.225			5.59863	106.203
5.62256	144.383	5.62256	182.249	5.62256	63.909	5.62256	165.961			5.62256	122.855	5.62256	166.095											5.62256	153.404					5.62256	188.374	5.62256	174.677	5.62256	168.517	5.62256	120.226			5.62256	136.38	5.62256	131.435			5.62256	100.447
5.64648	143.578	5.64648	202.796	5.64648	67.344	5.64648	167.482			5.64648	128.932	5.64648	167.183											5.64648	141.691					5.64648	191.46	5.64648	168.312	5.64648	167.884	5.64648	120.856			5.64648	133.25	5.64648	124.524			5.64648	94.246
5.67041	144.102	5.67041	211.543	5.67041	74.6	5.67041	173.468			5.67041	122.466	5.67041	170.278											5.67041	136.839					5.67041	196.727			5.67041	158.056	5.67041	119.728			5.67041	145.32	5.67041	121.331
5.69434	140.743	5.69434	202.63	5.69434	84.075	5.69434	183.232			5.69434	118.564	5.69434	176.755											5.69434	135.609					5.69434	198.835			5.69434	147.155	5.69434	116.978			5.69434	151.304	5.69434	113.858
5.71826	138.778	5.71826	182.329	5.71826	88.456	5.71826	182.91					5.71826	184.554											5.71826	132.521					5.71826	199.153			5.71826	141.221	5.71826	116.999					5.71826	111
5.74219	140.282	5.74219	174.064	5.74219	90.146	5.74219	183.46					5.74219	203.8											5.74219	136.07					5.74219	194.566			5.74219	140.328	5.74219	104.979					5.74219	119.235
5.76611	139.829	5.76611	171.007	5.76611	84.337	5.76611	180.736					5.76611	221.872											5.76611	143.231					5.76611	186.28			5.76611	144.123	5.76611	96.429					5.76611	133.005
5.79004	138.192	5.79004	175.677	5.79004	74.826	5.79004	177.728					5.79004	230.202											5.79004	148.192					5.79004	180.147			5.79004	145.388	5.79004	92.905					5.79004	145.143
5.81396	131.438	5.81396	186.044	5.81396	69.945	5.81396	176.174					5.81396	227.927											5.81396	150.609					5.81396	174.322			5.81396	143.62	5.81396	102.248					5.81396	154.754
5.83789	127.414	5.83789	201.42	5.83789	74.9	5.83789	167.826					5.83789	226.135											5.83789	153.366					5.83789	174.548			5.83789	135.705	5.83789	115.24					5.83789	159.595
5.86182	125.228	5.86182	211.239	5.86182	83.636	5.86182	160.708					5.86182	219.468											5.86182	150.375					5.86182	189.147			5.86182	131.178	5.86182	129.279					5.86182	168.437
5.88574	124.67	5.88574	215.387	5.88574	91.593	5.88574	155.248					5.88574	205.679											5.88574	148.769					5.88574	200.06			5.88574	136.996	5.88574	139.644					5.88574	173.52
5.90967	124.812	5.90967	208.432	5.90967	98.889	5.90967	150.053					5.90967	193.402											5.90967	138.955					5.90967	199.294			5.90967	147.339	5.90967	139.613					5.90967	171.723
5.93359	124.829	5.93359	183.915	5.93359	106.119	5.93359	152.37					5.93359	182.01											5.93359	131.527					5.93359	192.377			5.93359	150.845	5.93359	135.5					5.93359	161.199
5.95752	125.8	5.95752	169.369	5.95752	121.771	5.95752	168.439					5.95752	168.36											5.95752	128.668					5.95752	182.518			5.95752	150.997	5.95752	122.656					5.95752	145.969
5.98145	126.049	5.98145	162.646	5.98145	135.119	5.98145	180.561					5.98145	157.916											5.98145	132.105					5.98145	178.802			5.98145	149.149	5.98145	118.803					5.98145	139.821
6.00537	117.186	6.00537	154.954	6.00537	146.431	6.00537	182.252					6.00537	146.261											6.00537	138.982					6.00537	192.357			6.00537	144.039	6.00537	122.575					6.00537	139.637
6.0293	109.308	6.0293	152.594	6.0293	157.418	6.0293	186.079					6.0293	142.632											6.0293	160.084					6.0293	214.722			6.0293	134.89	6.0293	118.027					6.0293	140.1
6.05322	96.079	6.05322	152.265	6.05322	150.275	6.05322	188.914					6.05322	139.616											6.05322	175.823					6.05322	243.933			6.05322	128.931	6.05322	126.9					6.05322	136.525
6.07715	85.197	6.07715	147.628	6.07715	139.945	6.07715	181.136					6.07715	134.992											6.07715	184.689					6.07715	257.319			6.07715	129.843	6.07715	135.503					6.07715	134.363
6.10107	83.94	6.10107	141.497	6.10107	133.577	6.10107	168.522					6.10107	142.206											6.10107	182.406					6.10107	252.334			6.10107	134.639	6.10107	145.024					6.10107	135.852
6.125	86.184	6.125	130.802	6.125	122.705	6.125	162.562					6.125	154.814											6.125	172.151					6.125	241.032			6.125	141.602	6.125	151.377					6.125	138.091
6.14893	89.91	6.14893	128.932	6.14893	117.385	6.14893	169.018					6.14893	171.141											6.14893	160.883					6.14893	235.665			6.14893	150.192	6.14893	156.191					6.14893	137.207
6.17285	96.71	6.17285	125.072	6.17285	111.368	6.17285	176.96					6.17285	186.12											6.17285	142.678					6.17285	225.536			6.17285	154.636	6.17285	160.599					6.17285	133.25
6.19678	104.026	6.19678	126.293	6.19678	101.094	6.19678	188.173					6.19678	199.124											6.19678	126.732					6.19678	222.236			6.19678	153.294	6.19678	151.263					6.19678	129.92
2207-06-01	107.972	2207-06-01	131.831	2207-06-01	95.077	2207-06-01	202.954																	2207-06-01	112.962					2207-06-01	220.382			2207-06-01	155.783	2207-06-01	132.447					2207-06-01	127.977
6.24463	112.197	6.24463	143.408	6.24463	87.865	6.24463	214.08																	6.24463	106.803					6.24463	209.922			6.24463	154.027	6.24463	126.23					6.24463	123.444
6.26855	118.228	6.26855	152.151	6.26855	84.608	6.26855	222.827																	6.26855	106.551					6.26855	193.795			6.26855	153.988	6.26855	132.697
6.29248	126.943	6.29248	149.587	6.29248	83.166	6.29248	212.242																	6.29248	111.768					6.29248	183.908			6.29248	161.465	6.29248	128.577
6.31641	129.546	6.31641	143.891	6.31641	81.972	6.31641	206.186																	6.31641	109.41					6.31641	181.327			6.31641	163.269	6.31641	125.478
6.34033	129.869	6.34033	138.571	6.34033	75.71	6.34033	200.93																	6.34033	113.111					6.34033	176.509			6.34033	162.858	6.34033	128.468
6.36426	126.807	6.36426	144.873	6.36426	78.417	6.36426	184.084																	6.36426	125.067					6.36426	174.382			6.36426	159.03	6.36426	136.435
				6.38818	86.536	6.38818	172.538																	6.38818	135.314					6.38818	181.236			6.38818	159.907	6.38818	149.591
				6.41211	92.278	6.41211	162.488																	6.41211	139.852					6.41211	187.887			6.41211	156.222	6.41211	160.502
				6.43604	92.053	6.43604	157.793																	6.43604	139.577					6.43604	190.3			6.43604	147.378	6.43604	151.838
				6.45996	85.929	6.45996	157.466																	6.45996	136.037					6.45996	192.569			6.45996	145.386	6.45996	142.485
				6.48389	80.294	6.48389	155.408																	6.48389	147.949					6.48389	191.597			6.48389	148.133	6.48389	141.009
				6.50781	76.795	6.50781	152.229																	6.50781	161.405					6.50781	181.123			6.50781	141.322	6.50781	141.159
				6.53174	75.98	6.53174	142.354																	6.53174	174.199					6.53174	169.177			6.53174	133.116	6.53174	138.116
				6.55566	72.1	6.55566	140.553																	6.55566	171.857					6.55566	166.222			6.55566	131.586	6.55566	132.361
				6.57959	69.553	6.57959	136.341																	6.57959	161.184					6.57959	166.989			6.57959	129.191	6.57959	141.311
				6.60352	70.555	6.60352	131.406																	6.60352	151.881					6.60352	173.237			6.60352	132.073	6.60352	149.49
				6.62744	73.469	6.62744	126.564																	6.62744	150.285									6.62744	134.337	6.62744	151.349
				6.65137	76.608	6.65137	128.744																	6.65137	145.568									6.65137	144.476	6.65137	157.57
						6.67529	131.926																	6.67529	140.672									6.67529	147.057
						6.69922	139.978																	6.69922	135.258									6.69922	146.117
						6.72314	144.381																	6.72314	120.477									6.72314	156.807
																								6.74707	110.075									6.74707	160.139
																								6.771	108.289									6.771	164.247
																								6.79492	119.282									6.79492	167.131
																								6.81885	140.914									6.81885	170.258
																								6.84277	167.233									6.84277	167.664
																								8667-06-01	193.328									8667-06-01	163.447
																								6.89062	215.046									6.89062	164.629
																								6.91455	223.871									6.91455	167.282
																								6.93848	228.475									6.93848	170.399
																								9624-06-01	217.974									9624-06-01	171.959
																								6.98633	197.897									6.98633	167.636
																								7.01025	189.525									7.01025	158.365
																																		7.03418	147.785
																																		7.05811	142.323
																																		7.08203	141.701
																																		7.10596	143.565
																																		7.12988	146.86
																																		7.15381	147.723
																																		7.17773	150.521
																																		7.20166	148.661
																																		7.22559	143.565
[truncated: 10 more columns]

## Sheet: Fig. 5b, LL day 3
1		2		3		4		5		6		7		8		9		10		11		12		13		14		15		16		17		18		19		20		21		22		23		24		25
length	GFP	length	GFP	length	GFP	length	GFP	length	GFP	length	GFP	length	GFP	length	GFP	length	GFP	length	GFP	length	GFP	length	GFP	length	GFP	length	GFP	length	GFP	length	GFP	length	GFP	length	GFP	length	GFP	length	GFP	length	GFP	length	GFP	length	GFP	length	GFP	length	GFP
0	173.271	0	134.469	0	129.485	0	158.435	0	138.131	0	146.838	0	155.466	0	126.755	0	86.943	0	145.229	0	148.233	0	157.477	0	147.671	0	173.743	0	120.059	0	97.631	0	165.047	0	151.891	0	151.973	0	117.725	0	197.061	0	153.02	0	163.425	0	111.56	0	139.82
0.02393	170.967	0.02393	140.355	0.02393	139.118	0.02393	158.571	0.02393	118.909	0.02393	140.337	0.02393	153.358	0.02393	120.493	0.02393	80.909	0.02393	152.163	0.02393	146.076	0.02393	152.056	0.02393	153.841	0.02393	167.903	0.02393	114.872	0.02393	101.189	0.02393	149.834	0.02393	155.496	0.02397	154.205	0.02397	121.51	0.02397	211.003	0.02397	147.568	0.02397	164.478	0.02393	113.196	0.02393	144.364
0.04785	169.583	0.04785	143.188	0.04785	146.859	0.04785	162.632	0.04785	105.588	0.04785	134.021	0.04785	147.56	0.04785	120.182	0.04785	89.773	0.04785	158.872	0.04785	147.829	0.04785	152.862	0.04785	154.942	0.04785	161.446	0.04785	118.834	0.04785	111.762	0.04785	130.216	0.04785	153.503	0.04795	154.904	0.04795	126.929	0.04795	215.331	0.04795	146.179	0.04795	159.541	0.04785	113.915	0.04785	137.277
0.07178	174.53	0.07178	144.16	0.07178	155.331	0.07178	162.636	0.07178	96.88	0.07178	128.851	0.07178	137.129	0.07178	119.816	0.07178	94.485	0.07178	161.149	0.07178	151.966	0.07178	149.654	0.07178	144.497	0.07178	155.854	0.07178	121.52	0.07178	114.365	0.07178	118.808	0.07178	145.604	0.07192	149.057	0.07192	128.667	0.07192	210.143	0.07192	141.905	0.07192	147.307	0.07178	114.75	0.07178	124.886
0.0957	181.449	0.0957	137.134	0.0957	160.06	0.0957	165.084	0.0957	97.855	0.0957	120.314	0.0957	133.358	0.0957	121.612	0.0957	95.419	0.0957	155.521	0.0957	165.198	0.0957	144.053	0.0957	137.603	0.0957	152.835	0.0957	130.397	0.0957	114.794	0.0957	113.695	0.0957	143.044	0.0959	144.666	0.0959	121.885	0.0959	197.274	0.0959	135.01	0.0959	146.277	0.0957	110.084	0.0957	117.877
0.11963	187.008	0.11963	131.528	0.11963	169.26	0.11963	166.345	0.11963	105.939	0.11963	105.301	0.11963	136.076	0.11963	124.004	0.11963	92.486	0.11963	145.474	0.11963	169.697	0.11963	135.036	0.11963	127.569	0.11963	151.491	0.11963	131.693	0.11963	117.11	0.11963	114.404	0.11963	138.024	0.11987	145.872	0.11987	117.361	0.11987	186.434	0.11987	128.082	0.11987	148.716	0.11963	103.246	0.11963	114.573
0.14355	194.36	0.14355	125.308	0.14355	169.899	0.14355	163.669	0.14355	112.621	0.14355	98.532	0.14355	135.221	0.14355	132.13	0.14355	93.411	0.14355	141.201	0.14355	173.136	0.14355	128.998	0.14355	119.827	0.14355	155.883	0.14355	124.413	0.14355	117.594	0.14355	120.973	0.14355	131.496	0.14385	137.592	0.14385	109.345	0.14385	176.479	0.14385	124.297	0.14385	157.723	0.14355	94.636	0.14355	119.635
0.16748	200.705	0.16748	118.952	0.16748	168.387	0.16748	164.894	0.16748	120.331	0.16748	100.798	0.16748	132.472	0.16748	147.663	0.16748	93.605	0.16748	144.058	0.16748	179.406	0.16748	129.304	0.16748	114.137	0.16748	163.087	0.16748	125.346	0.16748	121.123	0.16748	132.101	0.16748	125.793	0.16782	129.105	0.16782	107.22	0.16782	175.394	0.16782	126.114	0.16782	167.036	0.16748	103.192	0.16748	127.871
0.19141	198.031	0.19141	123.675	0.19141	162.397	0.19141	162.667	0.19141	128.643	0.19141	109.519	0.19141	130.56	0.19141	157.161	0.19141	93.038	0.19141	146.58	0.19141	185.598	0.19141	133.342	0.19141	115.965	0.19141	169.126	0.19141	127.439	0.19141	126.951	0.19141	146.148	0.19141	122.686	0.1918	121.133	0.1918	110.143	0.1918	167.118	0.1918	134.933	0.1918	172.273	0.19141	116.194	0.19141	135.733
0.21533	199.677	0.21533	126.582	0.21533	155.571	0.21533	162.134	0.21533	135.541	0.21533	119.23	0.21533	131.124	0.21533	158.001	0.21533	92.958	0.21533	150.421	0.21533	185.515	0.21533	134.161	0.21533	119.741	0.21533	172.054	0.21533	124.921	0.21533	126.555	0.21533	154.632	0.21533	121.232	0.21577	117.116	0.21577	116.195	0.21577	161.019	0.21577	155.141	0.21577	169.107	0.21533	130.055	0.21533	145.409
0.23926	198.633	0.23926	129.797	0.23926	153.641	0.23926	161.592	0.23926	139.307	0.23926	122.127	0.23926	138.678	0.23926	158.177	0.23926	90.435	0.23926	152.393	0.23926	186.51	0.23926	139.13	0.23926	123.155	0.23926	169.442	0.23926	129.604	0.23926	134.582	0.23926	157.509	0.23926	120.575	0.23975	111.251	0.23975	122.932	0.23975	160.954	0.23975	173.853	0.23975	156.731	0.23926	138.325	0.23926	148.161
0.26318	195.436	0.26318	130.313	0.26318	147.166	0.26318	151.459	0.26318	147.283	0.26318	126.005	0.26318	135.228	0.26318	153.634	0.26318	89.786	0.26318	152.287	0.26318	191.39	0.26318	145.435	0.26318	123.141	0.26318	168.568	0.26318	138.332	0.26318	135.514	0.26318	159.946	0.26318	124.208	0.26372	104.433	0.26372	125.791	0.26372	166.719	0.26372	179.899	0.26372	150.088	0.26318	137.704	0.26318	141.508
0.28711	191.008	0.28711	132.192	0.28711	137.969	0.28711	140.511	0.28711	159.763	0.28711	125.987	0.28711	131.721	0.28711	145.914	0.28711	94.725	0.28711	155.351	0.28711	184.437	0.28711	151.976	0.28711	138.532	0.28711	166.355	0.28711	138.982	0.28711	140.424	0.28711	168.348	0.28711	131.293	0.2877	101.879	0.2877	136.825	0.2877	175.077	0.2877	176.56	0.2877	147.464	0.28711	132.9	0.28711	133.875
0.31104	178.124	0.31104	140.928	0.31104	134.946	0.31104	126.337	0.31104	170.978	0.31104	133.01	0.31104	132.353	0.31104	144.956	0.31104	91.512	0.31104	157.151	0.31104	170.652	0.31104	151.474	0.31104	153.57	0.31104	157.603	0.31104	134.917	0.31104	144.952	0.31104	165.763	0.31104	135.006	0.31167	107.845	0.31167	155.203	0.31167	178.297	0.31167	163.836	0.31167	146.417	0.31104	129.862	0.31104	133.348
0.33496	163.64	0.33496	150.03	0.33496	135.464	0.33496	116.261	0.33496	182.313	0.33496	135.06	0.33496	138.625	0.33496	148.009	0.33496	92.359	0.33496	156.97	0.33496	156.436	0.33496	148.468	0.33496	155.301	0.33496	151.598	0.33496	128.118	0.33496	134.904	0.33496	163.558	0.33496	135.834	0.33564	114.487	0.33564	164.358	0.33564	181.999	0.33564	154.787	0.33564	141.696	0.33496	130.516	0.33496	139.204
0.35889	143.57	0.35889	157.896	0.35889	136.364	0.35889	112.108	0.35889	197.745	0.35889	127.69	0.35889	143.284	0.35889	147.144	0.35889	93.918	0.35889	151.41	0.35889	145.706	0.35889	146.853	0.35889	150.657	0.35889	142.995	0.35889	118.11	0.35889	127.266	0.35889	163.739	0.35889	129.964	0.35962	124.178	0.35962	164.085	0.35962	172.316	0.35962	151.839	0.35962	142.609	0.35889	132.169	0.35889	139.361
0.38281	129.599	0.38281	164.968	0.38281	141.405	0.38281	121.303	0.38281	215.891	0.38281	127.566	0.38281	148.92	0.38281	141.505	0.38281	101.053	0.38281	140.303	0.38281	136.581	0.38281	142.566	0.38281	156.075	0.38281	136.472	0.38281	109.247	0.38281	124.854	0.38281	153.579	0.38281	121.006	0.38359	131.58	0.38359	157.627	0.38359	171.303	0.38359	142.568	0.38359	138.085	0.38281	135.77	0.38281	143.024
0.40674	126.009	0.40674	172.544	0.40674	145.21	0.40674	139.848	0.40674	240.182	0.40674	134.883	0.40674	164.953	0.40674	137.56	0.40674	110.088	0.40674	130.404	0.40674	128.503	0.40674	137.759	0.40674	166.855	0.40674	123.348	0.40674	101.383	0.40674	127.542	0.40674	143.364	0.40674	115.421	0.40757	143.433	0.40757	154.714	0.40757	171.123	0.40757	135.019	0.40757	138.712	0.40674	136.016	0.40674	148.58
0.43066	130.12	0.43066	182.786	0.43066	151.763	0.43066	148.363	0.43066	264.987	0.43066	135.327	0.43066	171.05	0.43066	129.463	0.43066	119.301	0.43066	122.84	0.43066	121.652	0.43066	136.268	0.43066	177.481	0.43066	116.204	0.43066	102.777	0.43066	131.336	0.43066	137.383	0.43066	113.626	0.43154	149.223	0.43154	149.496	0.43154	173.112	0.43154	133.978	0.43154	153.531	0.43066	134.41	0.43066	155.784
0.45459	136.347	0.45459	204.17	0.45459	166.686	0.45459	146.787	0.45459	298.953	0.45459	133.261	0.45459	172.669	0.45459	119.515	0.45459	127.323	0.45459	122.84	0.45459	111.788	0.45459	126.576	0.45459	183.75	0.45459	115.611	0.45459	94.498	0.45459	137.734	0.45459	131.766	0.45459	115.531	0.45552	143.473	0.45552	156.401	0.45552	175.65	0.45552	144.201	0.45552	168.179	0.45459	126.111	0.45459	159.493
0.47852	136.17	0.47852	219.995	0.47852	194.408	0.47852	141.781	0.47852	331.763	0.47852	133.343	0.47852	173.531	0.47852	117.704	0.47852	126.71	0.47852	126.337	0.47852	105.628	0.47852	117.894	0.47852	178.134	0.47852	120.285	0.47852	81.775	0.47852	135.851	0.47852	134.69	0.47852	120.638	0.47949	127.019	0.47949	159.825	0.47949	178.241	0.47949	145.839	0.47949	183.523	0.47852	121.917	0.47852	155.665
0.50244	135.394	0.50244	233.318	0.50244	220.846	0.50244	137.021	0.50244	351.054	0.50244	127.024	0.50244	179.982	0.50244	118.093	0.50244	129.709	0.50244	129.154	0.50244	100.583	0.50244	123.158	0.50244	164.438	0.50244	127.393	0.50244	76.153	0.50244	133.927	0.50244	140.067	0.50244	125.561	0.50347	118.521	0.50347	155.765	0.50347	181.216	0.50347	145.437	0.50347	193.342	0.50244	122.019	0.50244	140.642
0.52637	140.352	0.52637	241.619	0.52637	237.275	0.52637	133.486	0.52637	369.867	0.52637	118.421	0.52637	181.1	0.52637	118.688	0.52637	137.221	0.52637	131.892	0.52637	96.018	0.52637	122.699	0.52637	159.946	0.52637	137.274	0.52637	73.922	0.52637	139.179	0.52637	143.566	0.52637	131.286	0.52744	109.095	0.52744	149.392	0.52744	180.374	0.52744	145.723	0.52744	197.853	0.52637	120.056	0.52637	131.429
0.55029	147.771	0.55029	249.745	0.55029	250.937	0.55029	136.588	0.55029	381.869	0.55029	110.781	0.55029	187.969	0.55029	122.6	0.55029	148.481	0.55029	134.702	0.55029	99.863	0.55029	119.232	0.55029	154.171	0.55029	145.249	0.55029	78.831	0.55029	142.795	0.55029	146.976	0.55029	135.024	0.55142	104.545	0.55142	137.973	0.55142	179.278	0.55142	144.924	0.55142	204.823	0.55029	118.617	0.55029	123.861
0.57422	159.059	0.57422	258.468	0.57422	259.545	0.57422	151.975	0.57422	387.313	0.57422	105.256	0.57422	185.479	0.57422	131.72	0.57422	161.87	0.57422	138.346	0.57422	99.777	0.57422	114.978	0.57422	153.768	0.57422	148.124	0.57422	86.849	0.57422	143.306	0.57422	148.184	0.57422	137.817	0.57539	105.024	0.57539	127.027	0.57539	176.4	0.57539	144.223	0.57539	213.772	0.57422	116.209	0.57422	118.133
0.59814	178.382	0.59814	259.669	0.59814	268.862	0.59814	167.003	0.59814	377.99	0.59814	104.437	0.59814	197.024	0.59814	142.224	0.59814	173.104	0.59814	144.956	0.59814	105.959	0.59814	108.58	0.59814	152.829	0.59814	152.079	0.59814	95.874	0.59814	132.887	0.59814	150.952	0.59814	145.034	0.59937	105.423	0.59937	113.047	0.59937	176.039	0.59937	143.744	0.59937	218.743	0.59814	117.458	0.59814	112.066
0.62207	195.316	0.62207	262.533	0.62207	272.965	0.62207	182.365	0.62207	361.883	0.62207	96.012	0.62207	211.833	0.62207	154.628	0.62207	178.988	0.62207	154.78	0.62207	115.7	0.62207	107.582	0.62207	149.229	0.62207	155.261	0.62207	105.733	0.62207	121.797	0.62207	147.062	0.62207	153.953	0.62334	116.149	0.62334	104.478	0.62334	172.362	0.62334	145.5	0.62334	222.596	0.62207	121.926	0.62207	107.748
0.646	206.643	0.646	264.685	0.646	269.694	0.646	198.071	0.646	349.361	0.646	91.519	0.646	218.501	0.646	160.567	0.646	176.248	0.646	159.184	0.646	123.986	0.646	111.418	0.646	139.906	0.646	163.584	0.646	108.895	0.646	116.048	0.646	148.412	0.646	159.57	0.64731	127.453	0.64731	104.549	0.64731	166.562	0.64731	146.704	0.64731	233.963	0.646	121.137	0.646	104.643
0.66992	207.09	0.66992	275.931	0.66992	251.253	0.66992	200.383	0.66992	337.68	0.66992	91.898	0.66992	222.847	0.66992	167.53	0.66992	177.621	0.66992	166.29	0.66992	136.614	0.66992	115.644	0.66992	134.612	0.66992	160.652	0.66992	111.935	0.66992	117.617	0.66992	147.63	0.66992	161.47	0.67129	137.911	0.67129	107.016	0.67129	156.483	0.67129	141.944	0.67129	240.3	0.66992	122.614	0.66992	98.649
0.69385	207.311	0.69385	291.157	0.69385	226.839	0.69385	205.655	0.69385	316.503	0.69385	88.701	0.69385	227.574	0.69385	176.475	0.69385	189.716	0.69385	167.259	0.69385	150.648	0.69385	117.633	0.69385	132.782	0.69385	163.253	0.69385	113.332	0.69385	113.956	0.69385	147.807	0.69385	163.557	0.69526	142.753	0.69526	108.124	0.69526	155.758	0.69526	135.512	0.69526	245.95	0.69385	125.315	0.69385	94.918
0.71777	202.626	0.71777	302.424	0.71777	199.13	0.71777	217.241	0.71777	300.142	0.71777	88.175	0.71777	234.219	0.71777	187.067	0.71777	207.571	0.71777	164.787	0.71777	166.709	0.71777	116.242	0.71777	137.828	0.71777	172.782	0.71777	115.179	0.71777	97.432	0.71777	155.976	0.71777	159.297	0.71924	146.211	0.71924	105.741	0.71924	149.106	0.71924	123.571	0.71924	256.698	0.71777	125.012	0.71777	97.083
0.7417	198.376	0.7417	312.923	0.7417	167.525	0.7417	232.622	0.7417	286.058	0.7417	91.075	0.7417	232.829	0.7417	201.173	0.7417	226.633	0.7417	163.5	0.7417	178.757	0.7417	113.598	0.7417	146.033	0.7417	188.223	0.7417	109.779	0.7417	83.383	0.7417	172.016	0.7417	150.71	0.74321	135.069	0.74321	111.87	0.74321	143.219	0.74321	119.337	0.74321	271.325	0.7417	119.427	0.7417	96.425
0.76562	193.765	0.76562	332.387	0.76562	134.28	0.76562	250.952	0.76562	294.689	0.76562	96.773	0.76562	229.642	0.76562	224.309	0.76562	232.803	0.76562	154.711	0.76562	191.196	0.76562	118.458	0.76562	152.9	0.76562	205.758	0.76562	109.815	0.76562	81.237	0.76562	197.669	0.76562	143.83	0.76719	134.361	0.76719	118.945	0.76719	139.69	0.76719	123.541	0.76719	292.849	0.76562	110.935	0.76562	103.754
0.78955	184.407	0.78955	344.965	0.78955	101.564	0.78955	271.339	0.78955	306.216	0.78955	101.791	0.78955	232.455	0.78955	237.775	0.78955	223.647	0.78955	141.317	0.78955	196.917	0.78955	125.201	0.78955	156.014	0.78955	220.484	0.78955	116.907	0.78955	80.732	0.78955	229.638	0.78955	141.713	0.79116	147.76	0.79116	131.689	0.79116	141.484	0.79116	136.73	0.79116	319.827	0.78955	108.595	0.78955	110.393
0.81348	180.046	0.81348	343.133	0.81348	75.745	0.81348	286.309	0.81348	320.366	0.81348	110.402	0.81348	223.449	0.81348	249.69	0.81348	224.596	0.81348	127.688	0.81348	200.574	0.81348	127.009	0.81348	160.374	0.81348	233.707	0.81348	121.578	0.81348	77.703	0.81348	260.063	0.81348	140.695	0.81514	173.02	0.81514	144.921	0.81514	140.365	0.81514	161.084	0.81514	341.341	0.81348	110.862	0.81348	116.979
0.8374	188.765	0.8374	333.142	0.8374	63.545	0.8374	297.212	0.8374	327.106	0.8374	125.664	0.8374	212.974	0.8374	267.209	0.8374	219.844	0.8374	126.4	0.8374	209.835	0.8374	122.211	0.8374	160.596	0.8374	259.83	0.8374	127.649	0.8374	81.796	0.8374	286.69	0.8374	143.499	0.83911	194.779	0.83911	162.21	0.83911	140.796	0.83911	186.108	0.83911	346.278	0.8374	112.152	0.8374	130.709
0.86133	200.166	0.86133	323.449	0.86133	56.896	0.86133	307.82	0.86133	325.335	0.86133	143.238	0.86133	214.171	0.86133	278.856	0.86133	219.062	0.86133	131.447	0.86133	221.109	0.86133	118.121	0.86133	161.271	0.86133	281.878	0.86133	133.801	0.86133	82.491	0.86133	302.228	0.86133	147.197	0.86309	202.755	0.86309	176.171	0.86309	151.24	0.86309	214.251	0.86309	349.257	0.86133	105.839	0.86133	146.49
0.88525	203.132	0.88525	312.001	0.88525	52.688	0.88525	313.253	0.88525	319.647	0.88525	156.272	0.88525	212.771	0.88525	276.332	0.88525	220.595	0.88525	136.924	0.88525	237.149	0.88525	109.682	0.88525	149.636	0.88525	299.266	0.88525	146.489	0.88525	93.135	0.88525	320.77	0.88525	148.462	0.88706	210.844	0.88706	180.98	0.88706	157.13	0.88706	245.153	0.88706	343.854	0.88525	103.105	0.88525	166.452
0.90918	207.583	0.90918	291.031	0.90918	57.55	0.90918	299.474	0.90918	307.356	0.90918	158.21	0.90918	222.424	0.90918	268.885	0.90918	224.43	0.90918	139.994	0.90918	253.715	0.90918	104.185	0.90918	136.353	0.90918	323.967	0.90918	164.962	0.90918	106.892	0.90918	324.639	0.90918	150.792	0.91104	226.651	0.91104	189.351	0.91104	156.305	0.91104	270.594	0.91104	331.65	0.90918	108.201	0.90918	187.088
0.93311	225.699	0.93311	269.09	0.93311	69.849	0.93311	288.999	0.93311	300.14	0.93311	160.681	0.93311	216.491	0.93311	244.431	0.93311	224.787	0.93311	139.002	0.93311	265.475	0.93311	100.653	0.93311	129.152	0.93311	348.914	0.93311	171.845	0.93311	120.038	0.93311	321.409	0.93311	154.848	0.93501	245.979	0.93501	185.594	0.93501	154.428	0.93501	293.179	0.93501	316.678	0.93311	112.801	0.93311	208.827
0.95703	238.231	0.95703	257.04	0.95703	80.848	0.95703	265.186	0.95703	295.814	0.95703	169.787	0.95703	218.453	0.95703	223.193	0.95703	230.039	0.95703	144.293	0.95703	279.312	0.95703	97.215	0.95703	121.931	0.95703	371.893	0.95703	181.602	0.95703	138.932	0.95703	315.59	0.95703	169.518	0.95898	264.956	0.95898	173.598	0.95898	148.683	0.95898	310.87	0.95898	300.773	0.95703	114.82	0.95703	227.544
0.98096	256.759	0.98096	254.775	0.98096	92.744	0.98096	239.918	0.98096	283.224	0.98096	182.654	0.98096	232.748	0.98096	219.988	0.98096	234.778	0.98096	146.431	0.98096	295.604	0.98096	97.222	0.98096	118.924	0.98096	373.24	0.98096	187.739	0.98096	157.486	0.98096	322.324	0.98096	190.321	0.98296	283.538	0.98296	176.085	0.98296	148.515	0.98296	321.426	0.98296	295.494	0.98096	114.947	0.98096	244.95
1.00488	265.53	1.00488	251.345	1.00488	111.505	1.00488	226.134	1.00488	282.637	1.00488	188.818	1.00488	237.353	1.00488	228.119	1.00488	249.976	1.00488	144.47	1.00488	299.314	1.00488	98.772	1.00488	112.512	1.00488	364.938	1.00488	201.91	1.00488	169.497	1.00488	343.207	1.00488	209.63	1.00693	303.592	1.00693	183.766	1.00693	150.871	1.00693	331.258	1.00693	314.489	1.00488	109.144	1.00488	267.47
1.02881	257.292	1.02881	249.057	1.02881	131.13	1.02881	229.016	1.02881	276.782	1.02881	179.173	1.02881	234.184	1.02881	237.737	1.02881	259.63	1.02881	137.028	1.02881	297.696	1.02881	103.477	1.02881	112.553	1.02881	351.593	1.02881	227.624	1.02881	180.2	1.02881	370.92	1.02881	218.463	1.03091	319.005	1.03091	200.044	1.03091	164.017	1.03091	338.679	1.03091	347.604	1.02881	109.051	1.02881	282.2
1.05273	270.723	1.05273	240.858	1.05273	158.201	1.05273	244.428	1.05273	275.911	1.05273	170.965	1.05273	232.865	1.05273	245.634	1.05273	267.884	1.05273	131.884	1.05273	287.224	1.05273	120.335	1.05273	122.955	1.05273	345.1	1.05273	235	1.05273	186.31	1.05273	373.178	1.05273	217.872	1.05488	339.513	1.05488	222.047	1.05488	176.952	1.05488	339.619	1.05488	371.498	1.05273	109.913	1.05273	287.537
1.07666	278.387	1.07666	244.837	1.07666	184.524	1.07666	244.272	1.07666	281.024	1.07666	173.212	1.07666	231.382	1.07666	251.277	1.07666	277.016	1.07666	125.966	1.07666	281.487	1.07666	145.256	1.07666	129.588	1.07666	347.937	1.07666	234.903	1.07666	183.81	1.07666	369.957	1.07666	216.892	1.07886	348.096	1.07886	251.283	1.07886	185.395	1.07886	327.708	1.07886	371.643	1.07666	108.502	1.07666	294.929
1.10059	286.655	1.10059	256.87	1.10059	207.591	1.10059	230.767	1.10059	302.268	1.10059	188.969	1.10059	238.455	1.10059	253.674	1.10059	270.919	1.10059	119.089	1.10059	271.932	1.10059	176.331	1.10059	132.326	1.10059	363.712	1.10059	230.694	1.10059	179.782	1.10059	372.176	1.10059	217.682	1.10283	344.766	1.10283	278.016	1.10283	189.654	1.10283	314.232	1.10283	369.072	1.10059	110.866	1.10059	293.536
1.12451	307.118	1.12451	260.207	1.12451	230.175	1.12451	223.814	1.12451	323.791	1.12451	214.464	1.12451	231.107	1.12451	250.36	1.12451	275	1.12451	120.14	1.12451	274.416	1.12451	200.001	1.12451	137.158	1.12451	370.855	1.12451	230.873	1.12451	181.463	1.12451	367.201	1.12451	217.852	1.12681	334.326	1.12681	294.422	1.12681	192.278	1.12681	308.31	1.12681	365.316	1.12451	117.87	1.12451	285.272
1.14844	327.185	1.14844	255.201	1.14844	248.026	1.14844	236.569	1.14844	342.669	1.14844	237.091	1.14844	227.011	1.14844	242.245	1.14844	287.06	1.14844	118.159	1.14844	284.076	1.14844	222.66	1.14844	138.031	1.14844	376.859	1.14844	231.348	1.14844	175.022	1.14844	356.095	1.14844	216.149	1.15078	323.833	1.15078	302.662	1.15078	197.26	1.15078	298.21	1.15078	370.696	1.14844	119.845	1.14844	273.742
1.17236	349.005	1.17236	263.465	1.17236	258.105	1.17236	259.366	1.17236	363.084	1.17236	256.497	1.17236	239.14	1.17236	239.34	1.17236	302.642	1.17236	123.39	1.17236	296.188	1.17236	245.389	1.17236	127.793	1.17236	372.266	1.17236	235.516	1.17236	175.67	1.17236	332.316	1.17236	216.561	1.17476	299.338	1.17476	306.727	1.17476	214.895	1.17476	283.771	1.17476	386.484	1.17236	122.557	1.17236	251.033
1.19629	356.815	1.19629	272.278	1.19629	268.14	1.19629	261.288	1.19629	371.931	1.19629	283.412	1.19629	258.693	1.19629	239.256	1.19629	319.998	1.19629	142.887	1.19629	296.079	1.19629	265.534	1.19629	115.62	1.19629	350.234	1.19629	234.024	1.19629	185.417	1.19629	293.435	1.19629	224.484	1.19873	294.776	1.19873	302.5	1.19873	240.4	1.19873	279.259	1.19873	387.176	1.19629	127.105	1.19629	231.306
1.22021	344.966	1.22021	270.475	1.22021	272.862	1.22021	254.678	1.22021	372.041	1.22021	312.327	1.22021	276.155	1.22021	229.492	1.22021	324.413	1.22021	167.234	1.22021	318.299	1.22021	278.168	1.22021	104.313	1.22021	320.184	1.22021	240.862	1.22021	206.502	1.22021	263.155	1.22021	236.227	1.22271	291.54	1.22271	291.747	1.22271	254.883	1.22271	276.284	1.22271	368.024	1.22021	134.682	1.22021	227.42
1.24414	337.274	1.24414	267.679	1.24414	261.564	1.24414	252.185	1.24414	375.211	1.24414	338.932	1.24414	284.012	1.24414	223.594	1.24414	315.505	1.24414	181.429	1.24414	333.909	1.24414	275.884	1.24414	102.832	1.24414	293.747	1.24414	256.969	1.24414	231.431	1.24414	246.238	1.24414	250.76	1.24668	278.222	1.24668	277.091	1.24668	265.603	1.24668	273.587	1.24668	337.276	1.24414	138.19	1.24414	230.16
1.26807	335.174	1.26807	257.796	1.26807	257.938	1.26807	246.026	1.26807	386.755	1.26807	361.616	1.26807	293.187	1.26807	235.613	1.26807	316.176	1.26807	195.156	1.26807	345.223	1.26807	268.273	1.26807	105.216	1.26807	277.832	1.26807	263.802	1.26807	247.722	1.26807	225.718	1.26807	263.989	1.27065	274.481	1.27065	254.257	1.27065	278.12	1.27065	269.077	1.27065	305.133	1.26807	130.391	1.26807	247.646
1.29199	348.553	1.29199	242.509	1.29199	265.334	1.29199	238.636	1.29199	397.729	1.29199	370.661	1.29199	298.303	1.29199	249.955	1.29199	316.065	1.29199	213.3	1.29199	343.909	1.29199	268.531	1.29199	94.191	1.29199	256.893	1.29199	265.985	1.29199	255.405	1.29199	214.163	1.29199	271.991	1.29463	275.882	1.29463	227.951	1.29463	287.582	1.29463	265.142	1.29463	297.505	1.29199	130.738	1.29199	260.457
1.31592	356.522	1.31592	233.444	1.31592	294.152	1.31592	228.205	1.31592	403.045	1.31592	361.241	1.31592	293.868	1.31592	256.515	1.31592	311.104	1.31592	233.388	1.31592	319.749	1.31592	285.559	1.31592	91.732	1.31592	244.603	1.31592	277.594	1.31592	263.688	1.31592	209.001	1.31592	273.678	3186-01-01	279.174	3186-01-01	225.471	3186-01-01	291.56	3186-01-01	266.462	3186-01-01	298.265	1.31592	139.029	1.31592	255.745
1.33984	352.558	1.33984	231.801	1.33984	325.115	1.33984	232.08	1.33984	409.627	1.33984	345.412	1.33984	300.11	1.33984	255.642	1.33984	290.728	1.33984	255.881	1.33984	292.276	1.33984	291.319	1.33984	91.07	1.33984	247.113	1.33984	288.345	1.33984	277.233	1.33984	208.847	1.33984	281.922	1.34258	288.726	1.34258	253.039	1.34258	287.546	1.34258	273.753	1.34258	306.799	1.33984	151.825	1.33984	259.049
1.36377	330.59	1.36377	236.757	1.36377	356.188	1.36377	244.576	1.36377	415.331	1.36377	329.379	1.36377	303.909	1.36377	244.868	1.36377	281.556	1.36377	275.486	1.36377	264.424	1.36377	283.898	1.36377	93.285	1.36377	244.492	1.36377	288.055	1.36377	296.324	1.36377	192.104	1.36377	298.28	1.36655	299.446	1.36655	299.129	1.36655	288.136	1.36655	280.491	1.36655	326.057	1.36377	165.24	1.36377	272.67
3877-01-01	309.086	3877-01-01	245.248	3877-01-01	384.959	3877-01-01	256.89	3877-01-01	412.603	3877-01-01	300.71	3877-01-01	298.797	3877-01-01	244.044	3877-01-01	276.525	3877-01-01	299.269	3877-01-01	244.154	3877-01-01	270.481	3877-01-01	91.854	3877-01-01	234.199	3877-01-01	274.954	3877-01-01	308.588	3877-01-01	178.854	3877-01-01	314.73	1.39053	305.68	1.39053	332.557	1.39053	281.101	1.39053	288.068	1.39053	338.217	3877-01-01	186.038	3877-01-01	279.837
1.41162	288.33	1.41162	245.17	1.41162	395.744	1.41162	259.402	1.41162	389.127	1.41162	266.229	1.41162	291.183	1.41162	240.21	1.41162	275.376	1.41162	314.75	1.41162	228.677	1.41162	254.879	1.41162	92.51	1.41162	226.372	1.41162	253.552	1.41162	312.187	1.41162	168.322	1.41162	324.167	4145-01-01	300.258	4145-01-01	352.372	4145-01-01	286.976	4145-01-01	307.751	4145-01-01	346.681	1.41162	207.473	1.41162	272.087
1.43555	276.965	1.43555	246.703	1.43555	411.014	1.43555	253.358	1.43555	376.837	1.43555	236.096	1.43555	286.276	1.43555	239.799	1.43555	280.103	1.43555	332.008	1.43555	212.167	1.43555	237.255	1.43555	103.832	1.43555	220.962	1.43555	231.199	1.43555	306.438	1.43555	154.753	1.43555	336.829	1.43848	293.424	1.43848	370.497	1.43848	302.158	1.43848	327.775	1.43848	348.047	1.43555	227.027	1.43555	261.399
1.45947	269.081	1.45947	248.215	1.45947	412.154	1.45947	245.277	1.45947	355.176	1.45947	209.929	1.45947	290.273	1.45947	233.156	1.45947	283.592	1.45947	345.022	1.45947	204.584	1.45947	225.337	1.45947	120.787	1.45947	213.469	1.45947	215.81	1.45947	295.584	1.45947	148.787	1.45947	343.188	1.46245	273.87	1.46245	371.305	1.46245	324.44	1.46245	338.377	1.46245	331.76	1.45947	232.819	1.45947	249.419
4834-01-01	265.872	4834-01-01	250.51	4834-01-01	422.823	4834-01-01	238.812	4834-01-01	339.088	4834-01-01	189.34	4834-01-01	301.686	4834-01-01	225.116	4834-01-01	287.644	4834-01-01	360.059	4834-01-01	205.024	4834-01-01	229.857	4834-01-01	140.458	4834-01-01	210.036	4834-01-01	206.121	4834-01-01	283.614	4834-01-01	145.122	4834-01-01	338.189	1.48643	253.255	1.48643	369.303	1.48643	336.233	1.48643	349.135	1.48643	306.091	4834-01-01	231.298	4834-01-01	241.647
1.50732	267.22	1.50732	256.286	1.50732	428.757	1.50732	234.256	1.50732	341.337	1.50732	175.095	1.50732	313.82	1.50732	227.003	1.50732	280.306	1.50732	386.858	1.50732	199.682	1.50732	238.515	1.50732	153.174	1.50732	211.159	1.50732	210.092	1.50732	271.533	1.50732	140.483	1.50732	330.531	5104-01-01	234.856	5104-01-01	362.004	5104-01-01	341.934	5104-01-01	351.708	5104-01-01	275.686	1.50732	233.413	1.50732	235.143
1.53125	272.248	1.53125	261.475	1.53125	410.257	1.53125	229.256	1.53125	343.39	1.53125	175.952	1.53125	328.062	1.53125	229.007	1.53125	274.388	1.53125	418.421	1.53125	191.042	1.53125	248.364	1.53125	165.796	1.53125	216.223	1.53125	224.489	1.53125	274.098	1.53125	137.92	1.53125	328.258	1.53437	229.137	1.53437	340.919	1.53437	348.776	1.53437	343.767	1.53437	235.442	1.53125	243.729	1.53125	224.228
1.55518	278.624	1.55518	268.985	1.55518	377.46	1.55518	221.951	1.55518	341.364	1.55518	184.74	1.55518	338.78	1.55518	234.295	1.55518	263.58	1.55518	435.383	1.55518	195.843	1.55518	258.78	1.55518	183.093	1.55518	227.83	1.55518	246.397	1.55518	282.668	1.55518	132.615	1.55518	307.61	1.55835	225.876	1.55835	329.024	1.55835	343.986	1.55835	332.575	1.55835	200.536	1.55518	262.489	1.55518	205.46
5791-01-01	285.102	5791-01-01	271.718	5791-01-01	351.69	5791-01-01	212.759	5791-01-01	328.186	5791-01-01	207.965	5791-01-01	346.939	5791-01-01	248.381	5791-01-01	247.764	5791-01-01	436.28	5791-01-01	200.827	5791-01-01	271.822	5791-01-01	200.609	5791-01-01	242.533	5791-01-01	257.459	5791-01-01	296.458	5791-01-01	124.874	5791-01-01	275.844	1.58232	220.668	1.58232	314.303	1.58232	336.595	1.58232	317.454	1.58232	181.113	5791-01-01	282.394	5791-01-01	193.159
1.60303	298.933	1.60303	261.931	1.60303	342.139	1.60303	202.475	1.60303	312.91	1.60303	222.586	1.60303	348.015	1.60303	258.747	1.60303	227.042	1.60303	448.451	1.60303	195.571	1.60303	285.486	1.60303	207.933	1.60303	256.036	1.60303	266.257	1.60303	317.131	1.60303	120.976	1.60303	253.657	6063-01-01	211.661	6063-01-01	316.509	6063-01-01	330.199	6063-01-01	296.463	6063-01-01	164.412	1.60303	293.361	1.60303	188.759
1.62695	309.572	1.62695	239.596	1.62695	328.071	1.62695	203.749	1.62695	296.798	1.62695	230.148	1.62695	344.459	1.62695	256.257	1.62695	211.427	1.62695	444.83	1.62695	192.742	1.62695	294.734	1.62695	214.317	1.62695	267.356	1.62695	258.094	1.62695	332.131	1.62695	121.869	1.62695	240.799	1.63027	199.407	1.63027	319.598	1.63027	321.598	1.63027	270.043	1.63027	147.137	1.62695	287.139	1.62695	184.481
1.65088	314.145	1.65088	222.706	1.65088	305.853	1.65088	207.052	1.65088	283.967	1.65088	233.379	1.65088	331.993	1.65088	243.244	1.65088	197.796	1.65088	440.332	1.65088	197.206	1.65088	292.751	1.65088	221.479	1.65088	267.179	1.65088	244.424	1.65088	342.555	1.65088	127.33	1.65088	234.185	1.65425	183.23	1.65425	316.129	1.65425	321.483	1.65425	245.541	1.65425	138.464	1.65088	280.256	1.65088	187.309
6748-01-01	302.513	6748-01-01	204.023	6748-01-01	276.649	6748-01-01	199.271	6748-01-01	273.578	6748-01-01	225.484	6748-01-01	328.427	6748-01-01	217.155	6748-01-01	195.352	6748-01-01	438.381	6748-01-01	208.876	6748-01-01	295.894	6748-01-01	231.675	6748-01-01	256.415	6748-01-01	243.239	6748-01-01	361.927	6748-01-01	133.037	6748-01-01	240.769	1.67822	164.521	1.67822	305.045	1.67822	319.967	1.67822	224.366	1.67822	132.253	6748-01-01	272.392	6748-01-01	199.868
1.69873	282.008	1.69873	184.615	1.69873	245.093	1.69873	184.863	1.69873	269.218	1.69873	211.482	1.69873	323.118	1.69873	194.822	1.69873	205.868	1.69873	438.394	1.69873	212.479	1.69873	296.757	1.69873	249.413	1.69873	252.575	1.69873	247.796	1.69873	362.607	1.69873	135.765	1.69873	234.098	7022-01-01	143.703	7022-01-01	291.725	7022-01-01	314.413	7022-01-01	208.25	7022-01-01	134.918	1.69873	268.057	1.69873	208.859
1.72266	275.036	1.72266	164.278	1.72266	225.319	1.72266	176.22	1.72266	264.06	1.72266	196.238	1.72266	316.366	1.72266	189.024	1.72266	218.135	1.72266	436.27	1.72266	223.574	1.72266	301.507	1.72266	261.449	1.72266	253.494	1.72266	244.093	1.72266	366.872	1.72266	135.149	1.72266	225.089	1.72617	124.899	1.72617	274.334	1.72617	304.144	1.72617	196.923	1.72617	138.377	1.72266	269.815	1.72266	207.27
1.74658	277.542	1.74658	151.404	1.74658	216.804	1.74658	169.791	1.74658	239.87	1.74658	174.847	1.74658	299.611	1.74658	187.084	1.74658	228.666	1.74658	440.584	1.74658	229.901	1.74658	299.106	1.74658	263.699	1.74658	250.139	1.74658	238.352	1.74658	363.526	1.74658	126.385	1.74658	210.542	1.75015	108.516	1.75015	256.88	1.75015	296.068	1.75015	187.898	1.75015	133.603	1.74658	282.526	1.74658	194.159
1.77051	291.599	1.77051	141.885	1.77051	219.678	1.77051	160.89	1.77051	220.41	1.77051	149.244	1.77051	288.363	1.77051	188.226	1.77051	242.749	1.77051	430.715	1.77051	233.114	1.77051	294.371	1.77051	254.059	1.77051	244.135	1.77051	229.198	1.77051	348.465	1.77051	121.667	1.77051	197.188	1.77412	99.937	1.77412	238.736	1.77412	288.916	1.77412	168.669	1.77412	131.256	1.77051	297.995	1.77051	175.921
1.79443	299.623	1.79443	137.869	1.79443	213.472	1.79443	148.194	1.79443	220.226	1.79443	123.322	1.79443	281.187	1.79443	184.123	1.79443	245.534	1.79443	397.542	1.79443	232.727	1.79443	289.213	1.79443	242.916	1.79443	242.019	1.79443	215.703	1.79443	336.557	1.79443	115.282	1.79443	188.432	7981-01-01	96.101	7981-01-01	216.819	7981-01-01	280.666	7981-01-01	147.461	7981-01-01	134.379	1.79443	292.135	1.79443	160.032
1.81836	301.276	1.81836	136.991	1.81836	217.592	1.81836	140.679	1.81836	237.105	1.81836	103.847	1.81836	261.948	1.81836	176.023	1.81836	242.28	1.81836	354.359	1.81836	220.744	1.81836	283.706	1.81836	219.229	1.81836	234.855	1.81836	208.672	1.81836	311.485	1.81836	109.719	1.81836	188.276	1.82207	100.062	1.82207	199.731	1.82207	271.426	1.82207	133.979	1.82207	135.643	1.81836	275.62	1.81836	143.29
1.84229	302.118	1.84229	135.386	1.84229	224.151	1.84229	131.273	1.84229	265.603	1.84229	91.733	1.84229	242.135	1.84229	171.659	1.84229	226.892	1.84229	308.698	1.84229	200.507	1.84229	272.811	1.84229	197.469	1.84229	220.253	1.84229	208.835	1.84229	282.555	1.84229	110.677	1.84229	188.035	1.84604	108.497	1.84604	191.665	1.84604	266.182	1.84604	130.879	1.84604	137.179	1.84229	258.594	1.84229	125.771
1.86621	282.697	1.86621	133.329	1.86621	224.798	1.86621	131.321	1.86621	301.164	1.86621	84.393	1.86621	220.128	1.86621	158.597	1.86621	210.643	1.86621	269.169	1.86621	178.219	1.86621	262.923	1.86621	176.562	1.86621	208.136	1.86621	209.953	1.86621	251.789	1.86621	114.312	1.86621	182.718	1.87002	114.079	1.87002	185.874	1.87002	264.041	1.87002	138.172	1.87002	140.008	1.86621	244.952	1.86621	113.233
1.89014	259.776	1.89014	134.636	1.89014	218.108	1.89014	139.323	1.89014	323.134	1.89014	83.047	1.89014	215.088	1.89014	152.56	1.89014	199.472	1.89014	232.594	1.89014	151.3	1.89014	258.782	1.89014	182.979	1.89014	189.974	1.89014	198.281	1.89014	223.156	1.89014	113.946	1.89014	175.698	1.89399	114.065	1.89399	175.783	1.89399	259.002	1.89399	137.832	1.89399	149.34	1.89014	237.56	1.89014	105.11
1.91406	246.369	1.91406	129.701	1.91406	201.858	1.91406	150.168	1.91406	335.847	1.91406	81.905	1.91406	219.304	1.91406	160.676	1.91406	191.032	1.91406	197.262	1.91406	125.383	1.91406	275.371	1.91406	198.009	1.91406	172.944	1.91406	180.173	1.91406	201.09	1.91406	116.709	1.91406	164.448	1.91797	114.656	1.91797	174.942	1.91797	241.435	1.91797	134.448	1.91797	154.164	1.91406	234.144	1.91406	97.521
1.93799	235.277	1.93799	120.201	1.93799	179.245	1.93799	157.092	1.93799	350.032	1.93799	81.868	1.93799	217.142	1.93799	175.425	1.93799	181.397	1.93799	169.44	1.93799	110.498	1.93799	291.072	1.93799	215.731	1.93799	160.257	1.93799	161.095	1.93799	195.614	1.93799	120.675	1.93799	156.953	1.94194	113.252	1.94194	175.311	1.94194	228.628	1.94194	129.069	1.94194	150.244	1.93799	227.973	1.93799	94.727
1.96191	216.182	1.96191	121.405	1.96191	157.665	1.96191	150.219	1.96191	348.868	1.96191	83.59	1.96191	217.023	1.96191	193.128	1.96191	172.456	1.96191	141.486	1.96191	101.149	1.96191	293.21	1.96191	237.988	1.96191	164.065	1.96191	146.571	1.96191	187.282	1.96191	121.584	1.96191	156.755	1.96592	112.043	1.96592	175.245	1.96592	219.418	1.96592	117.25	1.96592	143.564	1.96191	222.621	1.96191	88.428
1.98584	194.246	1.98584	122.755	1.98584	139.044	1.98584	141.988	1.98584	357.98	1.98584	92.879	1.98584	214.58	1.98584	206.285	1.98584	165.442	1.98584	119.171	1.98584	93.621	1.98584	293.311	1.98584	265.364	1.98584	181.998	1.98584	132.183	1.98584	178.827	1.98584	127.597	1.98584	154.449	1.98989	114.862	1.98989	177.852	1.98989	211.262	1.98989	104.875	1.98989	136.968	1.98584	218.116	1.98584	77.593
2.00977	177.379	2.00977	120.584	2.00977	125.016	2.00977	138.333	2.00977	374.789	2.00977	113.487	2.00977	219.799	2.00977	195.739	2.00977	151.678	2.00977	106.874	2.00977	84.094	2.00977	298.316	2.00977	290.521	2.00977	198.478	2.00977	124.399	2.00977	170.858	2.00977	132.094	2.00977	153.855	2.01387	116.088	2.01387	172.262	2.01387	197.239	2.01387	101.581	2.01387	127.278	2.00977	214.655	2.00977	69.989
2.03369	167.86	2.03369	113.914	2.03369	118.386	2.03369	137.247	2.03369	383.184	2.03369	128.675	2.03369	219.297	2.03369	167.568	2.03369	137.014	2.03369	98.556	2.03369	79.471	2.03369	308.183	2.03369	315.982	2.03369	203.16	2.03369	114.137	2.03369	160.106	2.03369	136.007	2.03369	141.067	2.03784	114.391	2.03784	162.153	2.03784	181.364	2.03784	102.712	2.03784	122.167	2.03369	216.337	2.03369	68.78
2.05762	160.994	2.05762	109.782	2.05762	118.907	2.05762	138.972	2.05762	383.997	2.05762	135.097	2.05762	216.796	2.05762	143.707	2.05762	118.934	2.05762	90.835	2.05762	80.147	2.05762	323.495	2.05762	334.543	2.05762	198.893	2.05762	111.385	2.05762	147.804	2.05762	137.93	2.05762	117.84	2.06182	118.573	2.06182	148.452	2.06182	168.494	2.06182	108.383	2.06182	116.868	2.05762	218.047	2.05762	69.923
2.08154	150	2.08154	106.893	2.08154	117.257	2.08154	132.922	2.08154	380.704	2.08154	133.663	2.08154	220.187	2.08154	126.831	2.08154	105.304	2.08154	83.509	2.08154	82.131	2.08154	340.608	2.08154	352.857	2.08154	195.592	2.08154	115.508	2.08154	128.944	2.08154	141.68	2.08154	100.182	2.08579	124.193	2.08579	142.73	2.08579	158.975	2.08579	116.579	2.08579	109.499	2.08154	215.641	2.08154	67.681
2.10547	139.39	2.10547	108.89	2.10547	113.701	2.10547	132.525	2.10547	377.358	2.10547	121.737	2.10547	229.692	2.10547	112.235	2.10547	95.18	2.10547	82.289	2.10547	86.091	2.10547	332.049	2.10547	365.022	2.10547	192.14	2.10547	126.634	2.10547	110.274	2.10547	146.354	2.10547	93.872	2.10977	127.426	2.10977	141.89	2.10977	152.768	2.10977	123.226	2.10977	108.98	2.10547	217.911	2.10547	64.664
2.12939	132.611	2.12939	110.119	2.12939	110.855	2.12939	132.103	2.12939	377.304	2.12939	114.068	2.12939	252.088	2.12939	98.332	2.12939	88.381	2.12939	89.106	2.12939	94.306	2.12939	327.808	2.12939	382.181	2.12939	189.73	2.12939	127.048	2.12939	99.425	2.12939	144.666	2.12939	90.8	2.13374	128.921	2.13374	151.619	2.13374	141.922	2.13374	137.427	2.13374	104.28	2.12939	211.681	2.12939	61.913
2.15332	122.301	2.15332	111.287	2.15332	107.578	2.15332	134.404	2.15332	367.472	2.15332	110.629	2.15332	264.834	2.15332	93.682	2.15332	91.596	2.15332	100.477	2.15332	98.115	2.15332	319.353	2.15332	390.144	2.15332	194.459	2.15332	123.99	2.15332	95.962	2.15332	141.439	2.15332	97.205	2.15771	130.91	2.15771	161.108	2.15771	140.023	2.15771	148.686	2.15771	97.582	2.15332	209.102	2.15332	63.316
2.17725	120.618	2.17725	116.482	2.17725	104.685	2.17725	134.938	2.17725	344.98	2.17725	106.38	2.17725	270.993	2.17725	88.691	2.17725	96.24	2.17725	105.541	2.17725	101.894	2.17725	297.991	2.17725	378.642	2.17725	192.287	2.17725	122.508	2.17725	96.893	2.17725	135.032	2.17725	103.954	2.18169	135.359	2.18169	169.442	2.18169	134.48	2.18169	145.373	2.18169	90.57	2.17725	213.379	2.17725	66.447
2.20117	119.019	2.20117	119.314	2.20117	102.16	2.20117	134.803	2.20117	328.18	2.20117	103.984	2.20117	282.149	2.20117	84.507	2.20117	102.21	2.20117	112.592	2.20117	117.86	2.20117	268.213	2.20117	368.173	2.20117	187.92	2.20117	117.699	2.20117	94.629	2.20117	132.954	2.20117	110.236	2.20566	140.399	2.20566	175.874	2.20566	126.779	2.20566	135.762	2.20566	93.546	2.20117	216.69	2.20117	75.308
2251-02-01	116.282	2251-02-01	123.356	2251-02-01	102.621	2251-02-01	132.377	2251-02-01	300.569	2251-02-01	109.494	2251-02-01	284.734	2251-02-01	80.416	2251-02-01	107.073	2251-02-01	119.726	2251-02-01	132.793	2251-02-01	238.63	2251-02-01	345.662	2251-02-01	173.371	2251-02-01	116.907	2251-02-01	94.687	2251-02-01	135.082	2251-02-01	115.753	2.22964	150.182	2.22964	180.191	2.22964	120.127	2.22964	130.462	2.22964	94.868	2251-02-01	223.019	2251-02-01	82.31
2.24902	124.133	2.24902	131.143	2.24902	111.105	2.24902	138.218	2.24902	280.738	2.24902	117.275	2.24902	269.094	2.24902	80.756	2.24902	108.436	2.24902	122.472	2.24902	150.701	2.24902	212.614	2.24902	332.851	2.24902	164.939	2.24902	118.85	2.24902	94.133	2.24902	130.916	2.24902	121.889	2.25361	164.533	2.25361	182.619	2.25361	122.503	2.25361	119.322	2.25361	101.852	2.24902	225.98	2.24902	80.437
2.27295	133.979	2.27295	132.553	2.27295	121.349	2.27295	148.821	2.27295	260.345	2.27295	124.929	2.27295	252.899	2.27295	82.952	2.27295	108.95	2.27295	126.784	2.27295	159.372	2.27295	195.06	2.27295	344.426	2.27295	151.326	2.27295	127.561	2.27295	86.03	2.27295	123.413	2.27295	127.686	2.27759	163.275	2.27759	182.223	2.27759	120.054	2.27759	112.427	2.27759	111.823	2.27295	227.559	2.27295	82.011
2.29688	135.919	2.29688	133.909	2.29688	119.417	2.29688	160.099	2.29688	240.538	2.29688	129.243	2.29688	242.04	2.29688	85.609	2.29688	109.798	2.29688	127.944	2.29688	160.328	2.29688	186.758	2.29688	365.76	2.29688	132.181	2.29688	128.187	2.29688	85.6	2.29688	123.056	2.29688	128.474	2.30156	150.072	2.30156	183.789	2.30156	114.141	2.30156	107.602	2.30156	115.991	2.29688	222.715	2.29688	87.407
3208-02-01	131.092	3208-02-01	133.949	3208-02-01	111.8	3208-02-01	169.209	3208-02-01	218.151	3208-02-01	131.153	3208-02-01	233.577	3208-02-01	83.567	3208-02-01	106.506	3208-02-01	132.314	3208-02-01	149.664	3208-02-01	176.353	3208-02-01	383.092	3208-02-01	119.326	3208-02-01	127.156	3208-02-01	95.513	3208-02-01	126.939	3208-02-01	121.526	2.32554	134.819	2.32554	178.773	2.32554	109.077	2.32554	110.445	2.32554	116.605	3208-02-01	222.749	3208-02-01	96.056
2.34473	121.035	2.34473	134.685	2.34473	106.937	2.34473	177.839	2.34473	204.994	2.34473	127.063	2.34473	231.273	2.34473	85.33	2.34473	106.591	2.34473	130.627	2.34473	142.021	2.34473	164.584	2.34473	387.521	2.34473	107.93	2.34473	130.454	2.34473	102.899	2.34473	131.97	2.34473	113.739	2.34951	125.59	2.34951	172.517	2.34951	107.475	2.34951	118.102	2.34951	116.825	2.34473	218.499	2.34473	109.59
2.36865	122.052	2.36865	137.24	2.36865	103.056	2.36865	183.441	2.36865	192.579	2.36865	130.111	2.36865	235.279	2.36865	87.211	2.36865	107.887	2.36865	129.31	2.36865	143.656	2.36865	156.77	2.36865	393.826	2.36865	103.979	2.36865	135.71	2.36865	110.353	2.36865	135.326	2.36865	112.872	2.37349	120.453	2.37349	170.416	2.37349	114.136	2.37349	121.302	2.37349	118.851	2.36865	216.402	2.36865	124.85
2.39258	128.381	2.39258	138.001	2.39258	109.843	2.39258	194.046	2.39258	176.373	2.39258	133.376	2.39258	242.548	2.39258	88.038	2.39258	110.534	2.39258	138.201	2.39258	130.414	2.39258	150.779	2.39258	382.946	2.39258	103.412	2.39258	139.184	2.39258	122.398	2.39258	135.352	2.39258	114.256	2.39746	115.5	2.39746	167.524	2.39746	114.208	2.39746	122.656	2.39746	119.29	2.39258	218.663	2.39258	134.35
4165-02-01	134.497	4165-02-01	125.583	4165-02-01	120.45	4165-02-01	197.38	4165-02-01	161.423	4165-02-01	134.921	4165-02-01	242.259	4165-02-01	89.824	4165-02-01	113.981	4165-02-01	145.058	4165-02-01	123.592	4165-02-01	145.001	4165-02-01	370.603	4165-02-01	104.837	4165-02-01	147.483	4165-02-01	135.35	4165-02-01	139.743	4165-02-01	115.523	2.42144	115.164	2.42144	162.622	2.42144	110.791	2.42144	130.448	2.42144	125.653	4165-02-01	227.918	4165-02-01	135.458
2.44043	130.174	2.44043	114.972	2.44043	128.6	2.44043	197.616	2.44043	150.059	2.44043	133.548	2.44043	232.441	2.44043	94.97	2.44043	113.986	2.44043	148.05	2.44043	117.604	2.44043	141	2.44043	353.43	2.44043	100.531	2.44043	152.834	2.44043	139.626	2.44043	149.773	2.44043	116.647	2.44541	118.552	2.44541	154.258	2.44541	110.419	2.44541	139.276	2.44541	127.771	2.44043	238.916	2.44043	135.702
2.46436	124.414	2.46436	113.672	2.46436	129.308	2.46436	202.411	2.46436	136.535	2.46436	130.828	2.46436	219.744	2.46436	93.453	2.46436	114.152	2.46436	151.467	2.46436	107.918	2.46436	141.825	2.46436	335.582	2.46436	103.889	2.46436	155.337	2.46436	139.451	2.46436	157.374	2.46436	118.044	2.46938	124.986	2.46938	148.573	2.46938	113.777	2.46938	144.85	2.46938	116.695	2.46436	232.342	2.46436	137.068
2.48828	117.189	2.48828	112.784	2.48828	122.401	2.48828	209.6	2.48828	128.359	2.48828	132.615	2.48828	202.652	2.48828	93.461	2.48828	120.633	2.48828	154.057	2.48828	99.134	2.48828	138.509	2.48828	318.219	2.48828	110.153	2.48828	155.359	2.48828	140.807	2.48828	161.585	2.48828	121.205	2.49336	125.806	2.49336	145.423	2.49336	119.347	2.49336	144.186	2.49336	108.266	2.48828	224.973	2.48828	134.529
2.51221	107.716	2.51221	105.787	2.51221	118.851	2.51221	215.507	2.51221	123.785	2.51221	131.792	2.51221	182.866	2.51221	95.946	2.51221	123.875	2.51221	155.803	2.51221	101.022	2.51221	141.408	2.51221	303.863	2.51221	111.558	2.51221	154.132	2.51221	147.854	2.51221	163.746	2.51221	129.151	2.51733	128.241	2.51733	141.892	2.51733	127.102	2.51733	146.965	2.51733	98.541	2.51221	219.152	2.51221	131.048
2.53613	103.864	2.53613	99.502	2.53613	127.626	2.53613	218.131	2.53613	119.401	2.53613	124.855	2.53613	166.522	2.53613	93.815	2.53613	131.267	2.53613	157.042	2.53613	104.68	2.53613	151.024	2.53613	291.219	2.53613	109.12	2.53613	154.277	2.53613	159.248	2.53613	159.955	2.53613	140.371	2.54131	133.229	2.54131	131.999	2.54131	137.319	2.54131	154.851	2.54131	100.04	2.53613	222.229	2.53613	122.408
2.56006	102.552	2.56006	99.699	2.56006	138.865	2.56006	214.536	2.56006	122.96	2.56006	123.816	2.56006	151.166	2.56006	96.136	2.56006	138.393	2.56006	145.324	2.56006	100.879	2.56006	166.88	2.56006	284.331	2.56006	101.997	2.56006	150.426	2.56006	168.537	2.56006	147.853	2.56006	148.612	2.56528	137.012	2.56528	128.588	2.56528	150.795	2.56528	158.261	2.56528	101.413	2.56006	214.912	2.56006	109.519
2.58398	103.332	2.58398	96.412	2.58398	140.457	2.58398	204.207	2.58398	127.388	2.58398	121.937	2.58398	137.784	2.58398	98.996	2.58398	140.475	2.58398	131.486	2.58398	102.053	2.58398	173.35	2.58398	272.952	2.58398	97.75	2.58398	152.818	2.58398	177.265	2.58398	140.173	2.58398	156.029	2.58926	135.216	2.58926	133.719	2.58926	156.531	2.58926	157.481	2.58926	103.637	2.58398	198.189	2.58398	106.262
2.60791	114.148	2.60791	94.554	2.60791	137.778	2.60791	203.597	2.60791	132.149	2.60791	118.499	2.60791	125.895	2.60791	97.06	2.60791	142.09	2.60791	119.664	2.60791	107.829	2.60791	165.94	2.60791	261.58	2.60791	97.335	2.60791	153.662	2.60791	177.645	2.60791	140.623	2.60791	162.539	2.61323	137.43	2.61323	138.083	2.61323	160.43	2.61323	152.99	2.61323	104.274	2.60791	186.446	2.60791	104.845
2.63184	120.518	2.63184	93.691	2.63184	142.955	2.63184	199.879	2.63184	136.105	2.63184	112.931	2.63184	114.724	2.63184	100.591	2.63184	137.853	2.63184	116.072	2.63184	110.913	2.63184	155.224	2.63184	266.286	2.63184	104.483	2.63184	150.409	2.63184	169.31	2.63184	135.391	2.63184	163.191	2.63721	138.388	2.63721	138.086	2.63721	168.247	2.63721	145.756	2.63721	109.035	2.63184	183.389	2.63184	101.455
2.65576	128.544	2.65576	96.337	2.65576	151.28	2.65576	196.22	2.65576	137.718	2.65576	118.378	2.65576	113.999	2.65576	105.364	2.65576	132.334	2.65576	111.678	2.65576	117.619	2.65576	148.666	2.65576	273.151	2.65576	119.417	2.65576	143.149	2.65576	154.431	2.65576	135.68	2.65576	164.085	2.66118	128.612	2.66118	141.05	2.66118	171.897	2.66118	140.755	2.66118	115.685	2.65576	178.173	2.65576	99.471
2.67969	134.564	2.67969	107.016	2.67969	159.738	2.67969	186.119	2.67969	138.797	2.67969	124.839	2.67969	124.839	2.67969	108.22	2.67969	127.978	2.67969	109.627	2.67969	119.422	2.67969	150.728	2.67969	286.168	2.67969	131.588	2.67969	133.469	2.67969	142.399	2.67969	129.114	2.67969	165.345	2.68516	120.956	2.68516	145.881	2.68516	169.351	2.68516	128.598	2.68516	117.756	2.67969	165.606	2.67969	98.8
2.70361	144.569	2.70361	121.126	2.70361	164.938	2.70361	179.865	2.70361	136.721	2.70361	128.519	2.70361	138.044	2.70361	105.834	2.70361	119.913	2.70361	107.015	2.70361	121.976	2.70361	168.688	2.70361	310.369	2.70361	138.545	2.70361	129.657	2.70361	139.73	2.70361	122.878	2.70361	161.485	2.70913	110.172	2.70913	144.855	2.70913	161.567	2.70913	119.098	2.70913	118.523	2.70361	143.083	2.70361	103.128
2.72754	153.995	2.72754	140.728	2.72754	163.363	2.72754	172.484	2.72754	131.592	2.72754	131.974	2.72754	150.641	2.72754	96.138	2.72754	105.265	2.72754	106.413	2.72754	128.371	2.72754	176.449	2.72754	339.203	2.72754	141.107	2.72754	129.046	2.72754	143.264	2.72754	121.367	2.72754	155.579	2.73311	100.265	2.73311	148.089	2.73311	153.779	2.73311	120.016	2.73311	114.227	2.72754	125.905	2.72754	107.839
2.75146	161.31	2.75146	158.649	2.75146	152.112	2.75146	165.604	2.75146	128.714	2.75146	132.174	2.75146	164.018	2.75146	88.174	2.75146	97.292	2.75146	113.183	2.75146	128.338	2.75146	177.375	2.75146	353.364	2.75146	141.584	2.75146	134.818	2.75146	147.333	2.75146	122.878	2.75146	151.374	2.75708	94.668	2.75708	155.024	2.75708	141.759	2.75708	131.313	2.75708	104.027	2.75146	126.218	2.75146	108.013
2.77539	167.636	2.77539	173.904	2.77539	140.559	2.77539	172.562	2.77539	128.06	2.77539	137.213	2.77539	180.866	2.77539	85.497	2.77539	90.933	2.77539	119.922	2.77539	131.015	2.77539	171.329	2.77539	355.956	2.77539	141.937	2.77539	149.923	2.77539	145.805	2.77539	131.157	2.77539	149.39	2.78105	96.577	2.78105	157.302	2.78105	126.571	2.78105	138.522	2.78105	92.828	2.77539	127.062	2.77539	110.45
2.79932	163.044	2.79932	184.773	2.79932	137.548	2.79932	183.626	2.79932	133.941	2.79932	139.757	2.79932	193.105	2.79932	91.958	2.79932	90.249	2.79932	128.272	2.79932	128.012	2.79932	180.381	2.79932	341.723	2.79932	146.952	2.79932	152.637	2.79932	142.871	2.79932	137.377	2.79932	149.779	2.80503	102.429	2.80503	155.67	2.80503	121.377	2.80503	134.35	2.80503	85.374	2.79932	132.853	2.79932	118.696
2.82324	155.552	2.82324	189.918	2.82324	134.915	2.82324	194.248	2.82324	134.434	2.82324	134.386	2.82324	195.164	2.82324	98.437	2.82324	95.183	2.82324	140.548	2.82324	131.262	2.82324	190.687	2.82324	314.002	2.82324	153.282	2.82324	141.971	2.82324	130.636	2.82324	139.174	2.82324	152.677	2.829	115.569	2.829	152.374	2.829	123.578	2.829	134.114	2.829	83.906	2.82324	143.032	2.82324	126.854
2.84717	146.301	2.84717	197.027	2.84717	132.121	2.84717	200.607	2.84717	137.416	2.84717	124.052	2.84717	180.974	2.84717	98.023	2.84717	100.113	2.84717	147.08	2.84717	128.38	2.84717	206.583	2.84717	289.715	2.84717	157.887	2.84717	127.804	2.84717	116.879	2.84717	139.266	2.84717	153.937	2.85298	130.067	2.85298	151.678	2.85298	136.689	2.85298	138.378	2.85298	82.903	2.84717	150.055	2.84717	127.274
2.87109	137.841	2.87109	202.438	2.87109	127.568	2.87109	209.443	2.87109	134.882	2.87109	113.885	2.87109	160.068	2.87109	89.618	2.87109	105.758	2.87109	148.811	2.87109	130.712	2.87109	214.975	2.87109	270.587	2.87109	164.676	2.87109	119.936	2.87109	102.083	2.87109	144.676	2.87109	151.896	2.87695	136.345	2.87695	149.576	2.87695	152.001	2.87695	144.213	2.87695	86.715	2.87109	150.914	2.87109	120.281
2.89502	137.917	2.89502	195.776	2.89502	121.985	2.89502	208.137	2.89502	137.813	2.89502	104.807	2.89502	143.292	2.89502	78.903	2.89502	103.409	2.89502	147.399	2.89502	118.579	2.89502	218.265	2.89502	252.768	2.89502	158.7	2.89502	113.104	2.89502	96.791	2.89502	150.372	2.89502	147.542	2.90093	144.766	2.90093	146.109	2.90093	162.046	2.90093	145.026	2.90093	93.943	2.89502	161.777	2.89502	112.482
2.91895	147.605	2.91895	182.908	2.91895	117.709	2.91895	197.375	2.91895	140.413	2.91895	100.031	2.91895	128.719	2.91895	75.106	2.91895	101.271	2.91895	146.748	2.91895	110.366	2.91895	211.212	2.91895	226.303	2.91895	151.657	2.91895	111.767	2.91895	100.403	2.91895	163.279	2.91895	147.641	9249-02-01	149.989	9249-02-01	152.978	9249-02-01	162.577	9249-02-01	141.905	9249-02-01	98.778	2.91895	170.792	2.91895	105.009
2.94287	158.505	2.94287	173.358	2.94287	112.945	2.94287	177.217	2.94287	139.533	2.94287	99.904	2.94287	120.687	2.94287	83.103	2.94287	98.236	2.94287	151.422	2.94287	103.133	2.94287	205.809	2.94287	210.973	2.94287	143.482	2.94287	112.081	2.94287	95.405	2.94287	176.836	2.94287	148.502	2.94888	162.672	2.94888	155.719	2.94888	164.476	2.94888	136.818	2.94888	102.996	2.94287	170.531	2.94287	98.561
9668-02-01	165.962	9668-02-01	166.491	9668-02-01	114.723	9668-02-01	157.398	9668-02-01	145.04	9668-02-01	103.053	9668-02-01	125.981	9668-02-01	91.843	9668-02-01	92.255	9668-02-01	140.191	9668-02-01	100.669	9668-02-01	198.457	9668-02-01	187.276	9668-02-01	139.763	9668-02-01	111.696	9668-02-01	96.615	9668-02-01	182.042	9668-02-01	145.799	2.97285	170.38	2.97285	157.65	2.97285	161.511	2.97285	130.325	2.97285	105.486	9668-02-01	166.938	9668-02-01	92.406
2.99072	167.898	2.99072	160.163	2.99072	129.463	2.99072	145.968	2.99072	154.264	2.99072	111.965	2.99072	134.428	2.99072	100.659	2.99072	87.472	2.99072	131.13	2.99072	100.15	2.99072	199.842	2.99072	163.702	2.99072	148.126	2.99072	110.887	2.99072	112.899	2.99072	181.27	2.99072	143.071	2.99683	162.359	2.99683	156.498	2.99683	161.822	2.99683	123.879	2.99683	112.238	2.99072	161.771	2.99072	86.497
3.01465	166.018	3.01465	154.359	3.01465	144.426	3.01465	142.132	3.01465	157.068	3.01465	117.786	3.01465	134.482	3.01465	109.8	3.01465	87.749	3.01465	120.456	3.01465	94.447	3.01465	198.914	3.01465	146.111	3.01465	152.823	3.01465	110.017	3.01465	132.892	3.01465	178.829	3.01465	139.848	3.0208	160.155	3.0208	162.264	3.0208	164.196	3.0208	109.767	3.0208	123.812	3.01465	154.972	3.01465	88.099
3.03857	166.073	3.03857	150.315	3.03857	146.114	3.03857	146.281	3.03857	144.575	3.03857	125.117	3.03857	132.458	3.03857	107.619	3.03857	82.131	3.03857	113.859	3.03857	85.98	3.03857	196.492	3.03857	130.838	3.03857	150.704	3.03857	102.634	3.03857	147.961	3.03857	179.661	3.03857	137.974	3.04478	161.094	3.04478	166.561	3.04478	164.616	3.04478	109.072	3.04478	138.139	3.03857	154.696	3.03857	88.117
3.0625	167.627	3.0625	144.895	3.0625	137.571	3.0625	149.625	3.0625	133.175	3.0625	133.387	3.0625	131.83	3.0625	98.617	3.0625	82.52	3.0625	108.91	3.0625	85.004	3.0625	185.866	3.0625	117.773	3.0625	144.528	3.0625	101.623	3.0625	157.012	3.0625	176.344	3.0625	133.161	3.06875	163.552	3.06875	171.225	3.06875	157.07	3.06875	115.695	3.06875	150.119	3.0625	161.709	3.0625	89.287
3.08643	166.616	3.08643	140.8	3.08643	132.212	3.08643	148.795	3.08643	133.959	3.08643	140.744	3.08643	135.942	3.08643	93.316	3.08643	87.593	3.08643	110.491	3.08643	84.134	3.08643	170.428	3.08643	108.471	3.08643	127.112	3.08643	107.417	3.08643	163.643	3.08643	181.653	3.08643	129.314	3.09272	168.058	3.09272	167.02	3.09272	149.267	3.09272	115.354	3.09272	153.276	3.08643	170.734	3.08643	87.815
3.11035	164.091	3.11035	142.771	3.11035	137.375	3.11035	150.214	3.11035	143.164	3.11035	144.265	3.11035	135.498	3.11035	91.901	3.11035	92.611	3.11035	115.873	3.11035	90.189	3.11035	159.601	3.11035	102.618	3.11035	116.583	3.11035	116.934	3.11035	178.138	3.11035	185.384	3.11035	129.672	3.1167	165.67	3.1167	158.116	3.1167	137.348	3.1167	113.51	3.1167	155.394	3.11035	172.014	3.11035	90.933
3.13428	161.455	3.13428	151.543	3.13428	143.962	3.13428	163.756	3.13428	147.306	3.13428	145.262	3.13428	128.85	3.13428	89.374	3.13428	92.049	3.13428	121.39	3.13428	99.061	3.13428	159.217	3.13428	99.257	3.13428	111.788	3.13428	128.74	3.13428	193.835	3.13428	178.799	3.13428	128.512	3.14067	155.746	3.14067	148.155	3.14067	120.172	3.14067	108.552	3.14067	155.235	3.13428	175.171	3.13428	89.795
3.1582	163.734	3.1582	167.646	3.1582	142.277	3.1582	169.629	3.1582	149.244	3.1582	143.581	3.1582	122.513	3.1582	91.586	3.1582	89.607	3.1582	125.754	3.1582	108.621	3.1582	162.325	3.1582	104.388	3.1582	105.042	3.1582	130.478	3.1582	194.469	3.1582	175.764	3.1582	124.109	3.16465	143.996	3.16465	146.354	3.16465	114.052	3.16465	107.488	3.16465	155.066	3.1582	181.922	3.1582	83.289
3.18213	166.732	3.18213	185.268	3.18213	135.858	3.18213	172.228	3.18213	153.35	3.18213	139.337	3.18213	123.541	3.18213	95.724	3.18213	88.036	3.18213	126.064	3.18213	119.294	3.18213	164.783	3.18213	108.943	3.18213	102.662	3.18213	124.507	3.18213	185.974	3.18213	170.009	3.18213	124.874	3.18862	135.998	3.18862	147.73	3.18862	112.44	3.18862	110.167	3.18862	147.1	3.18213	179.519	3.18213	80.796
3.20605	178.785	3.20605	194.587	3.20605	139.898	3.20605	183.274	3.20605	152.047	3.20605	144.227	3.20605	134.673	3.20605	96.746	3.20605	87.12	3.20605	127.443	3.20605	128.178	3.20605	165.209	3.20605	119.867	3.20605	101.497	3.20605	117.17	3.20605	173.782	3.20605	165.995	3.20605	127.098	2126-03-01	127.598	2126-03-01	151.551	2126-03-01	112.216	2126-03-01	109.427	2126-03-01	140.456	3.20605	167.634	3.20605	83.629
3.22998	199.885	3.22998	188.093	3.22998	154.758	3.22998	197.285	3.22998	154.288	3.22998	147.14	3.22998	144.028	3.22998	93.143	3.22998	89.804	3.22998	133.366	3.22998	135.59	3.22998	158.444	3.22998	126.361	3.22998	98.587	3.22998	116.3	3.22998	151.347	3.22998	156.22	3.22998	126.081	3.23657	118.428	3.23657	157.181	3.23657	117.436	3.23657	109.277	3.23657	137.853	3.22998	162.909	3.22998	92.974
3.25391	221.833	3.25391	182.343	3.25391	168.234	3.25391	197.788	3.25391	165.923	3.25391	152.727	3.25391	147.8	3.25391	89.977	3.25391	89.227	3.25391	138.884	3.25391	141.688	3.25391	143.303	3.25391	131.519	3.25391	98.85	3.25391	113.157	3.25391	131.513	3.25391	154.19	3.25391	135.399	3.26055	117.959	3.26055	164.033	3.26055	124.814	3.26055	110.869	3.26055	150.775	3.25391	161.633	3.25391	106.286
3.27783	241.173	3.27783	179.001	3.27783	167.532	3.27783	191.284	3.27783	177.792	3.27783	155.641	3.27783	149.112	3.27783	89.426	3.27783	92.716	3.27783	140.578	3.27783	142.704	3.27783	132.163	3.27783	141.36	3.27783	96.805	3.27783	108.012	3.27783	117.209	3.27783	154.534	3.27783	146.295	3.28452	128.699	3.28452	173.021	3.28452	137.488	3.28452	111.185	3.28452	162.463	3.27783	158.162	3.27783	115.596
3.30176	251.137	3.30176	166.61	3.30176	163.212	3.30176	177.17	3.30176	178.454	3.30176	154.704	3.30176	149.493	3.30176	91.025	3.30176	96.391	3.30176	140.172	3.30176	137.414	3.30176	124.547	3.30176	152.146	3.30176	90.942	3.30176	101.647	3.30176	105.668	3.30176	156.607	3.30176	154.932	3085-03-01	139.668	3085-03-01	178.063	3085-03-01	146.749	3085-03-01	117.734	3085-03-01	165.67	3.30176	156.863	3.30176	124.69
3.32568	247.888	3.32568	148.14	3.32568	161.72	3.32568	157.553	3.32568	172.929	3.32568	160.829	3.32568	152.53	3.32568	95.929	3.32568	102.415	3.32568	143.811	3.32568	133.65	3.32568	120.72	3.32568	155.664	3.32568	89.625	3.32568	96.345	3.32568	99.963	3.32568	165.407	3.32568	165.845	3.33247	150.973	3.33247	178.488	3.33247	149.653	3.33247	128.925	3.33247	160.876	3.32568	154.635	3.32568	130.217
3.34961	234.196	3.34961	140.057	3.34961	164.677	3.34961	145.053	3.34961	158.377	3.34961	175.942	3.34961	160.691	3.34961	100.809	3.34961	101.709	3.34961	146.215	3.34961	131.229	3.34961	121.464	3.34961	143.717	3.34961	87.319	3.34961	93.477	3.34961	96.797	3.34961	180.507	3.34961	178.629	3.35645	158.702	3.35645	171.409	3.35645	144.866	3.35645	151.082	3.35645	155.709	3.34961	161.056	3.34961	137.597
3.37354	212.79	3.37354	139.848	3.37354	161.483	3.37354	136.616	3.37354	155.018	3.37354	186.03	3.37354	167.659	3.37354	103.182	3.37354	104.456	3.37354	143.104	3.37354	131.242	3.37354	122.435	3.37354	131.964	3.37354	88.705	3.37354	96.317	3.37354	104.415	3.37354	185.376	3.37354	183.431	3.38042	169.035	3.38042	168.457	3.38042	138.453	3.38042	176.797	3.38042	155.685	3.37354	171.956	3.37354	149.422
3.39746	184.064	3.39746	147.847	3.39746	157.424	3.39746	134.727	3.39746	150.995	3.39746	179.695	3.39746	170.617	3.39746	106.175	3.39746	105.607	3.39746	130.275	3.39746	128.685	3.39746	128.484	3.39746	120.715	3.39746	88.565	3.39746	103.35	3.39746	112.476	3.39746	190.74	3.39746	187.959	3.40439	176.798	3.40439	161.151	3.40439	131.186	3.40439	200.581	3.40439	157.88	3.39746	183.656	3.39746	158.14
3.42139	158.368	3.42139	151.543	3.42139	149.793	3.42139	134.075	3.42139	140.658	3.42139	175.641	3.42139	162.731	3.42139	104.072	3.42139	110.69	3.42139	118.811	3.42139	133.496	3.42139	144.325	3.42139	110.802	3.42139	90.217	3.42139	111.084	3.42139	121.865	3.42139	196.303	3.42139	185.139	3.42837	175.982	3.42837	154.653	3.42837	125.95	3.42837	207.143	3.42837	163.133	3.42139	186.362	3.42139	169.383
3.44531	147.578	3.44531	150.743	3.44531	137.143	3.44531	132.615	3.44531	126.295	3.44531	169.103	3.44531	155.073	3.44531	104.38	3.44531	117.534	3.44531	116.839	3.44531	150.143	3.44531	168.16	3.44531	104.805	3.44531	90.635	3.44531	120.562	3.44531	129.594	3.44531	204.359	3.44531	181.94	3.45234	180.44	3.45234	149.754	3.45234	126.802	3.45234	202.175	3.45234	171.536	3.44531	180.566	3.44531	175.147
3.46924	159.236	3.46924	141.424	3.46924	130.786	3.46924	130.269	3.46924	119.846	3.46924	156.716	3.46924	152.965	3.46924	109.829	3.46924	124.046	3.46924	118.15	3.46924	166.622	3.46924	184.97	3.46924	97.643	3.46924	89.167	3.46924	125.663	3.46924	140.881	3.46924	212.83	3.46924	171.435	3.47632	182.575	3.47632	145.412	3.47632	123.121	3.47632	198.531	3.47632	176.012	3.46924	174.859	3.46924	177.295
3.49316	176.836	3.49316	131.622	3.49316	133.578	3.49316	130.521	3.49316	125.403	3.49316	148.976	3.49316	151.286	3.49316	113.003	3.49316	136.713	3.49316	124.015	3.49316	184.517	3.49316	195.071	3.49316	91.959	3.49316	92.922	3.49316	125.88	3.49316	149.31	3.49316	212.138	3.49316	166.773	3.50029	178.732	3.50029	157.213	3.50029	116.893	3.50029	185.565	3.50029	174.422	3.49316	160.91	3.49316	179.164
3.51709	199.851	3.51709	122.799	3.51709	138.984	3.51709	138.802	3.51709	132.704	3.51709	148.581	3.51709	148.571	3.51709	111.058	3.51709	149.91	3.51709	128.213	3.51709	193.233	3.51709	197.702	3.51709	92.28	3.51709	93.824	3.51709	122.835	3.51709	151.911	3.51709	212.907	3.51709	165.706	3.52427	177.988	3.52427	170.462	3.52427	116.639	3.52427	173.02	3.52427	174.961	3.51709	153.919	3.51709	176.949
3.54102	226.333	3.54102	122.855	3.54102	142.043	3.54102	145.189	3.54102	135.165	3.54102	149.175	3.54102	142.905	3.54102	106.596	3.54102	157.4	3.54102	128.072	3.54102	189.434	3.54102	194.839	3.54102	87.662	3.54102	94.832	3.54102	123.557	3.54102	154.23	3.54102	220.072	3.54102	155.327	3.54824	180.88	3.54824	179.362	3.54824	116.72	3.54824	161.166	3.54824	173.058	3.54102	149.816	3.54102	174.096
3.56494	238.669	3.56494	127.277	3.56494	140.819	3.56494	149.872	3.56494	137.532	3.56494	155.427	3.56494	137.699	3.56494	102.535	3.56494	164.835	3.56494	123.795	3.56494	183.281	3.56494	197.091	3.56494	84.891	3.56494	98.117	3.56494	123.052	3.56494	155.635	3.56494	226.065	3.56494	149.173	3.57222	179.845	3.57222	177.373	3.57222	115.874	3.57222	163.235	3.57222	173.545	3.56494	145.921	3.56494	172.287
3.58887	242.222	3.58887	132.783	3.58887	140.077	3.58887	152.4	3.58887	131.815	3.58887	158.639	3.58887	131.168	3.58887	92.837	3.58887	171.73	3.58887	115.509	3.58887	173.467	3.58887	199.043	3.58887	83.457	3.58887	106.108	3.58887	124.869	3.58887	155.228	3.58887	220.813	3.58887	139.257	3.59619	171.791	3.59619	181.372	3.59619	120.606	3.59619	167.239	3.59619	176.27	3.58887	138.403	3.58887	169.122
3.61279	235.525	3.61279	137.098	3.61279	138.326	3.61279	150.205	3.61279	126.956	3.61279	161.865	3.61279	137.584	3.61279	87.344	3.61279	171.03	3.61279	107.054	3.61279	172.856	3.61279	199.9	3.61279	85.805	3.61279	110.443	3.61279	125.263	3.61279	151.743	3.61279	217.834	3.61279	130.324	3.62017	165.555	3.62017	182.517	3.62017	125.888	3.62017	177.891	3.62017	181.007	3.61279	127.201	3.61279	161.349
3.63672	226.689	3.63672	138.58	3.63672	132.49	3.63672	145.713	3.63672	127.324	3.63672	163.374	3.63672	145.052	3.63672	83.428	3.63672	162.33	3.63672	102.903	3.63672	178.627	3.63672	192.981	3.63672	92.665	3.63672	121.793	3.63672	129.248	3.63672	149.914	3.63672	212.722	3.63672	126.064	3.64414	159.285	3.64414	186.941	3.64414	134.915	3.64414	186.943	3.64414	186.03	3.63672	122.458	3.63672	153.315
3.66064	209.298	3.66064	144.729	3.66064	125.967	3.66064	147.495	3.66064	133.28	3.66064	159.712	3.66064	154.886	3.66064	77.265	3.66064	157.114	3.66064	105.922	3.66064	182.262	3.66064	185.206	3.66064	96.43	3.66064	136.051	3.66064	140.732	3.66064	149.769	3.66064	199.139	3.66064	126.214	3.66812	152.959	3.66812	184.755	3.66812	147.32	3.66812	185.119	3.66812	191.113	3.66064	114.092	3.66064	157.849
3.68457	188.337	3.68457	148.495	3.68457	137.067	3.68457	145.808	3.68457	136.602	3.68457	150.621	3.68457	153.604	3.68457	74.228	3.68457	156.573	3.68457	109.899	3.68457	186.835	3.68457	174.625	3.68457	97.869	3.68457	149.886	3.68457	152.837	3.68457	146.641	3.68457	177.072	3.68457	136.965	3.69209	147.931	3.69209	186.247	3.69209	149.094	3.69209	179.089	3.69209	196.715	3.68457	111.276	3.68457	159.777
7085-03-01	173.97	7085-03-01	151.586	7085-03-01	148.834	7085-03-01	139.843	7085-03-01	140.086	7085-03-01	143.522	7085-03-01	148.754	7085-03-01	74.231	7085-03-01	155.85	7085-03-01	113.548	7085-03-01	189.553	7085-03-01	170.514	7085-03-01	100.013	7085-03-01	159.263	7085-03-01	163.896	7085-03-01	145.4	7085-03-01	155.134	7085-03-01	140.521	3.71606	141.229	3.71606	184.459	3.71606	147.81	3.71606	170.507	3.71606	202.734	7085-03-01	115.526	7085-03-01	154.791
3.73242	168.679	3.73242	147.289	3.73242	155.264	3.73242	134.704	3.73242	148.342	3.73242	142.857	3.73242	150.637	3.73242	80.031	3.73242	152.197	3.73242	121.629	3.73242	198.737	3.73242	174.086	3.73242	104.876	3.73242	167.214	3.73242	173.92	3.73242	146.801	3.73242	143.475	3.73242	145.249	3.74004	136.874	3.74004	183.916	3.74004	142.067	3.74004	158.519	3.74004	190.168	3.73242	128.211	3.73242	147.089
3.75635	168.877	3.75635	141.067	3.75635	147.572	3.75635	136.698	3.75635	156.816	3.75635	145.044	3.75635	152.877	3.75635	82.703	3.75635	152.487	3.75635	131.43	3.75635	201.346	3.75635	179.63	3.75635	111.447	3.75635	166.216	3.75635	187.436	3.75635	152.975	3.75635	136.562	3.75635	142.422	3.76401	140.384	3.76401	176.408	3.76401	137.599	3.76401	150.142	3.76401	179.918	3.75635	139.733	3.75635	143.82
3.78027	168.79	3.78027	130.386	3.78027	147.154	3.78027	143.125	3.78027	162.818	3.78027	152.22	3.78027	154.312	3.78027	93.24	3.78027	156.326	3.78027	141.5	3.78027	196.502	3.78027	186.021	3.78027	112.437	3.78027	168.91	3.78027	193.024	3.78027	159.142	3.78027	129.379	3.78027	135.067	3.78799	144.324	3.78799	163.524	3.78799	138.404	3.78799	145.547	3.78799	167.759	3.78027	145.205	3.78027	142.554
8042-03-01	168.614	8042-03-01	121.456	8042-03-01	148.892	8042-03-01	153.92	8042-03-01	164.3	8042-03-01	163.18	8042-03-01	155.2	8042-03-01	101.649	8042-03-01	161.352	8042-03-01	143.796	8042-03-01	194.918	8042-03-01	192.316	8042-03-01	115.017	8042-03-01	178.728	8042-03-01	196.071	8042-03-01	154.759	8042-03-01	132.309	8042-03-01	129.474	3.81196	150.485	3.81196	151.02	3.81196	143.357	3.81196	140.113	3.81196	151.443	8042-03-01	148.393	8042-03-01	145.203
3.82812	167.714	3.82812	117.3	3.82812	153.779	3.82812	156.224	3.82812	158.954	3.82812	168.937	3.82812	156.695	3.82812	105.975	3.82812	164.713	3.82812	138.712	3.82812	195.787	3.82812	188.813	3.82812	112.176	3.82812	186.431	3.82812	188.993	3.82812	143.938	3.82812	142.996	3.82812	132.133	3.83594	159.692	3.83594	144.267	3.83594	157.269	3.83594	141.743	3.83594	139.343	3.82812	150.556	3.82812	141.684
3.85205	158.623	3.85205	111.105	3.85205	165.384	3.85205	156.603	3.85205	158.358	3.85205	165.082	3.85205	161.725	3.85205	106.713	3.85205	165.574	3.85205	131.272	3.85205	189.26	3.85205	184.049	3.85205	116.905	3.85205	187.92	3.85205	183.795	3.85205	139.235	3.85205	157.046	3.85205	140.711	3.85991	172.343	3.85991	138.929	3.85991	164.53	3.85991	142.214	3.85991	133.056	3.85205	145.762	3.85205	137.98
3.87598	151.335	3.87598	109.399	3.87598	170.809	3.87598	160.166	3.87598	158.101	3.87598	162.746	3.87598	159.332	3.87598	105.877	3.87598	162.228	3.87598	126.041	3.87598	186.504	3.87598	182.051	3.87598	118.612	3.87598	184.878	3.87598	176.345	3.87598	138.384	3.87598	171.257	3.87598	148.551	3.88389	184.52	3.88389	138.394	3.88389	168.516	3.88389	145.333	3.88389	138.632	3.87598	145.947	3.87598	130.972
8999-03-01	147.33	8999-03-01	108.662	8999-03-01	167.35	8999-03-01	160.9	8999-03-01	162.439	8999-03-01	164.869	8999-03-01	142.872	8999-03-01	99.975	8999-03-01	159.095	8999-03-01	119.163	8999-03-01	188.965	8999-03-01	188.322	8999-03-01	114.814	8999-03-01	183.127	8999-03-01	164.299	8999-03-01	134.887	8999-03-01	184.448	8999-03-01	159.673	3.90786	194.505	3.90786	144.183	3.90786	171.927	3.90786	153.618	3.90786	142.848	8999-03-01	144.269	8999-03-01	127.725
3.92383	150.203	3.92383	108.585	3.92383	158.156	3.92383	160.868	3.92383	164.828	3.92383	165.52	3.92383	140.027	3.92383	94.027	3.92383	146.698	3.92383	112.628	3.92383	187.539	3.92383	201.579	3.92383	113.426	3.92383	188.527	3.92383	160.527	3.92383	135.229	3.92383	185.529	3.92383	166.993	3.93184	200.371	3.93184	145.217	3.93184	174.386	3.93184	162.6	3.93184	147.618	3.92383	142.307	3.92383	131.001
3.94775	159.914	3.94775	111.08	3.94775	150.556	3.94775	158.504	3.94775	174.695	3.94775	166.944	3.94775	146.928	3.94775	95.31	3.94775	137.291	3.94775	105.398	3.94775	182.743	3.94775	199.314	3.94775	109.895	3.94775	190.172	3.94775	161.33	3.94775	132.721	3.94775	177.034	3.94775	168.476	3.95581	188.118	3.95581	145.88	3.95581	177.493	3.95581	174.063	3.95581	158.31	3.94775	146.971	3.94775	138.718
3.97168	173.916	3.97168	116.472	3.97168	149.1	3.97168	159.78	3.97168	180.489	3.97168	168.06	3.97168	153.623	3.97168	102.179	3.97168	127.428	3.97168	99.026	3.97168	172.769	3.97168	191.346	3.97168	107.19	3.97168	190.179	3.97168	165.217	3.97168	121.006	3.97168	169.617	3.97168	172.382	3.97979	178.946	3.97979	149.133	3.97979	182.137	3.97979	189.803	3.97979	163.035	3.97168	149.316	3.97168	135.636
3.99561	181.113	3.99561	124.374	3.99561	150.389	3.99561	165.913	3.99561	185.983	3.99561	167.457	3.99561	164.934	3.99561	110.131	3.99561	118.526	3.99561	99.875	3.99561	165.936	3.99561	187.433	3.99561	107.718	3.99561	186.359	3.99561	179.503	3.99561	113.36	3.99561	165.764	3.99561	180.695	4.00376	177.621	4.00376	150.435	4.00376	189.467	4.00376	204.125	4.00376	163.547	3.99561	154.709	3.99561	125.92
4.01953	186.733	4.01953	130.194	4.01953	151.026	4.01953	170.383	4.01953	189.6	4.01953	168.743	4.01953	175.383	4.01953	115.875	4.01953	115.291	4.01953	100.544	4.01953	160.021	4.01953	187.74	4.01953	108.957	4.01953	179.617	4.01953	193.938	4.01953	120.314	4.01953	164.625	4.01953	193.919	4.02773	182.621	4.02773	147.716	4.02773	189.693	4.02773	216.145	4.02773	159.219	4.01953	156.536	4.01953	124.644
4.04346	193.071	4.04346	136.198	4.04346	146.506	4.04346	166.548	4.04346	179.174	4.04346	156.13	4.04346	183.599	4.04346	113.609	4.04346	117.916	4.04346	108.637	4.04346	155.215	4.04346	181.198	4.04346	105.518	4.04346	174.272	4.04346	203.961	4.04346	128.477	4.04346	163.587	4.04346	199.378	4.05171	194.82	4.05171	148.192	4.05171	179.73	4.05171	219.469	4.05171	148.149	4.04346	159.917	4.04346	118.62
4.06738	192.455	4.06738	138.855	4.06738	150.607	4.06738	157.958	4.06738	166.866	4.06738	140.507	4.06738	189.521	4.06738	116.467	4.06738	123.197	4.06738	120.101	4.06738	150.321	4.06738	171.808	4.06738	102.521	4.06738	172.556	4.06738	209.458	4.06738	129.829	4.06738	163.829	4.06738	201.943	4.07568	209.74	4.07568	151.509	4.07568	166.989	4.07568	215.49			4.06738	165.07	4.06738	116.54
4.09131	191.559			4.09131	149.21	4.09131	149.286	4.09131	158.844	4.09131	131.011	4.09131	195.09	4.09131	124.089	4.09131	124.118	4.09131	132.799	4.09131	141.988	4.09131	160.969	4.09131	102.995	4.09131	175.114	4.09131	205.725	4.09131	122.353	4.09131	168.579	4.09131	204.205	4.09966	214.974	4.09966	149.175	4.09966	165.15	4.09966	219.747			4.09131	169.572	4.09131	118.001
4.11523	184.937			4.11523	153.927	4.11523	139.398	4.11523	159.638	4.11523	130.374	4.11523	214.285	4.11523	130.643	4.11523	127.656	4.11523	145.925	4.11523	137.218	4.11523	152.35	4.11523	99.805	4.11523	173.738	4.11523	190.459	4.11523	110.48	4.11523	176.223	4.11523	199.389	4.12363	218.949	4.12363	140.813	4.12363	166.513	4.12363	227.035			4.11523	166.789	4.11523	121.213
4.13916	178.775			4.13916	161.515	4.13916	133.174	4.13916	162.35	4.13916	131.914	4.13916	218.507	4.13916	131.767	4.13916	127.336	4.13916	145.78	4.13916	126.985	4.13916	142.166	4.13916	102.285	4.13916	166.779	4.13916	180.764	4.13916	101.623	4.13916	181.264	4.13916	194.421	4.14761	213.163	4.14761	135.545	4.14761	173.099	4.14761	221.87			4.13916	157.311	4.13916	124.04
4.16309	178.827			4.16309	167.635	4.16309	136.103	4.16309	162.471	4.16309	139.593	4.16309	203.119	4.16309	130.248	4.16309	127.021	4.16309	145.473	4.16309	120.331	4.16309	138.328	4.16309	109.424	4.16309	156.763	4.16309	167.581	4.16309	99.826	4.16309	184.304	4.16309	185.907	4.17158	190.585	4.17158	123.548	4.17158	175.327	4.17158	211.938			4.16309	143.795	4.16309	125.818
4.18701	170.973			4.18701	168.086	4.18701	141.995	4.18701	168.03	4.18701	150.613	4.18701	190.997	4.18701	134.812	4.18701	127.819	4.18701	145.716	4.18701	116.207	4.18701	133.976	4.18701	116.428	4.18701	146.424	4.18701	150.783	4.18701	101.262	4.18701	178.914	4.18701	179.916	4.19556	164.193	4.19556	119.649	4.19556	176.938	4.19556	202.728			4.18701	129.321	4.18701	131.329
4.21094	166.971			4.21094	168.302	4.21094	148.505	4.21094	170.47	4.21094	156.004	4.21094	183.624	4.21094	142.04	4.21094	125.149	4.21094	143.431	4.21094	112.923	4.21094	125.544	4.21094	115.547	4.21094	145.142	4.21094	130.769	4.21094	107.472	4.21094	175.37	4.21094	164.371	4.21953	140.382	4.21953	124.671	4.21953	187.94	4.21953	189.084			4.21094	127.465	4.21094	131.212
4.23486	157.251			4.23486	160.452	4.23486	158.141	4.23486	172.63	4.23486	151.282	4.23486	188.909	4.23486	153.712	4.23486	118.487	4.23486	140.075	4.23486	114.054	4.23486	121.981	4.23486	116.288	4.23486	151.471	4.23486	114.464	4.23486	113.334	4.23486	172.147	4.23486	146.18	4.24351	129.743	4.24351	127.75	4.24351	190.053	4.24351	179.469			4.23486	138.449	4.23486	132.728
4.25879	152.349			4.25879	157.634	4.25879	172.575	4.25879	184.481	4.25879	159.885	4.25879	191.939	4.25879	156.112	4.25879	114.164	4.25879	139.827	4.25879	117.791	4.25879	127.502	4.25879	119.973	4.25879	160.448	4.25879	106.605	4.25879	121.787	4.25879	166.176	4.25879	133.296	4.26748	121.923	4.26748	120.268	4.26748	196.686	4.26748	167.41			4.25879	147.834	4.25879	135.276
4.28271	156.141			4.28271	154.5	4.28271	188.727	4.28271	200.287	4.28271	175.53	4.28271	192.156	4.28271	153.317	4.28271	113.094	4.28271	136.552	4.28271	120.157	4.28271	130.116	4.28271	122.393	4.28271	168.722	4.28271	109.412	4.28271	129.377	4.28271	165.554	4.28271	126.07	4.29146	121.575	4.29146	113.818	4.29146	198.849	4.29146	153.826			4.28271	152.75	4.28271	138.515
4.30664	163.066			4.30664	159.021	4.30664	192.573	4.30664	208.126	4.30664	180.813	4.30664	188.518	4.30664	144.815	4.30664	111.275	4.30664	130.26	4.30664	119.695	4.30664	136.474	4.30664	126.341	4.30664	172.534	4.30664	108.533	4.30664	130.684	4.30664	171.864	4.30664	126.308	4.31543	119.271	4.31543	106.851	4.31543	198.173	4.31543	144.271			4.30664	162.613	4.30664	152.076
4.33057	175.887			4.33057	165.562	4.33057	195.472	4.33057	213.555	4.33057	182.382	4.33057	183.512	4.33057	146.645	4.33057	108.641	4.33057	126.102	4.33057	126.628	4.33057	143.597	4.33057	129.052	4.33057	176.359	4.33057	113.101	4.33057	129.956	4.33057	178.431	4.33057	134.266	3394-04-01	119.027	3394-04-01	102.776	3394-04-01	191.667	3394-04-01	145.521			4.33057	166.268	4.33057	164.493
4.35449	186.237			4.35449	167.65	4.35449	203.119	4.35449	212.085	4.35449	171.697	4.35449	182.707	4.35449	146.792	4.35449	103.422	4.35449	128.066	4.35449	131.931	4.35449	147.397	4.35449	127.652	4.35449	172.501	4.35449	117.75	4.35449	139.214	4.35449	179.334	4.35449	145.378	4.36338	120.79	4.36338	102.477	4.36338	181.635	4.36338	154.222			4.35449	167.92	4.35449	170.448
4.37842	191.226			4.37842	171.359	4.37842	217.4	4.37842	196.074	4.37842	157.95	4.37842	178.937	4.37842	153.107	4.37842	98.45	4.37842	129.887	4.37842	133.677	4.37842	151.706	4.37842	122.118	4.37842	174.353	4.37842	119.391	4.37842	154.773	4.37842	175.204	4.37842	155.535	4.38735	117.962	4.38735	106.253	4.38735	173.836	4.38735	163.131			4.37842	181.58	4.37842	164.627
4.40234	189.886			4.40234	174.991	4.40234	237.343	4.40234	184.21	4.40234	144.439	4.40234	173.927	4.40234	162.343	4.40234	100.468	4.40234	128.601	4.40234	133.464	4.40234	155.97	4.40234	118.933	4.40234	168.297	4.40234	113.533	4.40234	169.421	4.40234	159.521	4.40234	156.466	4.41133	120.625	4.41133	110.743	4.41133	163.917	4.41133	165.917			4.40234	193.929	4.40234	161.913
4.42627	183.969			4.42627	177.926	4.42627	242.82	4.42627	171.505	4.42627	139.989	4.42627	166.015	4.42627	170.398	4.42627	100.337	4.42627	123.302	4.42627	131.852	4.42627	151.537	4.42627	120.946	4.42627	159.25	4.42627	108.786	4.42627	175.512	4.42627	142.954	4.42627	151.656	4353-04-01	127.967	4353-04-01	118.241	4353-04-01	153.823	4353-04-01	172.992			4.42627	192.01	4.42627	163.46
4502-04-01	177.472			4502-04-01	177.656	4502-04-01	243.394	4502-04-01	159.75	4502-04-01	140.62	4502-04-01	164.759	4502-04-01	182.914	4502-04-01	93.993	4502-04-01	117.198	4502-04-01	125.215	4502-04-01	141.114	4502-04-01	125.091	4502-04-01	151.674	4502-04-01	105.373	4502-04-01	188.569	4502-04-01	125.545	4502-04-01	153.575	4.45928	129.195	4.45928	123.347	4.45928	150.468	4.45928	179.432			4502-04-01	192.708	4502-04-01	160.527
4.47412	179.826			4.47412	180.665	4.47412	243.571	4.47412	158.945	4.47412	145.863	4.47412	175.369	4.47412	186.521	4.47412	92.251	4.47412	108.417	4.47412	116.039	4.47412	127.681	4.47412	137.517	4.47412	141.348	4.47412	104.348	4.47412	191.69	4.47412	117.312	4.47412	150.356	4.48325	127.521	4.48325	126.479	4.48325	160.729	4.48325	174.617			4.47412	192.684	4.47412	151.866
4.49805	178.666			4.49805	187.728	4.49805	239.698	4.49805	168.07	4.49805	151.687	4.49805	186.471	4.49805	185.14	4.49805	91.968	4.49805	97.985	4.49805	116.599	4.49805	118.019	4.49805	144.357	4.49805	133.345	4.49805	108.943	4.49805	181.644	4.49805	113.346	4.49805	140.742	4.50723	120.629			4.50723	173.133	4.50723	169.459			4.49805	192.621	4.49805	151.514
4.52197	177.749			4.52197	201.314	4.52197	234.627	4.52197	176.506	4.52197	146.026	4.52197	191.46	4.52197	184.622	4.52197	90.824	4.52197	93.887	4.52197	125.129	4.52197	122.869	4.52197	150.457	4.52197	126.352	4.52197	110.665	4.52197	167.14	4.52197	115.4	4.52197	122.265	5312-04-01	122.839			5312-04-01	175.662	5312-04-01	166.357			4.52197	184.258	4.52197	150.618
5459-04-01	174.546			5459-04-01	208.845	5459-04-01	226.405	5459-04-01	179.73	5459-04-01	136.077	5459-04-01	199.347	5459-04-01	182.953	5459-04-01	90.098	5459-04-01	94.666	5459-04-01	142.421	5459-04-01	129.466	5459-04-01	152.72	5459-04-01	124.141	5459-04-01	114.438	5459-04-01	163.308			5459-04-01	116.296	4.55518	135.214			4.55518	173.912	4.55518	163.164			5459-04-01	175.093	5459-04-01	157.527
4.56982	171.546			4.56982	209.945	4.56982	221.383	4.56982	179.764	4.56982	138.662	4.56982	205.281	4.56982	186.914	4.56982	88.164	4.56982	100.117	4.56982	158.971	4.56982	136.462	4.56982	147.774	4.56982	117.6	4.56982	121.302	4.56982	163.501			4.56982	122.241	4.57915	138.993			4.57915	176.351	4.57915	165.074			4.56982	166.42	4.56982	162.023
				4.59375	199.983	4.59375	209.475	4.59375	178.81	4.59375	138.744	4.59375	198.25	4.59375	179.223	4.59375	94.677	4.59375	104.11	4.59375	168.457	4.59375	141.428	4.59375	143.896	4.59375	118.995	4.59375	125.096	4.59375	168.95			4.59375	130.228	4.60313	143.962			4.60313	175.898	4.60313	171.923			4.59375	155.648	4.59375	154.993
				4.61768	185.198	4.61768	187.76	4.61768	178.183	4.61768	143.128	4.61768	184.627	4.61768	173.196	4.61768	100.829	4.61768	108.771	4.61768	177.089	4.61768	139.295	4.61768	136.698	4.61768	111.341	4.61768	129.472	4.61768	174.258			4.61768	125.343	6271-04-01	145.388			6271-04-01	173.161	6271-04-01	163.924			4.61768	140.7	4.61768	148.302
				6416-04-01	173.053	6416-04-01	166.781	6416-04-01	163.791	6416-04-01	144.713	6416-04-01	163.995	6416-04-01	168.748	6416-04-01	107.033	6416-04-01	118.873	6416-04-01	171.564	6416-04-01	129.204	6416-04-01	134.605	6416-04-01	104.142	6416-04-01	131.532	6416-04-01	171.778			6416-04-01	119.626	4.65107	147.566			4.65107	174.093	4.65107	150.613			6416-04-01	126.344	6416-04-01	147.761
				4.66553	164.932	4.66553	155.269	4.66553	146.554	4.66553	141.134	4.66553	152.194	4.66553	155.027	4.66553	105.585	4.66553	121.054	4.66553	165.117	4.66553	121.138	4.66553	136.669	4.66553	98.59	4.66553	135.236	4.66553	173.361			4.66553	121.571	4.67505	146.615			4.67505	178.516	4.67505	145.352			4.66553	118.946	4.66553	147.409
				4.68945	157.05	4.68945	147.166	4.68945	130.634	4.68945	143.438	4.68945	152.396	4.68945	140.346	4.68945	105.771	4.68945	120.99	4.68945	165.446	4.68945	123.592	4.68945	133.797	4.68945	99.322	4.68945	138.463	4.68945	185.66			4.68945	128.88	4.69902	137.396			4.69902	183.259	4.69902	137.451			4.68945	117.577	4.68945	142.403
				4.71338	140.126	4.71338	134.414	4.71338	119.364	4.71338	154.051	4.71338	162.301	4.71338	133.416	4.71338	104.136	4.71338	120.639	4.71338	170.584	4.71338	137.535	4.71338	133.024	4.71338	101.05	4.71338	135.827	4.71338	195.287			4.71338	140.795	4.723	133.38			4.723	182.842	4.723	131.674			4.71338	127.392	4.71338	138.373
				7373-04-01	136.403	7373-04-01	132.467	7373-04-01	118.145	7373-04-01	158.964	7373-04-01	181.97	7373-04-01	130.975	7373-04-01	105.713	7373-04-01	118.2	7373-04-01	178.992	7373-04-01	141.639	7373-04-01	124.381	7373-04-01	100.999	7373-04-01	139.507	7373-04-01	200.519			7373-04-01	147.905	4.74697	132.241			4.74697	185.733	4.74697	118.231			7373-04-01	140.008	7373-04-01	140.133
				4.76123	139.292	4.76123	133.291	4.76123	121.73	4.76123	164.162	4.76123	196.403	4.76123	136.245	4.76123	108.744	4.76123	116.042	4.76123	185.945	4.76123	142.525	4.76123	113.541	4.76123	93.32	4.76123	147.111	4.76123	197.129			4.76123	147.375	4.77095	133.09			4.77095	197.898	4.77095	106.237			4.76123	145.864	4.76123	129.909
				4.78516	146.4	4.78516	141.145	4.78516	128.074	4.78516	167.706	4.78516	200.226	4.78516	141.904	4.78516	110.775	4.78516	115.615	4.78516	181.224	4.78516	137.758	4.78516	103.32	4.78516	85.127	4.78516	156.045	4.78516	191.337			4.78516	153.073	4.79492	123.845			4.79492	210.26	4.79492	101.476			4.78516	139.606	4.78516	120.274
				4.80908	158.628	4.80908	157.024	4.80908	134.277	4.80908	172.045	4.80908	198.849	4.80908	141.962	4.80908	119.303	4.80908	118.702	4.80908	174.602	4.80908	139.196	4.80908	99.919	4.80908	81.106	4.80908	159.928	4.80908	183.905			4.80908	159.008	8189-04-01	112.874			8189-04-01	209.802	8189-04-01	100.443			4.80908	136.885
				4.83301	163.754	4.83301	168.562	4.83301	143.94	4.83301	168.351	4.83301	201.128	4.83301	136.602	4.83301	122.163	4.83301	116.746	4.83301	162.072	4.83301	142.224	4.83301	99.719	4.83301	87.045	4.83301	156.127	4.83301	171.66			4.83301	164.463	4.84287	113.71			4.84287	199.683	4.84287	106.763			4.83301	135.902
				4.85693	166.552	4.85693	166.811	4.85693	150.059	4.85693	162.565	4.85693	202.157	4.85693	132.449	4.85693	125.173	4.85693	110.662	4.85693	151.432	4.85693	144.871	4.85693	96.301	4.85693	97.499	4.85693	157.127	4.85693	161.066			4.85693	170.448	4.86685	123.357			4.86685	193.404	4.86685	116.845			4.85693	135.684
				4.88086	169.1	4.88086	161.642	4.88086	148.862	4.88086	159.245	4.88086	199.984	4.88086	132.84	4.88086	125.464	4.88086	107.573	4.88086	145.325	4.88086	150.104	4.88086	101.666	4.88086	107.073	4.88086	152.92	4.88086	153.29			4.88086	172.489	4.89082	134.222			4.89082	169.221	4.89082	128.133			4.88086	136.328
				4.90479	169.982	4.90479	145.86	4.90479	141.986	4.90479	153.935	4.90479	194.861	4.90479	138.378	4.90479	119.926	4.90479	105.168	4.90479	141.669	4.90479	159.196	4.90479	114.752	4.90479	115.637	4.90479	143.777	4.90479	145.032			4.90479	171.161	4.91479	141.18			4.91479	160.602	4.91479	138.84			4.90479	133.097
				4.92871	165.383	4.92871	145.736	4.92871	130.419	4.92871	148.872	4.92871	190.863	4.92871	155.697	4.92871	116.556	4.92871	107.424	4.92871	132.989	4.92871	166.666	4.92871	134.302	4.92871	121.698	4.92871	138.159	4.92871	136.619			4.92871	175.368	4.93877	150.642			4.93877	150.336	4.93877	150.621			4.92871	131.47
				4.95264	159.215	4.95264	154.914	4.95264	124.13	4.95264	146.121	4.95264	188.266	4.95264	169.64	4.95264	111.357	4.95264	110.354	4.95264	119.563	4.95264	164.026	4.95264	146.076	4.95264	126.344	4.95264	125.853	4.95264	134.122			4.95264	172.882	4.96274	155.923			4.96274	157.107	4.96274	150.808			4.95264	135.115
				4.97656	157.305	4.97656	163.835	4.97656	121.06	4.97656	141.949	4.97656	187.188	4.97656	177.029	4.97656	103.25	4.97656	109.916	4.97656	112.013	4.97656	159.635	4.97656	147.892	4.97656	126.606	4.97656	110.339	4.97656	136.675			4.97656	169.449	4.98672	158.398			4.98672	165.596	4.98672	149.731			4.97656	142.553
				5.00049	156.115	5.00049	165.254	5.00049	121.207	5.00049	130.941	5.00049	179.485	5.00049	175.794	5.00049	94.662	5.00049	100.815	5.00049	120.178	5.00049	158.263	5.00049	150.909	5.00049	124.651	5.00049	107.356	5.00049	143.213			5.00049	176.97	5.01069	155.249			5.01069	166.378	5.01069	149.976			5.00049	148.799
				5.02441	154.537	5.02441	161.427	5.02441	114.848	5.02441	127.366	5.02441	174.168	5.02441	166.01	5.02441	94.893	5.02441	99.919	5.02441	132.198	5.02441	154.336	5.02441	156.102	5.02441	122.936	5.02441	114.872	5.02441	141.163			5.02441	175.893	5.03467	147.584			5.03467	164.98	5.03467	147.361			5.02441	156.827
				5.04834	149.729	5.04834	154.943	5.04834	115.934	5.04834	131.071	5.04834	171.311	5.04834	143.184	5.04834	98.259	5.04834	103.807	5.04834	140.3	5.04834	148.647	5.04834	152.263	5.04834	118.076	5.04834	119.634	5.04834	136.113			5.04834	172.872	5.05864	146.118			5.05864	165.992	5.05864	140.47			5.04834	160.925
				5.07227	141.761	5.07227	151.4	5.07227	125.815	5.07227	137.434	5.07227	162.302	5.07227	124.905	5.07227	100.348	5.07227	108.981	5.07227	145.88	5.07227	147.9	5.07227	139.553	5.07227	112.749	5.07227	115.805	5.07227	130.688			5.07227	167.57					5.08262	168.163	5.08262	136.1			5.07227	161.399
				5.09619	132.854	5.09619	144.073	5.09619	128.462	5.09619	139.791	5.09619	155.041	5.09619	113.343	5.09619	105.262	5.09619	113.526	5.09619	148.015	5.09619	146.325	5.09619	129.091	5.09619	108.264	5.09619	116.87	5.09619	122.485			5.09619	162.465					5.10659	170.5	5.10659	133.246			5.09619	150.941
				5.12012	124.205	5.12012	141.67	5.12012	132.412	5.12012	138.161	5.12012	152.652	5.12012	109.031	5.12012	105.555	5.12012	117.37	5.12012	144.707	5.12012	151.79	5.12012	129.946	5.12012	111.666			5.12012	117.396			5.12012	153.897					5.13057	168.317	5.13057	126.186			5.12012	133.41
				5.14404	115.802	5.14404	149.675	5.14404	136.124	5.14404	139.941	5.14404	158.429	5.14404	107.242	5.14404	102.009	5.14404	128.874	5.14404	142.698	5.14404	153.204	5.14404	134.094	5.14404	118.43			5.14404	117.548			5.14404	144.449					5.15454	171.492	5.15454	121.34			5.14404	122.28
				5.16797	110.555	5.16797	162.207	5.16797	129.706	5.16797	140.42	5.16797	161.572	5.16797	107.192	5.16797	102.031	5.16797	138.766	5.16797	147.627	5.16797	148.871	5.16797	146.52	5.16797	121.433			5.16797	117.356			5.16797	137.733					5.17852	172.101					5.16797	116.353
				5.19189	108.891	5.19189	174.277	5.19189	125.248	5.19189	137.873	5.19189	159.89	5.19189	112.79	5.19189	105.434	5.19189	145.746					5.19189	160.33	5.19189	127.922			5.19189	118.585			5.19189	132.105					5.20249	171.78					5.19189	116.972
				5.21582	106.281	5.21582	175.923	5.21582	128.341	5.21582	132.41	5.21582	158.025	5.21582	111.134	5.21582	101.838	5.21582	149.271					5.21582	171.761	5.21582	136.218			5.21582	112.487			5.21582	132.709					5.22646	173.729					5.21582	126.956
				5.23975	103.671	5.23975	173.774	5.23975	130.93	5.23975	126.651	5.23975	149.361	5.23975	116.245	5.23975	98.998	5.23975	154.961					5.23975	170.799	5.23975	137.711			5.23975	106.592			5.23975	136.86					5.25044	169.932					5.23975	138.093
				5.26367	100.011	5.26367	164.123	5.26367	137.031	5.26367	133.467	5.26367	142.84	5.26367	120.745	5.26367	100.037	5.26367	167.924					5.26367	166.507	5.26367	143.085			5.26367	102.03			5.26367	137.457					5.27441	166.666					5.26367	150.304
				2876-05-01	100.186	2876-05-01	156.785	2876-05-01	137.101	2876-05-01	138.088	2876-05-01	133.672	2876-05-01	123.628	2876-05-01	103.602	2876-05-01	179.509					2876-05-01	166.871	2876-05-01	151.969			2876-05-01	102.898			2876-05-01	138.415					5.29839	170.178					2876-05-01	157.767
				5.31152	96.65	5.31152	154.249	5.31152	137.405	5.31152	135.8	5.31152	136.492	5.31152	128.302	5.31152	111.932	5.31152	183.433					5.31152	167.986	5.31152	159.633			5.31152	105.771			5.31152	142.396					5.32236	176.807					5.31152	151.799
				5.33545	86.706	5.33545	151.03	5.33545	139.926	5.33545	135.163	5.33545	141.415	5.33545	132.16	5.33545	117.334	5.33545	179.9					5.33545	160.578	5.33545	155.778			5.33545	109.22			5.33545	143.326					5.34634	183.068					5.33545	143.869
				5.35938	79.381	5.35938	145.472	5.35938	138.622	5.35938	135.327	5.35938	137.913	5.35938	136.97	5.35938	119.078	5.35938	168.728					5.35938	148.602					5.35938	107.538			5.35938	143.162					5.37031	192.202					5.35938	136.076
				3833-05-01	78.248	3833-05-01	142.396	3833-05-01	130.888	3833-05-01	131.259	3833-05-01	139.936	3833-05-01	135.417	3833-05-01	115.861	3833-05-01	152.066					3833-05-01	133.181					3833-05-01	107.618			3833-05-01	143.311					5.39429	207.945					3833-05-01	140.318
				5.40723	79.068	5.40723	149.77	5.40723	135.888	5.40723	126.391	5.40723	146.653	5.40723	138.42	5.40723	110.734	5.40723	140.902					5.40723	128.824					5.40723	108.264			5.40723	139.724					5.41826	214.465					5.40723	147.834
				5.43115	80.755	5.43115	152.646	5.43115	147.216	5.43115	121.263	5.43115	154.407	5.43115	137.509	5.43115	111.027	5.43115	132.196					5.43115	135.372					5.43115	104.179			5.43115	136.837											5.43115	155.14
				5.45508	81.818	5.45508	159.417	5.45508	150.365			5.45508	157.257	5.45508	133.693	5.45508	104.632	5.45508	137.456					5.45508	134.439					5.45508	108.128			5.45508	140.124											5.45508	157.138
				5.479	85.573	5.479	171.958	5.479	148.598			5.479	153.243	5.479	128.214	5.479	94.717	5.479	151.402					5.479	128.065					5.479	111.473			5.479	149.234											5.479	159.674
				5.50293	91.888	5.50293	181.384	5.50293	153.745			5.50293	141.299	5.50293	124.745	5.50293	89.565	5.50293	167.528					5.50293	127.619					5.50293	106.585			5.50293	156.493											5.50293	160.161
				5.52686	98.33	5.52686	176.893	5.52686	164.339			5.52686	140.117	5.52686	123.311	5.52686	81.642	5.52686	184.953					5.52686	128.015					5.52686	99.377			5.52686	152.988											5.52686	157.884
				5.55078	106.834	5.55078	176.552	5.55078	174.497			5.55078	146.922	5.55078	118.12	5.55078	84.956	5.55078	196.671					5.55078	128.367					5.55078	93.268			5.55078	153.942											5.55078	150.704
				5.57471	115.636	5.57471	171.503	5.57471	174.673			5.57471	151.456	5.57471	112.579	5.57471	87.094	5.57471	204.983					5.57471	133.41					5.57471	91.648			5.57471	155.84											5.57471	142.371
				5.59863	121.511	5.59863	165.286	5.59863	170.22			5.59863	151.315			5.59863	86.003	5.59863	200.128					5.59863	138.882					5.59863	92.048			5.59863	155.537											5.59863	125.476
				5.62256	123.114	5.62256	156.07	5.62256	166.473			5.62256	146.821					5.62256	191.312					5.62256	142.8					5.62256	90.517			5.62256	157.534											5.62256	124.105
				5.64648	123.869	5.64648	151.47	5.64648	167.127			5.64648	143.511					5.64648	185.267					5.64648	145.508					5.64648	91.195			5.64648	154.584											5.64648	133.56
				5.67041	130.94	5.67041	140.837	5.67041	171.376			5.67041	147.853					5.67041	177.527					5.67041	143.208					5.67041	89.027			5.67041	154.312											5.67041	142.371
				5.69434	136.054	5.69434	136.196	5.69434	168.235			5.69434	155.57					5.69434	172.701					5.69434	141.438					5.69434	84.663			5.69434	154.241											5.69434	147.714
				5.71826	139.046	5.71826	143.861	5.71826	168.071			5.71826	160.999					5.71826	170.356					5.71826	135.634					5.71826	83.457			5.71826	154.803											5.71826	149.107
				5.74219	139.152	5.74219	150.768	5.74219	169.527			5.74219	161.029					5.74219	166.516					5.74219	128.569					5.74219	84.104			5.74219	159.731											5.74219	144.922
				5.76611	141.563	5.76611	158.366	5.76611	161.084			5.76611	161.482					5.76611	163.046					5.76611	124.475					5.76611	83.216			5.76611	166.786											5.76611	133.26
				5.79004	147.561	5.79004	158.776	5.79004	150.175			5.79004	169.313					5.79004	161.906					5.79004	125.524					5.79004	82.943			5.79004	170.224											5.79004	127.979
				5.81396	151.603	5.81396	161.51	5.81396	138.475			5.81396	174.678					5.81396	150.477					5.81396	129.071					5.81396	85.309			5.81396	169.237											5.81396	116.66
				5.83789	157.198			5.83789	121.106			5.83789	163.763					5.83789	132.273					5.83789	138.776					5.83789	86.367			5.83789	170.106											5.83789	105.576
				5.86182	161.327							5.86182	152.355					5.86182	123.932					5.86182	136.818					5.86182	90.072			5.86182	165.6											5.86182	97.414
				5.88574	159.788							5.88574	152.383					5.88574	116.45					5.88574	138.977					5.88574	96.25			5.88574	159.89											5.88574	95.594
				5.90967	157.949							5.90967	156.482					5.90967	115.585					5.90967	145.434					5.90967	98.957			5.90967	158.678											5.90967	99.117
				5.93359	161.233							5.93359	155.078					5.93359	112.11					5.93359	144.148					5.93359	99.09			5.93359	163.211											5.93359	107.003
				5.95752	164.695							5.95752	153.932					5.95752	102.164					5.95752	144.145					5.95752	96.165			5.95752	167.387											5.95752	115.797
				5.98145	158.956							5.98145	154.567					5.98145	99.624					5.98145	145.407					5.98145	92.918			5.98145	167.003											5.98145	117.624
				6.00537	141.61							6.00537	152.229					6.00537	100.574					6.00537	151.631					6.00537	91.243			6.00537	161.919											6.00537	116.173
				6.0293	125.765							6.0293	147.095					6.0293	104.587					6.0293	153.942					6.0293	95.299			6.0293	161.545
				6.05322	117.305							6.05322	138.894					6.05322	108.153					6.05322	152.747					6.05322	100.462			6.05322	160.061
				6.07715	120.098							6.07715	135.684					6.07715	108.564					6.07715	156.227					6.07715	101.824			6.07715	157.924
				6.10107	130.024							6.10107	137.563					6.10107	104.086					6.10107	158.171					6.10107	103.562
																		6.125	94.442					6.125	160.233					6.125	104.521
																		6.14893	91.529					6.14893	150.667					6.14893	103.903
																		6.17285	89.603					6.17285	141.683					6.17285	104.849
																		6.19678	92.383					6.19678	142.343					6.19678	105.08
																		2207-06-01	93.094					2207-06-01	147.319					2207-06-01	100.084
																		6.24463	94.595					6.24463	143.988					6.24463	97.79
																		6.26855	99.446					6.26855	143.159					6.26855	96.34
																		6.29248	106.297					6.29248	150.395					6.29248	96.261
																		6.31641	113.28					6.31641	169.962					6.31641	98.108
																		6.34033	116.88					6.34033	188.272					6.34033	97.564
																		6.36426	117.983					6.36426	189.269					6.36426	104.569
																		6.38818	117.484					6.38818	183.357
																		6.41211	117.541					6.41211	177.394
																		6.43604	117.791					6.43604	165.515
																		6.45996	120.588					6.45996	152.582
																		6.48389	126.558					6.48389	140.546
																		6.50781	130.167					6.50781	121.776
																		6.53174	128.662					6.53174	105.229
																		6.55566	132.225					6.55566	100.441
																		6.57959	133.697					6.57959	100.282
																		6.60352	129.604					6.60352	96.158
																		6.62744	129.191					6.62744	88.594
																		6.65137	131.622					6.65137	84.832
																		6.67529	136.28					6.67529	80.843
																		6.69922	138.988					6.69922	83.408
																		6.72314	142.847					6.72314	90.457
																		6.74707	142.718					6.74707	96.699
																		6.771	134.659					6.771	103.559
																		6.79492	130.511					6.79492	102.06
																		6.81885	124.231					6.81885	103.767
																		6.84277	121.527					6.84277	107.019
																		8667-06-01	121.963					8667-06-01	109.441
																		6.89062	127.33					6.89062	106.381
																		6.91455	130.452					6.91455	96.918
																		6.93848	134.595					6.93848	90.99
																		9624-06-01	137.457					9624-06-01	93.031
																		6.98633	137.729					6.98633	90.241
																		7.01025	140.847					7.01025	90.33
																		7.03418	150.862					7.03418	94.447
																		7.05811	158.026					7.05811	100.074
																		7.08203	163.069					7.08203	100.197
																		7.10596	166.822					7.10596	101.141
																		7.12988	164.218					7.12988	98.58
																		7.15381	152.819					7.15381	97.811
																		7.17773	144.936					7.17773	93.866
																		7.20166	142.559					7.20166	83.708
																		7.22559	134.737					7.22559	72.281
																		7.24951	130.627					7.24951	65.341
																		7.27344	128.418					7.27344	60.886
																		7.29736	132.859					7.29736	60.87
																		7.32129	141.983					7.32129	65.062
																		7.34521	145.121					7.34521	64.428
																		7.36914	148.797					7.36914	65.273
																		7.39307	156.732					7.39307	63.91
																		7.41699	160.972					7.41699	65.506
																		7.44092	160.003					7.44092	69.694
																		7.46484	150.471					7.46484	72.645
																		7.48877	142.769					7.48877	71.882
																		5127-07-01	143.284					5127-07-01	71.489
																		7.53662	143.873					7.53662	72.14
																		7.56055	146.949					7.56055	76.55
																		7.58447	148.788					7.58447	82.684
																								6084-07-01	86.611
																								7.63232	86.081
																								7.65625	84.915
																								7.68018	88.741
																								7041-07-01	94.344
																								7.72803	94.146
																								7.75195	97.424
																								7.77588	105.207
																								7998-07-01	112.676
																								7.82373	119.721
																								7.84766	130.499
																								7.87158	136.477
																								7.89551	138.863
																								7.91943	133.865
																								7.94336	132.283
																								7.96729	131.236
																								7.99121	126.039
																								8.01514	128.484
																								8.03906	131.406
																								8.06299	137.646
																								8.08691	136.281
																								8.11084	130.482
																								8.13477	127.402
																								8.15869	129.421
																								8.18262	129.431
																								8.20654	129.555
																								8.23047	131.268
																								8.25439	135.276
																								8.27832	142.959
																								8.30225	149.816
																								8.32617	152.752
																								3501-08-01	156.84
																								8.37402	160.002
																								8.39795	149.009
																								8.42188	141.194
																								4458-08-01	131.099
[truncated: 10 more columns]

## Sheet: Fig. 5b, LL day 4
1		2		3		4		5		6		7		8		9		10		11		12		13		14		15		16		17		18		19		20		21		22		23		24		25
length	GFP	length	GFP	length	GFP	length	GFP	length	GFP	length	GFP	length	GFP	length	GFP	length	GFP	length	GFP	length	GFP	length	GFP	length	GFP	length	GFP	length	GFP	length	GFP	length	GFP	length	GFP	length	GFP	length	GFP	length	GFP	length	GFP	length	GFP	length	GFP	length	GFP
0	102.712	0	181.278	0	99.114	0	128.814	0	106.46	0	143.432	0	120.433	0	122.088	0	105.182	0	129.989	0	112.806	0	148.086	0	127.896	0	75.544	0	147.184	0	91.916	0	82.592	0	106.576	0	100.249	0	96.347	0	139.915	0	135.866	0	111.091	0	129.244	0	155.856
0.02393	90.177	0.02393	206.294	0.02393	107.089	0.02393	154.202	0.02393	103.005	0.02393	161.13	0.02393	118.703	0.02393	131.747	0.02393	105.347	0.02393	122.401	0.02393	111.715	0.02393	154.638	0.02393	127.264	0.02393	88.33	0.02393	136.223	0.02393	84.611	0.02393	77.052	0.02393	104.449	0.02393	102.131	0.02393	103.659	0.02393	137.196	0.02393	136.216	0.02393	120.519	0.02393	121.207	0.02393	151.464
0.04785	93.908	0.04785	231.712	0.04785	109.705	0.04785	176.001	0.04785	104.17	0.04785	171.935	0.04785	110.652	0.04785	142.6	0.04785	115.883	0.04785	108.672	0.04785	122.42	0.04785	155.112	0.04785	130.87	0.04785	103.109	0.04785	125.737	0.04785	83.034	0.04785	77.404	0.04785	98.134	0.04785	104.125	0.04785	105.13	0.04785	141.203	0.04785	135.003	0.04785	129.668	0.04785	111.926	0.04785	144.25
0.07178	100.829	0.07178	237.998	0.07178	104.583	0.07178	194.674	0.07178	114.607	0.07178	179.498	0.07178	101.055	0.07178	150.577	0.07178	124.648	0.07178	101.189	0.07178	126.639	0.07178	153.393	0.07178	137.62	0.07178	117.964	0.07178	119.516	0.07178	80.65	0.07178	76.875	0.07178	100.9	0.07178	103.28	0.07178	102.894	0.07178	153.28	0.07178	131.262	0.07178	138.756	0.07178	105.38	0.07178	131.559
0.0957	100.552	0.0957	231.416	0.0957	94.349	0.0957	202.999	0.0957	122.471	0.0957	191.57	0.0957	92.1	0.0957	151.666	0.0957	131.644	0.0957	106.096	0.0957	132.506	0.0957	160.631	0.0957	148.28	0.0957	128.508	0.0957	119.04	0.0957	80.357	0.0957	82.207	0.0957	105.672	0.0957	93.305	0.0957	105.922	0.0957	162.317	0.0957	130.683	0.0957	151.121	0.0957	106.977	0.0957	118.884
0.11963	100.642	0.11963	225.411	0.11963	81.162	0.11963	210.021	0.11963	130.134	0.11963	195.691	0.11963	86.296	0.11963	152.939	0.11963	137.11	0.11963	104.565	0.11963	141.193	0.11963	166.542	0.11963	151.534	0.11963	139.238	0.11963	123.087	0.11963	84.471	0.11963	89.868	0.11963	112.374	0.11963	83.507	0.11963	116.125	0.11963	169.048	0.11963	129.776	0.11963	161.053	0.11963	113.413	0.11963	116.968
0.14355	106.582	0.14355	224.51	0.14355	72.984	0.14355	206.565	0.14355	138.486	0.14355	207.036	0.14355	91.979	0.14355	149.884	0.14355	149.054	0.14355	104.08	0.14355	148.445	0.14355	167.252	0.14355	155.129	0.14355	153.697	0.14355	127.16	0.14355	93.489	0.14355	100.246	0.14355	123.003	0.14355	76.18	0.14355	130.734	0.14355	169.635	0.14355	132.493	0.14355	173.783	0.14355	113.609	0.14355	114.406
0.16748	115.395	0.16748	220.77	0.16748	65.541	0.16748	202.261	0.16748	147.49	0.16748	217.161	0.16748	95.8	0.16748	144.393	0.16748	154.608	0.16748	109.514	0.16748	151.371	0.16748	163.996	0.16748	165.102	0.16748	168.534	0.16748	123.96	0.16748	103.245	0.16748	108.477	0.16748	127.121	0.16748	73.427	0.16748	152.57	0.16748	161.056	0.16748	143.015	0.16748	185.391	0.16748	109.115	0.16748	111.805
0.19141	125.063	0.19141	213.277	0.19141	66.827	0.19141	196.974	0.19141	150.534	0.19141	222.006	0.19141	100.895	0.19141	147.246	0.19141	145.639	0.19141	115.561	0.19141	147.726	0.19141	165.1	0.19141	178.109	0.19141	169.329	0.19141	118.28	0.19141	112.1	0.19141	115.91	0.19141	135.857	0.19141	73.799	0.19141	174.159	0.19141	148.663	0.19141	152.461	0.19141	200.073	0.19141	108.057	0.19141	110.216
0.21533	137.46	0.21533	202.907	0.21533	73.339	0.21533	200.121	0.21533	157.513	0.21533	217.262	0.21533	109.535	0.21533	154.82	0.21533	133.419	0.21533	128.718	0.21533	160.581	0.21533	160.62	0.21533	187.954	0.21533	167.35	0.21533	113.575	0.21533	117.034	0.21533	125.606	0.21533	150.571	0.21533	75.055	0.21533	190.16	0.21533	135.78	0.21533	164.104	0.21533	209.302	0.21533	111.992	0.21533	114.201
0.23926	147.018	0.23926	192.053	0.23926	80.962	0.23926	203.212	0.23926	154.842	0.23926	210.561	0.23926	120.828	0.23926	163.993	0.23926	131.123	0.23926	141.525	0.23926	166.888	0.23926	156.253	0.23926	196.242	0.23926	167.07	0.23926	110.101	0.23926	124.785	0.23926	140.728	0.23926	166.893	0.23926	77.885	0.23926	205.399	0.23926	128.869	0.23926	179.942	0.23926	216.289	0.23926	118.759	0.23926	117.803
0.26318	147.919	0.26318	182.029	0.26318	87.394	0.26318	204.283	0.26318	150.267	0.26318	205.481	0.26318	132.47	0.26318	173.177	0.26318	137.399	0.26318	150.935	0.26318	180.393	0.26318	151.669	0.26318	204.462	0.26318	166.191	0.26318	107.14	0.26318	135.707	0.26318	153.125	0.26318	185.156	0.26318	79.232	0.26318	205.341	0.26318	127.269	0.26318	177.462	0.26318	224.275	0.26318	123.592	0.26318	120.187
0.28711	146.521	0.28711	174.948	0.28711	88.493	0.28711	199.884	0.28711	152.511	0.28711	205.424	0.28711	138.316	0.28711	190.742	0.28711	150.411	0.28711	162.646	0.28711	192.013	0.28711	142.999	0.28711	211.228	0.28711	168.324	0.28711	105.973	0.28711	147.146	0.28711	164.703	0.28711	193.774	0.28711	78.536	0.28711	204.576	0.28711	128.51	0.28711	182.457	0.28711	228.443	0.28711	134.682	0.28711	130.347
0.31104	147.796	0.31104	166.712	0.31104	86.968	0.31104	194.123	0.31104	149.177	0.31104	208.17	0.31104	139.239	0.31104	199.858	0.31104	165.214	0.31104	176.444	0.31104	201.094	0.31104	139.129	0.31104	212.715	0.31104	171.347	0.31104	107.639	0.31104	154.893	0.31104	172.576	0.31104	194.799	0.31104	79.561	0.31104	202.563	0.31104	130.665	0.31104	190.059	0.31104	237.059	0.31104	146.184	0.31104	138.879
0.33496	155.765	0.33496	169.477	0.33496	86.453	0.33496	196.021	0.33496	154.805	0.33496	217.29	0.33496	140.606	0.33496	198.55	0.33496	178.647	0.33496	192.739	0.33496	214.501	0.33496	137.023	0.33496	227.021	0.33496	173.478	0.33496	109.246	0.33496	161.091	0.33496	178.594	0.33496	197.889	0.33496	86.451	0.33496	200.161	0.33496	128.994	0.33496	200.159	0.33496	241.83	0.33496	168.081	0.33496	144.219
0.35889	169.824	0.35889	167.544	0.35889	87.251	0.35889	186.369	0.35889	159.824	0.35889	224.033	0.35889	142.972	0.35889	199.554	0.35889	189.892	0.35889	213.064	0.35889	225.333	0.35889	135.965	0.35889	238.828	0.35889	176.079	0.35889	117.823	0.35889	167.85	0.35889	183.024	0.35889	201.521	0.35889	90.998	0.35889	199.445	0.35889	121.482	0.35889	202.344	0.35889	247.313	0.35889	184.907	0.35889	147.939
0.38281	191.986	0.38281	169.865	0.38281	99.929	0.38281	182.53	0.38281	159.368	0.38281	218.791	0.38281	147.728	0.38281	203.987	0.38281	193.139	0.38281	227.902	0.38281	240.327	0.38281	132.309	0.38281	249.387	0.38281	175.573	0.38281	126.528	0.38281	164.13	0.38281	192.589	0.38281	202.456	0.38281	90.464	0.38281	193.986	0.38281	115.575	0.38281	205.161	0.38281	245.932	0.38281	191.453	0.38281	153.952
0.40674	204.266	0.40674	177.408	0.40674	113.644	0.40674	179.34	0.40674	159.86	0.40674	212.156	0.40674	152.832	0.40674	211.458	0.40674	187.983	0.40674	235.334	0.40674	246.303	0.40674	135.041	0.40674	245.704	0.40674	169.185	0.40674	132.191	0.40674	163.852	0.40674	205.929	0.40674	198.47	0.40674	93.856	0.40674	193.999	0.40674	105.587	0.40674	194.954	0.40674	241.014	0.40674	209.216	0.40674	161.965
0.43066	211.188	0.43066	189.086	0.43066	127.22	0.43066	180.349	0.43066	154.636	0.43066	199.089	0.43066	153.747	0.43066	222.769	0.43066	185.921	0.43066	238.599	0.43066	243.879	0.43066	132.306	0.43066	239.83	0.43066	163.32	0.43066	133.784	0.43066	168.659	0.43066	215.105	0.43066	188.329	0.43066	100.187	0.43066	196.595	0.43066	104.948	0.43066	189.047	0.43066	237	0.43066	223.57	0.43066	161.093
0.45459	210.844	0.45459	197.203	0.45459	140.464	0.45459	180.115	0.45459	154.541	0.45459	192.78	0.45459	153.996	0.45459	226.973	0.45459	188.859	0.45459	243.152	0.45459	241.195	0.45459	125.301	0.45459	241.929	0.45459	158.662	0.45459	143.633	0.45459	173.648	0.45459	220.304	0.45459	182.655	0.45459	108.894	0.45459	207.911	0.45459	100.503	0.45459	187.225	0.45459	235.242	0.45459	231.152	0.45459	163.298
0.47852	190.199	0.47852	193.244	0.47852	161.686	0.47852	180.179	0.47852	152.58	0.47852	196.991	0.47852	163.672	0.47852	231.535	0.47852	181.648	0.47852	253.281	0.47852	227.878	0.47852	120.106	0.47852	229.781	0.47852	153.324	0.47852	162.307	0.47852	183.015	0.47852	220.622	0.47852	178.703	0.47852	129.85	0.47852	206.389	0.47852	98.728	0.47852	199.009	0.47852	240.323	0.47852	232.048	0.47852	165.951
0.50244	189.001	0.50244	196.907	0.50244	193.111	0.50244	182.326	0.50244	147.722	0.50244	192.269	0.50244	185.934	0.50244	237.362	0.50244	166.198	0.50244	252.276	0.50244	208.618	0.50244	130.779	0.50244	223.309	0.50244	158.06	0.50244	179.764	0.50244	186.393	0.50244	219.032	0.50244	175.904	0.50244	153.5	0.50244	190.658	0.50244	103.113	0.50244	216.199	0.50244	247.9	0.50244	233.684	0.50244	166.066
0.52637	190.789	0.52637	205.444	0.52637	208.542	0.52637	186.052	0.52637	139.43	0.52637	182.68	0.52637	211.287	0.52637	235.637	0.52637	147.34	0.52637	235.435	0.52637	202.012	0.52637	144.499	0.52637	218.643	0.52637	165.952	0.52637	197.052	0.52637	193.362	0.52637	219.912	0.52637	174.251	0.52637	173.608	0.52637	175.686	0.52637	108.72	0.52637	217.261	0.52637	253.356	0.52637	229.644	0.52637	171.07
0.55029	186.636	0.55029	227.375	0.55029	221.934	0.55029	188.27	0.55029	132.229	0.55029	175.9	0.55029	226.238	0.55029	232.069	0.55029	139.048	0.55029	221.352	0.55029	192.087	0.55029	161.64	0.55029	205.832	0.55029	178.509	0.55029	207.786	0.55029	191.76	0.55029	220.381	0.55029	183.503	0.55029	189.377	0.55029	177.757	0.55029	116.955	0.55029	206.615	0.55029	249.983	0.55029	227.343	0.55029	180.852
0.57422	186.445	0.57422	242.576	0.57422	233.411	0.57422	187.953	0.57422	125.244	0.57422	182.101	0.57422	225.007	0.57422	225.114	0.57422	133.63	0.57422	208.282	0.57422	184.243	0.57422	167.856	0.57422	196.033	0.57422	186.71	0.57422	206.228	0.57422	203.979	0.57422	211.664	0.57422	187.685	0.57422	199.67	0.57422	180.237	0.57422	131.044	0.57422	191.467	0.57422	241.78	0.57422	217.544	0.57422	191.031
0.59814	186.201	0.59814	255.251	0.59814	248.428	0.59814	174.352	0.59814	135.362	0.59814	188.462	0.59814	213.101	0.59814	214.305	0.59814	131.009	0.59814	210.538	0.59814	176.468	0.59814	165.395	0.59814	189.147	0.59814	191.787	0.59814	202.467	0.59814	205.302	0.59814	196.694	0.59814	181.57	0.59814	209.689	0.59814	191.52	0.59814	143.886	0.59814	183.949	0.59814	229.677	0.59814	212.384	0.59814	198.072
0.62207	195.667	0.62207	253.969	0.62207	260.787	0.62207	161.736	0.62207	140.511	0.62207	197.345	0.62207	198.284	0.62207	205.793	0.62207	130.295	0.62207	211.832	0.62207	169.126	0.62207	155.056	0.62207	184.109	0.62207	198.72	0.62207	213.193	0.62207	201.202	0.62207	188.793	0.62207	170.289	0.62207	207.735	0.62207	194.921	0.62207	159.077	0.62207	184.399	0.62207	216.89	0.62207	209.592	0.62207	206.09
0.646	205.777	0.646	248.229	0.646	257.806	0.646	151.683	0.646	137.978	0.646	217.086	0.646	176.124	0.646	195.215	0.646	130.749	0.646	207.749	0.646	170.478	0.646	150.813	0.646	189.582	0.646	203.592	0.646	221.5	0.646	202.258	0.646	183.11	0.646	150.951	0.646	207.864	0.646	191.241	0.646	178.33	0.646	188.027	0.646	198.815	0.646	209.125	0.646	229.02
0.66992	207.835	0.66992	226.115	0.66992	251.105	0.66992	147.057	0.66992	134.23	0.66992	233.102	0.66992	163.413	0.66992	188.222	0.66992	136.704	0.66992	199.186	0.66992	176.191	0.66992	157.778	0.66992	201.923	0.66992	191.431	0.66992	224.807	0.66992	202.943	0.66992	176.049	0.66992	140.001	0.66992	216.695	0.66992	181.205	0.66992	193.208	0.66992	194.972	0.66992	187.937	0.66992	205.33	0.66992	244.972
0.69385	205.967	0.69385	188.746	0.69385	246.783	0.69385	149.115	0.69385	138.388	0.69385	234.094	0.69385	165.266	0.69385	185.756	0.69385	138.641	0.69385	194.525	0.69385	195.753	0.69385	166.829	0.69385	216.864	0.69385	174.132	0.69385	228.48	0.69385	205.581	0.69385	181.017	0.69385	137.12	0.69385	223.243	0.69385	176.986	0.69385	209.713	0.69385	194.415	0.69385	188.405	0.69385	205.374	0.69385	242.701
0.71777	195.176	0.71777	173.347	0.71777	246.919	0.71777	154.806	0.71777	147.949	0.71777	224.554	0.71777	182.412	0.71777	182.382	0.71777	138.284	0.71777	195.185	0.71777	205.153	0.71777	174.057	0.71777	223.713	0.71777	158.487	0.71777	228.333	0.71777	222.315	0.71777	182.272	0.71777	137.028	0.71777	224.064	0.71777	182.208	0.71777	223.426	0.71777	185.962	0.71777	190.697	0.71777	212.193	0.71777	250.589
0.7417	200.39	0.7417	176.876	0.7417	247.717	0.7417	166.685	0.7417	160.241	0.7417	207.594	0.7417	186.772	0.7417	184.945	0.7417	136.133	0.7417	205.865	0.7417	202.017	0.7417	176.37	0.7417	225.046	0.7417	148.314	0.7417	228.67	0.7417	228.293	0.7417	181.411	0.7417	139.688	0.7417	215.191	0.7417	183.216	0.7417	237.648	0.7417	175.516	0.7417	185.847	0.7417	209.865	0.7417	252.56
0.76562	200.758	0.76562	172.764	0.76562	255.949	0.76562	174.335	0.76562	167.943	0.76562	189.99	0.76562	183.478	0.76562	184.743	0.76562	134.823	0.76562	213.445	0.76562	199.562	0.76562	171.416	0.76562	223.571	0.76562	138.215	0.76562	221.815	0.76562	224.264	0.76562	181.681	0.76562	152.814	0.76562	206.283	0.76562	179.691	0.76562	252.501	0.76562	176.686	0.76562	177.331	0.76562	202.158	0.76562	242.57
0.78955	198.065	0.78955	176.234	0.78955	270.851	0.78955	189.832	0.78955	169.439	0.78955	185.076	0.78955	171.361	0.78955	194.127	0.78955	139.438	0.78955	223.537	0.78955	185.55	0.78955	163.811	0.78955	216.873	0.78955	130.24	0.78955	217.175	0.78955	223.089	0.78955	184.101	0.78955	169.762	0.78955	203.282	0.78955	164.981	0.78955	254.743	0.78955	186.438	0.78955	174.067	0.78955	195.151	0.78955	229.879
0.81348	194.52	0.81348	184.806	0.81348	289.93	0.81348	199.791	0.81348	175.34	0.81348	184.111	0.81348	162.237	0.81348	204.246	0.81348	142.34	0.81348	221.551	0.81348	168.253	0.81348	164.104	0.81348	210.725	0.81348	123.085	0.81348	210.76	0.81348	227.074	0.81348	188.051	0.81348	182.179	0.81348	205.152	0.81348	157.609	0.81348	257.564	0.81348	200.613	0.81348	177.163	0.81348	187.488	0.81348	217.889
0.8374	184.024	0.8374	198.349	0.8374	289.981	0.8374	209.219	0.8374	182.928	0.8374	187.154	0.8374	158.561	0.8374	213.061	0.8374	140.817	0.8374	222.042	0.8374	163.115	0.8374	163.855	0.8374	207.601	0.8374	126.794	0.8374	193.435	0.8374	223.86	0.8374	189.773	0.8374	177.083	0.8374	207.247	0.8374	157.905	0.8374	260.998	0.8374	206.657	0.8374	185.186	0.8374	178.063	0.8374	207.825
0.86133	179.571	0.86133	220.933	0.86133	282.198	0.86133	215.878	0.86133	187.555	0.86133	188.878	0.86133	148.965	0.86133	215.802	0.86133	135.041	0.86133	220.404	0.86133	165.859	0.86133	160.8	0.86133	210.136	0.86133	144.062	0.86133	183.453	0.86133	216.279	0.86133	192.535	0.86133	175.018	0.86133	207.532	0.86133	157.558	0.86133	258.057	0.86133	202.293	0.86133	198.772	0.86133	167.065	0.86133	209.101
0.88525	168.778	0.88525	233.65	0.88525	290.85	0.88525	220.575	0.88525	195.529	0.88525	189.094	0.88525	137.17	0.88525	217.357	0.88525	134.562	0.88525	207.508	0.88525	171.546	0.88525	167.932	0.88525	206.664	0.88525	157.575	0.88525	177.603	0.88525	206.765	0.88525	186.78	0.88525	165.565	0.88525	209.41	0.88525	156.013	0.88525	259.338	0.88525	192.891	0.88525	204.981	0.88525	162.224	0.88525	215.968
0.90918	161.433	0.90918	230.728	0.90918	299.279	0.90918	224.008	0.90918	195.593	0.90918	195.461	0.90918	123.283	0.90918	216.813	0.90918	134.194	0.90918	194.809	0.90918	183.067	0.90918	177.202	0.90918	196.429	0.90918	172.489	0.90918	179.57	0.90918	201.337	0.90918	178.767	0.90918	165.428	0.90918	213.523	0.90918	157.054	0.90918	250.45	0.90918	186.871	0.90918	206.976	0.90918	159.237	0.90918	225.317
0.93311	153.343	0.93311	213.962	0.93311	300.764	0.93311	235.259	0.93311	186.906	0.93311	205.58	0.93311	114.381	0.93311	208.107	0.93311	132.085	0.93311	182.192	0.93311	203.221	0.93311	187.714	0.93311	190.766	0.93311	181.776	0.93311	183.563	0.93311	193.991	0.93311	162.823	0.93311	175.899	0.93311	224.6	0.93311	158.54	0.93311	240.886	0.93311	186.165	0.93311	212.507	0.93311	157.741	0.93311	233.245
0.95703	142.862	0.95703	193.686	0.95703	305.573	0.95703	243.355	0.95703	170.968	0.95703	209.925	0.95703	112.502	0.95703	192.787	0.95703	135.882	0.95703	173.669	0.95703	215.541	0.95703	199.375	0.95703	184.338	0.95703	174.573	0.95703	186.017	0.95703	193.328	0.95703	160.338	0.95703	181.977	0.95703	244.592	0.95703	165.635	0.95703	229.486	0.95703	192.41	0.95703	212.386	0.95703	154.551	0.95703	239.688
0.98096	138.451	0.98096	184.578	0.98096	325.104	0.98096	250.098	0.98096	157.571	0.98096	213.305	0.98096	116.114	0.98096	176.872	0.98096	137.927	0.98096	166.662	0.98096	222.189	0.98096	203.478	0.98096	184.883	0.98096	164.539	0.98096	187.19	0.98096	192.879	0.98096	160.771	0.98096	184.946	0.98096	254.839	0.98096	169.598	0.98096	222.586	0.98096	202.85	0.98096	216.06	0.98096	155.679	0.98096	230.085
1.00488	156.237	1.00488	180.968	1.00488	342.868	1.00488	258.573	1.00488	159.939	1.00488	217.093	1.00488	123.939	1.00488	167.807	1.00488	136.494	1.00488	169.567	1.00488	219.427	1.00488	200.023	1.00488	185.924	1.00488	160.536	1.00488	190.591	1.00488	199.98	1.00488	170.513	1.00488	182.67	1.00488	249.56	1.00488	175.054	1.00488	212.068	1.00488	219.535	1.00488	207.234	1.00488	153.09	1.00488	219.286
1.02881	174.842	1.02881	174.486	1.02881	360.325	1.02881	256.344	1.02881	173.139	1.02881	219.883	1.02881	136.201	1.02881	157.246	1.02881	140.522	1.02881	177.251	1.02881	215.278	1.02881	194.476	1.02881	191.011	1.02881	167.863	1.02881	194.357	1.02881	214.967	1.02881	178.92	1.02881	185.142	1.02881	235.888	1.02881	182.753	1.02881	204.397	1.02881	233.16	1.02881	192.753	1.02881	148.345	1.02881	214.567
1.05273	183.901	1.05273	172.882	1.05273	366.43	1.05273	245.52	1.05273	186.82	1.05273	226.703	1.05273	151.42	1.05273	167.463	1.05273	148.017	1.05273	180.923	1.05273	203.903	1.05273	190.479	1.05273	193.93	1.05273	167.733	1.05273	195.155	1.05273	233.492	1.05273	182.554	1.05273	191.163	1.05273	206.683	1.05273	191.572	1.05273	210.615	1.05273	241.692	1.05273	180.465	1.05273	150.889	1.05273	206.598
1.07666	180.193	1.07666	178.859	1.07666	373.013	1.07666	227.045	1.07666	196.572	1.07666	226.826	1.07666	166.956	1.07666	173.995	1.07666	150.126	1.07666	185.967	1.07666	200.456	1.07666	180.752	1.07666	194.478	1.07666	165.109	1.07666	190.637	1.07666	240.14	1.07666	188.399	1.07666	194.423	1.07666	186.087	1.07666	200.841	1.07666	215.453	1.07666	248.407	1.07666	186.08	1.07666	159.667	1.07666	200.756
1.10059	170.611	1.10059	183.073	1.10059	378.031	1.10059	205.477	1.10059	204.348	1.10059	214.639	1.10059	170.958	1.10059	172.18	1.10059	148.605	1.10059	194.959	1.10059	198.687	1.10059	168.159	1.10059	189.394	1.10059	161.374	1.10059	189.118	1.10059	229.198	1.10059	200.266	1.10059	191.302	1.10059	176.885	1.10059	199.301	1.10059	217.708	1.10059	250.495	1.10059	184.483	1.10059	181.066	1.10059	189.989
1.12451	166.981	1.12451	195.36	1.12451	373.418	1.12451	194.832	1.12451	191.985	1.12451	201.197	1.12451	168.594	1.12451	179.828	1.12451	138.718	1.12451	193.059	1.12451	194.933	1.12451	157.84	1.12451	182.635	1.12451	154.782	1.12451	193.832	1.12451	217.304	1.12451	203.687	1.12451	191.201	1.12451	177.386	1.12451	196.685	1.12451	218.322	1.12451	250.948	1.12451	180.043	1.12451	203.812	1.12451	186.398
1.14844	162.485	1.14844	208.971	1.14844	362.347	1.14844	188.22	1.14844	178.711	1.14844	205.88	1.14844	156.328	1.14844	192.028	1.14844	130.995	1.14844	186.847	1.14844	189.855	1.14844	147.768	1.14844	175.898	1.14844	154.731	1.14844	201.281	1.14844	215.998	1.14844	211.867	1.14844	188.774	1.14844	182.887	1.14844	186.781	1.14844	210.679	1.14844	245.679	1.14844	169.272	1.14844	206.763	1.14844	184.919
1.17236	157.552	1.17236	218.419	1.17236	349.092	1.17236	191.359	1.17236	164.764	1.17236	205.16	1.17236	149.651	1.17236	197.038	1.17236	126.845	1.17236	183.006	1.17236	177.926	1.17236	139.444	1.17236	175.099	1.17236	162.094	1.17236	211.934	1.17236	211.834	1.17236	220.809	1.17236	193.159	1.17236	200.597	1.17236	179.419	1.17236	195.721	1.17236	249.419	1.17236	157.475	1.17236	197.267	1.17236	191.696
1.19629	159.677	1.19629	231.138	1.19629	348.253	1.19629	192.645	1.19629	151.79	1.19629	204.656	1.19629	148.73	1.19629	204.508	1.19629	122.717	1.19629	178.353	1.19629	168.971	1.19629	133.988	1.19629	177.146	1.19629	167.403	1.19629	213.02	1.19629	213.507	1.19629	220.64	1.19629	198.574	1.19629	224.282	1.19629	173.822	1.19629	181.604	1.19629	262.839	1.19629	149.859	1.19629	198.519	1.19629	203.053
1.22021	170.107	1.22021	242.343	1.22021	341.994	1.22021	200.85	1.22021	146.635	1.22021	204.042	1.22021	141.601	1.22021	212.89	1.22021	120.648	1.22021	176.273	1.22021	158.441	1.22021	132.707	1.22021	172.307	1.22021	177.821	1.22021	214.467	1.22021	221.595	1.22021	209.211	1.22021	193.657	1.22021	230.836	1.22021	177.304	1.22021	166.223	1.22021	259.156	1.22021	148.77	1.22021	209.847	1.22021	216.734
1.24414	192.316	1.24414	264.26	1.24414	324.681	1.24414	212.023	1.24414	142.27	1.24414	203.82	1.24414	137.673	1.24414	215.71	1.24414	116.256	1.24414	174.54	1.24414	148.993	1.24414	129.552	1.24414	169.211	1.24414	183.171	1.24414	204.445	1.24414	228.354	1.24414	202.494	1.24414	185.386	1.24414	226.752	1.24414	181.91	1.24414	157.192	1.24414	254.97	1.24414	147.666	1.24414	233.964	1.24414	230.135
1.26807	200.58	1.26807	275.2	1.26807	290.094	1.26807	230.521	1.26807	145.852	1.26807	220.77	1.26807	147.491	1.26807	211.311	1.26807	111.283	1.26807	178.031	1.26807	142.859	1.26807	121.081	1.26807	165.624	1.26807	190.203	1.26807	188.028	1.26807	230.628	1.26807	189.669	1.26807	177.198	1.26807	222.117	1.26807	192.122	1.26807	157.037	1.26807	251.801	1.26807	151.527	1.26807	241.978	1.26807	238.931
1.29199	199.669	1.29199	277.837	1.29199	257.023	1.29199	246.799	1.29199	145.856	1.29199	237.206	1.29199	164.097	1.29199	198.216	1.29199	105.795	1.29199	189.485	1.29199	144.786	1.29199	110.628	1.29199	167.215	1.29199	205.787	1.29199	181.974	1.29199	240.473	1.29199	178.99	1.29199	182.037	1.29199	225.118	1.29199	211.119	1.29199	161.98	1.29199	243.794	1.29199	156.427	1.29199	240.969	1.29199	240.427
1.31592	179.358	1.31592	264.897	1.31592	248.473	1.31592	254.557	1.31592	144.964	1.31592	259.768	1.31592	186.225	1.31592	202.32	1.31592	98.578	1.31592	203.427	1.31592	152.631	1.31592	104.685	1.31592	174.44	1.31592	213.854	1.31592	172.979	1.31592	245.242	1.31592	175.405	1.31592	200.678	1.31592	224.961	1.31592	231.725	1.31592	166.412	1.31592	232.959	1.31592	157.101	1.31592	239.663	1.31592	232.941
1.33984	160.206	1.33984	245.73	1.33984	251.273	1.33984	265.214	1.33984	146.468	1.33984	261.19	1.33984	203.019	1.33984	207.953	1.33984	91.709	1.33984	212.008	1.33984	163.112	1.33984	104.598	1.33984	178.953	1.33984	204.257	1.33984	176.483	1.33984	245.753	1.33984	177.13	1.33984	215.381	1.33984	231.156	1.33984	245.967	1.33984	173.42	1.33984	222.203	1.33984	154.222	1.33984	241.093	1.33984	229.178
1.36377	145.347	1.36377	233.043	1.36377	250.055	1.36377	268.86	1.36377	144.2	1.36377	248.357	1.36377	209.236	1.36377	214.231	1.36377	78.56	1.36377	215.698	1.36377	182.825	1.36377	110.618	1.36377	196.821	1.36377	181.053	1.36377	181.935	1.36377	252.503	1.36377	181.805	1.36377	225.007	1.36377	228.54	1.36377	268.982	1.36377	177.79	1.36377	223.293	1.36377	147.53	1.36377	244.755	1.36377	224.61
3877-01-01	147.643	3877-01-01	223.145	3877-01-01	249.904	3877-01-01	277.474	3877-01-01	156.972	3877-01-01	240.239	3877-01-01	215.064	3877-01-01	220.269	3877-01-01	75.156	3877-01-01	225.075	3877-01-01	192.984	3877-01-01	118.334	3877-01-01	211.001	3877-01-01	171.572	3877-01-01	187.615	3877-01-01	263.424	3877-01-01	181.075	3877-01-01	235.403	3877-01-01	223.397	3877-01-01	286.698	3877-01-01	183.056	3877-01-01	225.563	3877-01-01	147.512	3877-01-01	250.664	3877-01-01	221.376
1.41162	152.497	1.41162	218.576	1.41162	252.103	1.41162	290.142	1.41162	175.768	1.41162	230.184	1.41162	213.756	1.41162	228.356	1.41162	80.523	1.41162	229.248	1.41162	192.587	1.41162	129.429	1.41162	219.724	1.41162	172.807	1.41162	194.65	1.41162	262.214	1.41162	178.828	1.41162	217.744	1.41162	210.491	1.41162	296.085	1.41162	186.583	1.41162	224.753	1.41162	155.602	1.41162	264.377	1.41162	217.06
1.43555	161.677	1.43555	224.285	1.43555	271.383	1.43555	298.102	1.43555	186.786	1.43555	208.659	1.43555	210.227	1.43555	233.042	1.43555	91.569	1.43555	238.047	1.43555	190.298	1.43555	143.339	1.43555	239.099	1.43555	177.525	1.43555	205.709	1.43555	259.057	1.43555	176.807	1.43555	188.41	1.43555	193	1.43555	289.384	1.43555	191.235	1.43555	221.814	1.43555	168.044	1.43555	277.487	1.43555	211.801
1.45947	176.864	1.45947	227.303	1.45947	302.197	1.45947	311.56	1.45947	195.218	1.45947	188.8	1.45947	201.513	1.45947	227.139	1.45947	113.38	1.45947	245.266	1.45947	185.591	1.45947	153.503	1.45947	244.588	1.45947	189.998	1.45947	214.749	1.45947	251.206	1.45947	171.266	1.45947	157.002	1.45947	179.304	1.45947	292.28	1.45947	189.301	1.45947	215.478	1.45947	176.702	1.45947	281.663	1.45947	199.25
4834-01-01	202.754	4834-01-01	229.171	4834-01-01	321.205	4834-01-01	324.248	4834-01-01	191.746	4834-01-01	173.602	4834-01-01	190.592	4834-01-01	220.013	4834-01-01	139.818	4834-01-01	265.353	4834-01-01	169.27	4834-01-01	159.705	4834-01-01	248.171	4834-01-01	207.656	4834-01-01	220	4834-01-01	251.721	4834-01-01	165.172	4834-01-01	142.398	4834-01-01	161.81	4834-01-01	284.186	4834-01-01	181.593	4834-01-01	215.581	4834-01-01	182.353	4834-01-01	286.127	4834-01-01	195.606
1.50732	226.927	1.50732	227.407	1.50732	328.207	1.50732	325.285	1.50732	201.465	1.50732	168.178	1.50732	186.79	1.50732	212.385	1.50732	160.786	1.50732	283.714	1.50732	147.025	1.50732	154.977	1.50732	243.168	1.50732	218.877	1.50732	217.763	1.50732	248.825	1.50732	162.363	1.50732	139.34	1.50732	148.009	1.50732	266.997	1.50732	172.686	1.50732	219.926	1.50732	190.363	1.50732	283.928	1.50732	193.541
1.53125	243.634	1.53125	230.449	1.53125	332.103	1.53125	324.321	1.53125	209.968	1.53125	171.579	1.53125	199.394	1.53125	205.953	1.53125	166.225	1.53125	292.809	1.53125	127.034	1.53125	148.272	1.53125	238.342	1.53125	225.445	1.53125	211.203	1.53125	237.223	1.53125	163.792	1.53125	138.53	1.53125	133.569	1.53125	241.713	1.53125	164.93	1.53125	222.342	1.53125	193.925	1.53125	271.205	1.53125	193.003
1.55518	255.667	1.55518	236.162	1.55518	331.67	1.55518	319.839	1.55518	216.677	1.55518	176.251	1.55518	209.351	1.55518	209.115	1.55518	161.008	1.55518	289.335	1.55518	116.822	1.55518	154.356	1.55518	248.647	1.55518	218.358	1.55518	207.812	1.55518	221.771	1.55518	162.768	1.55518	148.452	1.55518	121.51	1.55518	219.284	1.55518	167.917	1.55518	220.211	1.55518	198.796	1.55518	257.908	1.55518	197.463
5791-01-01	260.788	5791-01-01	235.969	5791-01-01	326.079	5791-01-01	307.177	5791-01-01	209.438	5791-01-01	184.007	5791-01-01	218.188	5791-01-01	217.993	5791-01-01	162.218	5791-01-01	281.797	5791-01-01	125.036	5791-01-01	163.511	5791-01-01	256.964	5791-01-01	212.902	5791-01-01	204.324	5791-01-01	226.602	5791-01-01	178.579	5791-01-01	167.671	5791-01-01	121.868	5791-01-01	203.27	5791-01-01	179.893	5791-01-01	224.222	5791-01-01	206.495	5791-01-01	251.019	5791-01-01	197.292
1.60303	260.59	1.60303	226.858	1.60303	324.746	1.60303	287.7	1.60303	208.879	1.60303	192.885	1.60303	220.285	1.60303	224.328	1.60303	163.951	1.60303	270.551	1.60303	146.268	1.60303	178.851	1.60303	264.63	1.60303	214.613	1.60303	199.553	1.60303	242.278	1.60303	194.662	1.60303	180.685	1.60303	126.173	1.60303	202.26	1.60303	188.84	1.60303	221.948	1.60303	226.979	1.60303	251.967	1.60303	195.11
1.62695	256.119	1.62695	217.534	1.62695	336.736	1.62695	265.333	1.62695	201.858	1.62695	205.154	1.62695	211.315	1.62695	231.908	1.62695	164.471	1.62695	261.175	1.62695	163.05	1.62695	190.191	1.62695	265.271	1.62695	214.23	1.62695	190.475	1.62695	254.305	1.62695	205.029	1.62695	197.104	1.62695	131.383	1.62695	197.058	1.62695	199.706	1.62695	213.486	1.62695	253.019	1.62695	250	1.62695	193.373
1.65088	250.567	1.65088	211.545	1.65088	350.804	1.65088	244.402	1.65088	194.966	1.65088	222.45	1.65088	206.897	1.65088	224.227	1.65088	162.838	1.65088	250.342	1.65088	180.136	1.65088	199.955	1.65088	263.977	1.65088	205.164	1.65088	189.085	1.65088	252.199	1.65088	216.699	1.65088	202.184	1.65088	130.631	1.65088	195.427	1.65088	216.775	1.65088	209.011	1.65088	265.07	1.65088	246.061	1.65088	186.444
6748-01-01	230.222	6748-01-01	213.557	6748-01-01	352.563	6748-01-01	239.177	6748-01-01	192.269	6748-01-01	240.097	6748-01-01	212.083	6748-01-01	224.92	6748-01-01	158.016	6748-01-01	248.757	6748-01-01	184.081	6748-01-01	208.358	6748-01-01	248.932	6748-01-01	199.668	6748-01-01	190.916	6748-01-01	251.573	6748-01-01	226.393	6748-01-01	199.167	6748-01-01	134.729	6748-01-01	187.884	6748-01-01	223.21	6748-01-01	194.895	6748-01-01	284.675	6748-01-01	244.618	6748-01-01	185.909
1.69873	204.673	1.69873	211.627	1.69873	341.618	1.69873	244.893	1.69873	191.485	1.69873	227.756	1.69873	205.381	1.69873	217.903	1.69873	157.746	1.69873	244.314	1.69873	184.652	1.69873	219.317	1.69873	225.826	1.69873	194.868	1.69873	194.123	1.69873	261.314	1.69873	232.857	1.69873	191.859	1.69873	138.795	1.69873	173.762	1.69873	228.366	1.69873	177.034	1.69873	298.498	1.69873	243.277	1.69873	186.566
1.72266	182.729	1.72266	203.53	1.72266	323.301	1.72266	262.258	1.72266	188.561	1.72266	210.922	1.72266	197.453	1.72266	215.17	1.72266	159.72	1.72266	238.373	1.72266	190.015	1.72266	222.751	1.72266	209.23	1.72266	196.677	1.72266	187.831	1.72266	268.06	1.72266	231.471	1.72266	187.506	1.72266	144.395	1.72266	170.766	1.72266	230.795	1.72266	173.054	1.72266	306.868	1.72266	244.284	1.72266	192.076
1.74658	174.579	1.74658	199.037	1.74658	311.109	1.74658	278.27	1.74658	184.168	1.74658	191.174	1.74658	189.875	1.74658	220.21	1.74658	168.476	1.74658	234.68	1.74658	199.689	1.74658	221.83	1.74658	196.32	1.74658	203.547	1.74658	179.141	1.74658	262.97	1.74658	223.099	1.74658	176.291	1.74658	157.017	1.74658	168.726	1.74658	253.435	1.74658	183.381	1.74658	312.426	1.74658	244.022	1.74658	200.165
1.77051	181.608	1.77051	184.007	1.77051	284.942	1.77051	274.124	1.77051	189.96	1.77051	171.725	1.77051	187.973	1.77051	226.523	1.77051	185.076	1.77051	229.831	1.77051	203.877	1.77051	219.568	1.77051	193.278	1.77051	210.095	1.77051	175.085	1.77051	265.177	1.77051	203.143	1.77051	170.227	1.77051	168.103	1.77051	167.797	1.77051	269.9	1.77051	181.46	1.77051	303.905	1.77051	238.01	1.77051	203.634
1.79443	190.465	1.79443	171.4	1.79443	268.514	1.79443	265.97	1.79443	195.82	1.79443	157.365	1.79443	187.295	1.79443	228.394	1.79443	206.783	1.79443	221.107	1.79443	203.399	1.79443	205.375	1.79443	189.282	1.79443	217.943	1.79443	186.339	1.79443	266.547	1.79443	176.295	1.79443	165.581	1.79443	169.224	1.79443	163.782	1.79443	272.667	1.79443	188.214	1.79443	279.643	1.79443	238.15	1.79443	213.314
1.81836	206.152	1.81836	167.402	1.81836	268.605	1.81836	255.401	1.81836	202.237	1.81836	156.544	1.81836	199.469	1.81836	227.351	1.81836	223.813	1.81836	199.054	1.81836	205.037	1.81836	194.155	1.81836	192.161	1.81836	228.74	1.81836	209.747	1.81836	263.85	1.81836	148.741	1.81836	166.857	1.81836	166.158	1.81836	156.207	1.81836	251.654	1.81836	198.088	1.81836	244.355	1.81836	235.341	1.81836	224.405
1.84229	221.619	1.84229	174.119	1.84229	266.287	1.84229	252.926	1.84229	206.593	1.84229	153.984	1.84229	215.085	1.84229	230.034	1.84229	229.458	1.84229	183.206	1.84229	202.503	1.84229	187.074	1.84229	200.318	1.84229	234.778	1.84229	228.032	1.84229	265.542	1.84229	129.267	1.84229	166.307	1.84229	163.589	1.84229	158.689	1.84229	225.012	1.84229	207.072	1.84229	215.249	1.84229	228.608	1.84229	230.552
1.86621	229.296	1.86621	187.714	1.86621	268.148	1.86621	254.953	1.86621	217.985	1.86621	150.742	1.86621	225.1	1.86621	229.106	1.86621	224.798	1.86621	178.401	1.86621	196.392	1.86621	189.82	1.86621	193.095	1.86621	233.761	1.86621	232.415	1.86621	260.198	1.86621	120	1.86621	170.732	1.86621	155.746	1.86621	157.654	1.86621	198.498	1.86621	212.915	1.86621	202.972	1.86621	216.13	1.86621	231.84
1.89014	230.21	1.89014	202.566	1.89014	263.423	1.89014	265.385	1.89014	214.439	1.89014	158.009	1.89014	227.246	1.89014	227.926	1.89014	227.164	1.89014	182.516	1.89014	179.1	1.89014	202.231	1.89014	186.078	1.89014	228.158	1.89014	235.576	1.89014	267.752	1.89014	119.812	1.89014	164.755	1.89014	152.737	1.89014	149.557	1.89014	189.65	1.89014	214.79	1.89014	199.658	1.89014	208.991	1.89014	234.444
1.91406	237.054	1.91406	202.475	1.91406	257.545	1.91406	271.317	1.91406	209.903	1.91406	160.522	1.91406	216.057	1.91406	220.938	1.91406	234.311	1.91406	188.814	1.91406	166.702	1.91406	216.156	1.91406	192.541	1.91406	214.132	1.91406	231.453	1.91406	284.991	1.91406	122.928	1.91406	157.715	1.91406	149.679	1.91406	130.403	1.91406	189.012	1.91406	222.181	1.91406	192.692	1.91406	210.983	1.91406	236.284
1.93799	242.378	1.93799	195.25	1.93799	252.563	1.93799	270.688	1.93799	218.85	1.93799	164.804	1.93799	198.687	1.93799	210.479	1.93799	236.81	1.93799	192.819	1.93799	161.243	1.93799	230.767	1.93799	193.848	1.93799	202.537	1.93799	223.024	1.93799	283.704	1.93799	116.764	1.93799	157.946	1.93799	149.429	1.93799	119.661	1.93799	185.69	1.93799	228.57	1.93799	205.404	1.93799	217.173	1.93799	239.116
1.96191	240.197	1.96191	183.57	1.96191	249.515	1.96191	267.563	1.96191	224.484	1.96191	173.232	1.96191	188.546	1.96191	197.832	1.96191	233.937	1.96191	187.597	1.96191	154.369	1.96191	243.752	1.96191	219.612	1.96191	196.164	1.96191	215.99	1.96191	285.623	1.96191	119.563	1.96191	151.984	1.96191	144.266	1.96191	116.104	1.96191	178.308	1.96191	225.628	1.96191	213.037	1.96191	230.203	1.96191	241.7
1.98584	236.709	1.98584	177.659	1.98584	250.608	1.98584	258.171	1.98584	238.236	1.98584	187.606	1.98584	183.425	1.98584	201.765	1.98584	217.613	1.98584	173.056	1.98584	152.57	1.98584	254.213	1.98584	232.154	1.98584	195.432	1.98584	208.648	1.98584	276.811	1.98584	127.947	1.98584	147.678	1.98584	140.598	1.98584	120.571	1.98584	179.286	1.98584	217.546	1.98584	223.979	1.98584	243.088	1.98584	252.822
2.00977	222.948	2.00977	178.243	2.00977	232.306	2.00977	247.951	2.00977	246.431	2.00977	194.972	2.00977	189.712	2.00977	208.603	2.00977	197.464	2.00977	162.894	2.00977	161.668	2.00977	261.192	2.00977	238.882	2.00977	199.674	2.00977	205.169	2.00977	282.226	2.00977	138.166	2.00977	143.736	2.00977	141.634	2.00977	134.557	2.00977	179.704	2.00977	215.339	2.00977	224.285	2.00977	243.275	2.00977	274.787
2.03369	216.449	2.03369	174.937	2.03369	214.071	2.03369	240.841	2.03369	251.513	2.03369	200.13	2.03369	203.479	2.03369	215.444	2.03369	180.948	2.03369	166.25	2.03369	177.267	2.03369	263.756	2.03369	240.698	2.03369	201.58	2.03369	200.181	2.03369	290.436	2.03369	147.599	2.03369	142.74	2.03369	151.595	2.03369	151.658	2.03369	188.963	2.03369	217.73	2.03369	220.452	2.03369	248.294	2.03369	288.219
2.05762	212.358	2.05762	177.114	2.05762	206.997	2.05762	245.234	2.05762	240.03	2.05762	195.738	2.05762	231.208	2.05762	221.346	2.05762	175.376	2.05762	171.678	2.05762	190.996	2.05762	262.498	2.05762	234.124	2.05762	210.295	2.05762	192.783	2.05762	294.169	2.05762	155.409	2.05762	156.636	2.05762	168.676	2.05762	160.465	2.05762	200.27	2.05762	209.566	2.05762	204.225	2.05762	250.764	2.05762	284.661
2.08154	203.921	2.08154	187.652	2.08154	208.719	2.08154	242.749	2.08154	229.337	2.08154	189.042	2.08154	252.954	2.08154	224.251	2.08154	176.735	2.08154	168.452	2.08154	198.015	2.08154	254.146	2.08154	221.202	2.08154	211.362	2.08154	184.675	2.08154	292.329	2.08154	155.921	2.08154	176.79	2.08154	187.061	2.08154	163.658	2.08154	212.038	2.08154	193.315	2.08154	189.391	2.08154	251.972	2.08154	277.441
2.10547	203.041	2.10547	185.614	2.10547	210.117	2.10547	237.716	2.10547	224.785	2.10547	182.79	2.10547	267.406	2.10547	223.553	2.10547	179.325	2.10547	162.829	2.10547	194.475	2.10547	237.626	2.10547	205.356	2.10547	199.664	2.10547	186.861	2.10547	289.285	2.10547	156.973	2.10547	191.48	2.10547	203.963	2.10547	160.19	2.10547	224.323	2.10547	185.576	2.10547	191.118	2.10547	245.45	2.10547	268.818
2.12939	203.951	2.12939	180.659	2.12939	211.768	2.12939	229.341	2.12939	227.449	2.12939	174.27	2.12939	270.938	2.12939	222.667	2.12939	179.652	2.12939	156.447	2.12939	192.057	2.12939	232.291	2.12939	191.727	2.12939	197.38	2.12939	194.001	2.12939	284.693	2.12939	152.004	2.12939	196.899	2.12939	212.992	2.12939	155.48	2.12939	236.266	2.12939	183.485	2.12939	186.173	2.12939	247.068	2.12939	252.496
2.15332	184.638	2.15332	168.092	2.15332	208.938	2.15332	223.474	2.15332	237.25	2.15332	160.638	2.15332	260.135	2.15332	223.042	2.15332	172.196	2.15332	152.29	2.15332	190.289	2.15332	211.135	2.15332	183.826	2.15332	197.682	2.15332	189.725	2.15332	282.91	2.15332	154.244	2.15332	192.869	2.15332	221.137	2.15332	156.632	2.15332	238.146	2.15332	180.791	2.15332	179.774	2.15332	240.107	2.15332	241.412
2.17725	163.175	2.17725	148.8	2.17725	200.387	2.17725	226.036	2.17725	243.357	2.17725	147.18	2.17725	242.612	2.17725	217.049	2.17725	163.808	2.17725	149.981	2.17725	180.964	2.17725	203.271	2.17725	176.474	2.17725	193.145	2.17725	177.191	2.17725	268.026	2.17725	161.279	2.17725	186.229	2.17725	224.346	2.17725	162.785	2.17725	235.526	2.17725	186.26	2.17725	181.859	2.17725	226.953	2.17725	235.334
2.20117	146.796	2.20117	133.819	2.20117	190.886	2.20117	235.148	2.20117	255.8	2.20117	140.504	2.20117	230.557	2.20117	208.196	2.20117	157.003	2.20117	139.362	2.20117	171.447	2.20117	198.987	2.20117	180.38	2.20117	179.426	2.20117	165.26	2.20117	239.68	2.20117	167.36	2.20117	186.334	2.20117	225.98	2.20117	173.497	2.20117	232.569	2.20117	183.46	2.20117	187.283	2.20117	210.577	2.20117	220.303
2251-02-01	146.546	2251-02-01	116.998	2251-02-01	188.035	2251-02-01	250.983	2251-02-01	265.42	2251-02-01	133.334	2251-02-01	227.684	2251-02-01	200.042	2251-02-01	153.545	2251-02-01	126.128	2251-02-01	159.647	2251-02-01	199.372	2251-02-01	181.468	2251-02-01	162.291	2251-02-01	161.886	2251-02-01	214.303	2251-02-01	165.531	2251-02-01	185.142	2251-02-01	228.223	2251-02-01	176.123	2251-02-01	222.404	2251-02-01	183.085	2251-02-01	197.332	2251-02-01	190.872	2251-02-01	200.026
2.24902	153.876	2.24902	114.34	2.24902	185.387	2.24902	249.65	2.24902	272.011	2.24902	127.398	2.24902	214.265	2.24902	193.349	2.24902	156.808	2.24902	116.369	2.24902	149.438	2.24902	195.747	2.24902	184.429	2.24902	147.576	2.24902	164.981	2.24902	200.891	2.24902	161.08	2.24902	181.414	2.24902	227.618	2.24902	173.911	2.24902	210.849	2.24902	177.992	2.24902	196.321	2.24902	169.097	2.24902	187.838
2.27295	173.901	2.27295	111.983	2.27295	184.474	2.27295	250.563	2.27295	270.647	2.27295	120.722	2.27295	202.005	2.27295	187.449	2.27295	164.3	2.27295	110.383	2.27295	136.605	2.27295	192.065	2.27295	180.845	2.27295	139.575	2.27295	165.444	2.27295	183.826	2.27295	162.463	2.27295	171.516	2.27295	226.108	2.27295	165.197	2.27295	205.593	2.27295	171.69	2.27295	185.585	2.27295	160.033	2.27295	173.967
2.29688	188.389	2.29688	115.614	2.29688	180.663	2.29688	261.103	2.29688	251.449	2.29688	118.761	2.29688	191.563	2.29688	188.733	2.29688	171.994	2.29688	104.715	2.29688	132.616	2.29688	191.983	2.29688	171.803	2.29688	140.683	2.29688	160.118	2.29688	165.815	2.29688	169.103	2.29688	155.929	2.29688	224.005	2.29688	156.244	2.29688	210.401	2.29688	179.932	2.29688	182.025	2.29688	159.34	2.29688	159.315
3208-02-01	196.293	3208-02-01	124.029	3208-02-01	182.37	3208-02-01	269.66	3208-02-01	244.913	3208-02-01	120.078	3208-02-01	187.671	3208-02-01	202.199	3208-02-01	168.604	3208-02-01	101.061	3208-02-01	144.381	3208-02-01	191.303	3208-02-01	172.779	3208-02-01	147.876	3208-02-01	154.77	3208-02-01	151.603	3208-02-01	180.187	3208-02-01	144.806	3208-02-01	222.507	3208-02-01	158.33	3208-02-01	224.574	3208-02-01	207.8	3208-02-01	190.723	3208-02-01	155.159	3208-02-01	147.921
2.34473	194.126	2.34473	131.029	2.34473	178.253	2.34473	276.839	2.34473	228.827	2.34473	119.584	2.34473	187.742	2.34473	210.872	2.34473	161.515	2.34473	106.086	2.34473	164.316	2.34473	195.862	2.34473	180.418	2.34473	166.07	2.34473	151.463	2.34473	149.319	2.34473	180.848	2.34473	134.166	2.34473	216.266	2.34473	167.169	2.34473	237.577	2.34473	222.971	2.34473	202.229	2.34473	150.356	2.34473	142.971
2.36865	199.798	2.36865	135.478	2.36865	175.288	2.36865	275.905	2.36865	211.085	2.36865	115.31	2.36865	184.667	2.36865	217.586	2.36865	163.804	2.36865	115.647	2.36865	181.144	2.36865	192.686	2.36865	194.59	2.36865	186.095	2.36865	146.801	2.36865	155.435	2.36865	189.248	2.36865	126.792	2.36865	207.296	2.36865	170.799	2.36865	237.941	2.36865	234.076	2.36865	199.995	2.36865	141.373	2.36865	141.929
2.39258	209.125	2.39258	130.715	2.39258	165.138	2.39258	261.719	2.39258	186.981	2.39258	111.758	2.39258	181.807	2.39258	224.278	2.39258	163.699	2.39258	130.613	2.39258	196.8	2.39258	176.01	2.39258	204.809	2.39258	196.414	2.39258	142.022	2.39258	156.365	2.39258	198.803	2.39258	121.514	2.39258	207.183	2.39258	178.789	2.39258	222.32	2.39258	237.648	2.39258	201.919	2.39258	133.52	2.39258	142.021
4165-02-01	207.25	4165-02-01	126.944	4165-02-01	152.04	4165-02-01	239.578	4165-02-01	163.303	4165-02-01	107.807	4165-02-01	180.8	4165-02-01	226.034	4165-02-01	166.932	4165-02-01	138.274	4165-02-01	205.797	4165-02-01	169.773	4165-02-01	212.648	4165-02-01	197.54	4165-02-01	151.853	4165-02-01	152.05	4165-02-01	202.44	4165-02-01	118.918	4165-02-01	204.631	4165-02-01	200.154	4165-02-01	202.153	4165-02-01	240.205	4165-02-01	216.394	4165-02-01	123.462	4165-02-01	139.843
2.44043	199.111	2.44043	128.15	2.44043	138.798	2.44043	218.598	2.44043	156.102	2.44043	107.702	2.44043	172.165	2.44043	217.612	2.44043	167.327	2.44043	139.278	2.44043	204.44	2.44043	164.978	2.44043	208.308	2.44043	196.876	2.44043	160.049	2.44043	147.898	2.44043	202.983	2.44043	117.652	2.44043	201.081	2.44043	210.261	2.44043	186.483	2.44043	235.927	2.44043	230.386	2.44043	122.925	2.44043	147.467
2.46436	185.754	2.46436	128.701	2.46436	132.747	2.46436	203.102	2.46436	157.288	2.46436	112.325	2.46436	171.371	2.46436	202.565	2.46436	164.659	2.46436	134.286	2.46436	206.14	2.46436	159.624	2.46436	204.746	2.46436	200.015	2.46436	163.795	2.46436	145.977	2.46436	195.648	2.46436	117.091	2.46436	193.335	2.46436	212.216	2.46436	179.146	2.46436	223.602	2.46436	242.378	2.46436	124.92	2.46436	153.398
2.48828	168.1	2.48828	131.416	2.48828	132.289	2.48828	189.324	2.48828	159.409	2.48828	119.254	2.48828	179.232	2.48828	191.863	2.48828	164.785	2.48828	128.243	2.48828	196.128	2.48828	159.059	2.48828	192.7	2.48828	206.605	2.48828	171.964	2.48828	151.432	2.48828	200.413	2.48828	120.757	2.48828	183.732	2.48828	193.58	2.48828	181.333	2.48828	200.322	2.48828	256.164	2.48828	126.506	2.48828	149.944
2.51221	157.365	2.51221	144.772	2.51221	126.961	2.51221	176.689	2.51221	157.52	2.51221	118.67	2.51221	189.097	2.51221	188.692	2.51221	160.851	2.51221	122.095	2.51221	193.769	2.51221	157.295	2.51221	176.879	2.51221	207.33	2.51221	177.952	2.51221	151.426	2.51221	217.466	2.51221	124.14	2.51221	170.128	2.51221	178.586	2.51221	189.777	2.51221	175.96	2.51221	263.596	2.51221	120.319	2.51221	153.635
2.53613	162.008	2.53613	152.483	2.53613	122.445	2.53613	173.431	2.53613	142.02	2.53613	115.012	2.53613	191.102	2.53613	184.834	2.53613	153.995	2.53613	117.398	2.53613	192.483	2.53613	149.642	2.53613	171.085	2.53613	194.782	2.53613	181.037	2.53613	150.529	2.53613	235.598	2.53613	125.318	2.53613	153.171	2.53613	159.555	2.53613	194.954	2.53613	143.509	2.53613	271.248	2.53613	115.295	2.53613	153.329
2.56006	180.403	2.56006	144.453	2.56006	123.57	2.56006	166.881	2.56006	128.039	2.56006	116.538	2.56006	198.173	2.56006	184.106	2.56006	150.97	2.56006	116.391	2.56006	187.479	2.56006	148.807	2.56006	176.165	2.56006	183.583	2.56006	189.175	2.56006	156.371	2.56006	242.996	2.56006	120.644	2.56006	132.195	2.56006	149.205	2.56006	197.208	2.56006	120.595	2.56006	270.857	2.56006	113.717	2.56006	155.334
2.58398	190.776	2.58398	133.449	2.58398	129.974	2.58398	155.304	2.58398	123.069	2.58398	124.392	2.58398	201.704	2.58398	190.074	2.58398	148.469	2.58398	108.645	2.58398	179.171	2.58398	154.7	2.58398	179.816	2.58398	187.853	2.58398	197.845	2.58398	162.589	2.58398	238.012	2.58398	109.894	2.58398	123.965	2.58398	139.325	2.58398	208.201	2.58398	114.529	2.58398	265.911	2.58398	115.24	2.58398	154.34
2.60791	192.829	2.60791	121.508	2.60791	135.106	2.60791	150.758	2.60791	125.237	2.60791	130.049	2.60791	192.355	2.60791	197.195	2.60791	147.737	2.60791	99.151	2.60791	166.29	2.60791	158.482	2.60791	184.379	2.60791	196.169	2.60791	198.312	2.60791	162.943	2.60791	233.604	2.60791	101.339	2.60791	123.453	2.60791	128.897	2.60791	223.596	2.60791	112.694	2.60791	254.601	2.60791	114.307	2.60791	154.297
2.63184	188.081	2.63184	115.012	2.63184	131.577	2.63184	152.582	2.63184	134.878	2.63184	128.791	2.63184	178.467	2.63184	211.964	2.63184	160.005	2.63184	87.749	2.63184	142.047	2.63184	170.717	2.63184	194.508	2.63184	201.855	2.63184	191.341	2.63184	159.515	2.63184	228.816	2.63184	98.012	2.63184	121.693	2.63184	117.333	2.63184	237.999	2.63184	112.812	2.63184	250.599	2.63184	112.575	2.63184	157.998
2.65576	181.894	2.65576	119.312	2.65576	128.828	2.65576	159.64	2.65576	145.34	2.65576	128.431	2.65576	163.114	2.65576	220.573	2.65576	168.678	2.65576	82.432	2.65576	117.987	2.65576	181.269	2.65576	196.088	2.65576	210.431	2.65576	188.739	2.65576	159.168	2.65576	229.302	2.65576	97.398	2.65576	123.322	2.65576	112.764	2.65576	244.45	2.65576	113.634	2.65576	249.329	2.65576	111.076	2.65576	162.931
2.67969	176.54	2.67969	116.445	2.67969	125.43	2.67969	174.342	2.67969	151.441	2.67969	127.457	2.67969	158.008	2.67969	224.5	2.67969	163.014	2.67969	79.994	2.67969	104.337	2.67969	186.066	2.67969	194.133	2.67969	208.709	2.67969	181.59	2.67969	165.481	2.67969	226.629	2.67969	98.137	2.67969	116.172	2.67969	115.252	2.67969	235.2	2.67969	115.992	2.67969	239.671	2.67969	112.112	2.67969	173.22
2.70361	167.979	2.70361	114.037	2.70361	119.271	2.70361	189.336	2.70361	147.483	2.70361	121.263	2.70361	157.059	2.70361	223.741	2.70361	158.766	2.70361	76.871	2.70361	101.813	2.70361	184.149	2.70361	202.197	2.70361	203.865	2.70361	177.397	2.70361	173.762	2.70361	216.139	2.70361	97.395	2.70361	106.377	2.70361	109.362	2.70361	217.534	2.70361	115.869	2.70361	221.622	2.70361	114.293	2.70361	182.793
2.72754	168.927	2.72754	117.825	2.72754	114.076	2.72754	195.094	2.72754	134.502	2.72754	127.536	2.72754	161.438	2.72754	219.142	2.72754	152.663	2.72754	74.069	2.72754	104.153	2.72754	188.802	2.72754	205.415	2.72754	197.416	2.72754	175.586	2.72754	181.798	2.72754	202.558	2.72754	100.493	2.72754	101.352	2.72754	111.323	2.72754	198.877	2.72754	116.718	2.72754	197.22	2.72754	116.163	2.72754	195.113
2.75146	168.641	2.75146	118.625	2.75146	115.144	2.75146	186.208	2.75146	123.209	2.75146	128.989	2.75146	161.231	2.75146	216.078	2.75146	134.968	2.75146	73.975	2.75146	112.994	2.75146	194.321	2.75146	211.02	2.75146	188.022	2.75146	180.091	2.75146	195.067	2.75146	179.223	2.75146	104.544	2.75146	101.373	2.75146	120.798	2.75146	178.676	2.75146	127.641	2.75146	181.583	2.75146	117.814	2.75146	212.128
2.77539	162.566	2.77539	122.561	2.77539	124.573	2.77539	176.411	2.77539	111.845	2.77539	131.139	2.77539	149.804	2.77539	205.116	2.77539	123.592	2.77539	70.502	2.77539	119.491	2.77539	198.185	2.77539	210.129	2.77539	179.569	2.77539	179.817	2.77539	206.016	2.77539	165.301	2.77539	109.091	2.77539	104.887	2.77539	122.954	2.77539	157.407	2.77539	131.817	2.77539	167.759	2.77539	116.9	2.77539	220.599
2.79932	155.194	2.79932	124.862	2.79932	129.246	2.79932	164.803	2.79932	104.549	2.79932	138.26	2.79932	137.169	2.79932	204.119	2.79932	120.778	2.79932	65.859	2.79932	122.968	2.79932	192.543	2.79932	214.532	2.79932	180.522	2.79932	182.669	2.79932	207.832	2.79932	160.701	2.79932	111.593	2.79932	117.482	2.79932	117.807	2.79932	139.27	2.79932	125.824	2.79932	156.277	2.79932	115.546	2.79932	213.793
2.82324	144.346	2.82324	129.001	2.82324	142.194	2.82324	151.82	2.82324	109.636	2.82324	143.066	2.82324	127.391	2.82324	209.587	2.82324	124.287	2.82324	64.601	2.82324	126.911	2.82324	178.089	2.82324	213.35	2.82324	174.102	2.82324	182.515	2.82324	209.174	2.82324	164.055	2.82324	114.591	2.82324	130.24	2.82324	111.259	2.82324	130.975	2.82324	122.522	2.82324	152.923	2.82324	117.148	2.82324	197.489
2.84717	134.209	2.84717	123.884	2.84717	154.625	2.84717	142.748	2.84717	111.582	2.84717	147.971	2.84717	125.432	2.84717	216.573	2.84717	137.843	2.84717	73.278	2.84717	137.904	2.84717	171.765	2.84717	210.052	2.84717	169.653	2.84717	178.887	2.84717	210.592	2.84717	173.371	2.84717	117.561	2.84717	137.193	2.84717	102.366	2.84717	129.554	2.84717	123.995	2.84717	147.806	2.84717	123.326	2.84717	195.391
2.87109	129.449	2.87109	114.895	2.87109	154.684	2.87109	136.161	2.87109	105.874	2.87109	145.414	2.87109	125.253	2.87109	224.226	2.87109	158.485	2.87109	84.353	2.87109	145.768	2.87109	173.844	2.87109	205.148	2.87109	172.721	2.87109	175.306	2.87109	210.573	2.87109	189.136	2.87109	124.313	2.87109	135.671	2.87109	95.546	2.87109	132.035	2.87109	137.327	2.87109	143.766	2.87109	130.63	2.87109	191.83
2.89502	123.559	2.89502	101.646	2.89502	154.831	2.89502	139.125	2.89502	104.473	2.89502	139.801	2.89502	125.005	2.89502	229.359	2.89502	164.486	2.89502	93.226	2.89502	144.719	2.89502	182.548	2.89502	196.15	2.89502	177.018	2.89502	170.474	2.89502	206.744	2.89502	189.053	2.89502	128.07	2.89502	133.088	2.89502	94.47	2.89502	133.981	2.89502	159.413	2.89502	136.642	2.89502	137.113	2.89502	183.511
2.91895	127.78	2.91895	98.554	2.91895	149.154	2.91895	148.206	2.91895	112.962	2.91895	131.19	2.91895	133.624	2.91895	246.965	2.91895	156.613	2.91895	93.304	2.91895	140.621	2.91895	195.583	2.91895	182.252	2.91895	173.824	2.91895	166.848	2.91895	203.837	2.91895	190.478	2.91895	127.062	2.91895	130.154	2.91895	93.966	2.91895	136.801	2.91895	159.714	2.91895	131.315	2.91895	142.712	2.91895	175.848
2.94287	127.163	2.94287	104.699	2.94287	140.221	2.94287	153.452	2.94287	128.832	2.94287	126.737	2.94287	143.296	2.94287	265.028	2.94287	154.88	2.94287	99.948	2.94287	135.497	2.94287	209.356	2.94287	174.51	2.94287	171.913	2.94287	164.852	2.94287	204.201	2.94287	192.473	2.94287	125.479	2.94287	124.064	2.94287	96.94	2.94287	136.442	2.94287	147.214	2.94287	120.396	2.94287	148.19	2.94287	172.737
9668-02-01	126.273	9668-02-01	110.591	9668-02-01	136.189	9668-02-01	158.493	9668-02-01	142.245	9668-02-01	125.766	9668-02-01	159.023	9668-02-01	275.113	9668-02-01	154.704	9668-02-01	104.15	9668-02-01	124.794	9668-02-01	227.329	9668-02-01	174.209	9668-02-01	162.906	9668-02-01	160.851	9668-02-01	199.362	9668-02-01	193.158	9668-02-01	128.633	9668-02-01	120.149	9668-02-01	107.996	9668-02-01	140.584	9668-02-01	138.047	9668-02-01	106.752	9668-02-01	151.801	9668-02-01	177.286
2.99072	125.015	2.99072	123.594	2.99072	131.047	2.99072	162.685	2.99072	147.703	2.99072	131.189	2.99072	174.63	2.99072	276.08	2.99072	146.161	2.99072	98.36	2.99072	111.804	2.99072	242.908	2.99072	175.526	2.99072	156.371	2.99072	153.675	2.99072	200.061	2.99072	192.417	2.99072	126.986	2.99072	120.941	2.99072	115.046	2.99072	144.875	2.99072	132.596	2.99072	96.579	2.99072	148.86	2.99072	174.115
3.01465	121.035	3.01465	130.085	3.01465	132.411	3.01465	166.918	3.01465	155.615	3.01465	131.618	3.01465	183.972	3.01465	266.234	3.01465	140.996	3.01465	93.737	3.01465	99.278	3.01465	242.505	3.01465	182.264	3.01465	162.481	3.01465	149.872	3.01465	201.847	3.01465	180.869	3.01465	128.58	3.01465	124.231	3.01465	115.171	3.01465	147.787	3.01465	122.521	3.01465	89.475	3.01465	144.056	3.01465	168.659
3.03857	120.783	3.03857	123.986	3.03857	136.09	3.03857	174.048	3.03857	160.179	3.03857	133.774	3.03857	192.616	3.03857	253.408	3.03857	143.382	3.03857	96.235	3.03857	96.303	3.03857	238.714	3.03857	181.033	3.03857	161.096	3.03857	142.216	3.03857	195.841	3.03857	176.241	3.03857	130.589	3.03857	130.568	3.03857	115.729	3.03857	150.137	3.03857	106.5	3.03857	88.453	3.03857	141.766	3.03857	165.323
3.0625	118.193	3.0625	117.481	3.0625	140.892	3.0625	180.962	3.0625	165.35	3.0625	131.404	3.0625	193.356	3.0625	230.07	3.0625	143.93	3.0625	97.804	3.0625	91.284	3.0625	246.672	3.0625	182.606	3.0625	157.341	3.0625	132.674	3.0625	191.783	3.0625	171.816	3.0625	137.409	3.0625	130.595	3.0625	118.44	3.0625	149.062	3.0625	101.241	3.0625	89.629	3.0625	141.253	3.0625	163.959
3.08643	107.175	3.08643	113.485	3.08643	149.334	3.08643	177.037	3.08643	169.934	3.08643	130.05	3.08643	187.654	3.08643	211.7	3.08643	148.699	3.08643	103.647	3.08643	93.127	3.08643	250.561	3.08643	188.799	3.08643	151.588	3.08643	131.282	3.08643	193.919	3.08643	173.741	3.08643	141.969	3.08643	132.202	3.08643	114.803	3.08643	143.584	3.08643	107.928	3.08643	93.221	3.08643	143.881	3.08643	167.86
3.11035	100.828	3.11035	110.824	3.11035	156.293	3.11035	168.038	3.11035	173.369	3.11035	133.84	3.11035	191.947	3.11035	201.129	3.11035	160.683	3.11035	108.762	3.11035	90.475	3.11035	247.943	3.11035	188.754	3.11035	146.223	3.11035	127.304	3.11035	193.875	3.11035	176.36	3.11035	149.397	3.11035	131.295	3.11035	113.536	3.11035	138.752	3.11035	118.632	3.11035	97.513	3.11035	147.68	3.11035	163.874
3.13428	99.004	3.13428	105.396	3.13428	154.483	3.13428	158.672	3.13428	177.745	3.13428	131.928	3.13428	194.123	3.13428	190.884	3.13428	172.838	3.13428	115.891	3.13428	86.676	3.13428	231.7	3.13428	186.917	3.13428	149.28	3.13428	118.774	3.13428	195.544	3.13428	179.621	3.13428	149.857	3.13428	132.019	3.13428	109.558	3.13428	138.321	3.13428	125.681	3.13428	104.245	3.13428	149.415	3.13428	153.903
3.1582	100.279	3.1582	111.168	3.1582	145.281	3.1582	142.546	3.1582	181.724	3.1582	127.996	3.1582	188.94	3.1582	179.903	3.1582	186.523	3.1582	120.197	3.1582	89.204	3.1582	207.871	3.1582	180.717	3.1582	158.985	3.1582	112.9	3.1582	193.804	3.1582	187.068	3.1582	146.901	3.1582	133.887	3.1582	101.789	3.1582	134.224	3.1582	128.964	3.1582	117.333	3.1582	162.547	3.1582	145.452
3.18213	105.579	3.18213	125.978	3.18213	135.294	3.18213	133.707	3.18213	176.126	3.18213	117.909	3.18213	186.268	3.18213	169.163	3.18213	201.838	3.18213	121.983	3.18213	86.436	3.18213	182.462	3.18213	173.827	3.18213	176.554	3.18213	104.784	3.18213	195.255	3.18213	186.941	3.18213	136.783	3.18213	133.367	3.18213	91.564	3.18213	128.01	3.18213	133.258	3.18213	128.714	3.18213	171.508	3.18213	131.848
3.20605	114.023	3.20605	133.143	3.20605	128.476	3.20605	130.758	3.20605	166.642	3.20605	108.599	3.20605	175.014	3.20605	163.017	3.20605	206.112	3.20605	116.383	3.20605	80.88	3.20605	162.149	3.20605	182.181	3.20605	183.269	3.20605	101.511	3.20605	198.154	3.20605	187.71	3.20605	131.438	3.20605	132.783	3.20605	84.742	3.20605	123.498	3.20605	139.05	3.20605	134.907	3.20605	174.156	3.20605	115.519
3.22998	125.628	3.22998	130.644	3.22998	120.873	3.22998	124.529	3.22998	163.35	3.22998	103.782	3.22998	162.898	3.22998	162.861	3.22998	192.761	3.22998	108.841	3.22998	72.402	3.22998	152.322	3.22998	196.971	3.22998	170.584	3.22998	101.456	3.22998	202.546	3.22998	195.017	3.22998	129.979	3.22998	138.15	3.22998	82.149	3.22998	119.298	3.22998	143.056	3.22998	143.418	3.22998	174.088	3.22998	110.785
3.25391	131.689	3.25391	130.87	3.25391	115.528	3.25391	123.48	3.25391	163.05	3.25391	104.763	3.25391	150.959	3.25391	157.809	3.25391	172.334	3.25391	103.589	3.25391	69.796	3.25391	143.898	3.25391	208.947	3.25391	153.188	3.25391	103.455	3.25391	200.812	3.25391	199.161	3.25391	132.822	3.25391	142.387	3.25391	85.729	3.25391	120.608	3.25391	146.336	3.25391	142.573	3.25391	174.486	3.25391	104.04
3.27783	131.162	3.27783	128.724	3.27783	106.398	3.27783	133.793	3.27783	166.088	3.27783	104.579	3.27783	135.182	3.27783	150.02	3.27783	155.347	3.27783	98.285	3.27783	63.596	3.27783	132.308	3.27783	212.263	3.27783	141.211	3.27783	106.075	3.27783	194.69	3.27783	199.434	3.27783	136.161	3.27783	149.096	3.27783	90.732	3.27783	119.227	3.27783	154.14	3.27783	138.7	3.27783	176.037	3.27783	96.722
3.30176	123.737	3.30176	126.587	3.30176	104.191	3.30176	147.637	3.30176	175.275	3.30176	102.466	3.30176	120.888	3.30176	140.628	3.30176	143.659	3.30176	92.803	3.30176	57.705	3.30176	124.895	3.30176	216.948	3.30176	139.438	3.30176	104.985	3.30176	188.946	3.30176	203.658	3.30176	140.731	3.30176	153.796	3.30176	101.19	3.30176	119.647	3.30176	160.069	3.30176	134.123	3.30176	167.523	3.30176	97.979
3.32568	123.369	3.32568	117.89	3.32568	108.893	3.32568	158.677	3.32568	182.913	3.32568	101.419	3.32568	106.292	3.32568	129.893	3.32568	138.88	3.32568	94.569	3.32568	52.506	3.32568	120.773	3.32568	217.684	3.32568	145.693	3.32568	96.666	3.32568	184.77	3.32568	201.738	3.32568	135.219	3.32568	146.568	3.32568	107.209	3.32568	120.384	3.32568	157.685	3.32568	134.352	3.32568	158.413	3.32568	92.608
3.34961	119.9	3.34961	112.944	3.34961	119.119	3.34961	168.964	3.34961	185.752	3.34961	103.245	3.34961	93.469	3.34961	127.224	3.34961	127.41	3.34961	98.939	3.34961	51.128	3.34961	113.468	3.34961	210.872	3.34961	147.586	3.34961	90.447	3.34961	179.558	3.34961	199.402	3.34961	138.438	3.34961	139.45	3.34961	108.555	3.34961	121.356	3.34961	154.584	3.34961	129.373	3.34961	159.06	3.34961	88.219
3.37354	117.985	3.37354	112.922	3.37354	127.577	3.37354	179.585	3.37354	183.142	3.37354	102.614	3.37354	82.747	3.37354	124.632	3.37354	113.989	3.37354	103.894	3.37354	53.282	3.37354	100.045	3.37354	208.794	3.37354	154.447	3.37354	88.096	3.37354	168.646	3.37354	211.107	3.37354	137.419	3.37354	138.552	3.37354	105.735	3.37354	121.31	3.37354	148.573	3.37354	125.879	3.37354	167.905	3.37354	79.024
3.39746	124	3.39746	120.336	3.39746	137.369	3.39746	191.1	3.39746	175.448	3.39746	104.442	3.39746	75.47	3.39746	126.609	3.39746	105.787	3.39746	117.337	3.39746	60.891	3.39746	88.912	3.39746	204.26	3.39746	158.219	3.39746	87.035	3.39746	153.771	3.39746	217.433	3.39746	135.618	3.39746	140.212	3.39746	108.137	3.39746	120.862	3.39746	145.569	3.39746	122.04	3.39746	176.618	3.39746	74.546
3.42139	131.102	3.42139	132.811	3.42139	142.58	3.42139	201.061	3.42139	168.137	3.42139	109.34	3.42139	72.085	3.42139	126.251	3.42139	104.595	3.42139	136.952	3.42139	71.76	3.42139	84.66	3.42139	206.832	3.42139	155.575	3.42139	88.108	3.42139	140.29	3.42139	224.696	3.42139	135.718	3.42139	148.125	3.42139	116.156	3.42139	119.588	3.42139	149.806	3.42139	117.853	3.42139	176.447	3.42139	79.56
3.44531	136.203	3.44531	142.135	3.44531	143.724	3.44531	208.455	3.44531	166.891	3.44531	118.216	3.44531	71.196	3.44531	125.447	3.44531	99.145	3.44531	154.518	3.44531	83.105	3.44531	88.267	3.44531	213.646	3.44531	154.01	3.44531	91.464	3.44531	128.382	3.44531	221.221	3.44531	141.1	3.44531	157.428	3.44531	118.061	3.44531	112.893	3.44531	150.626	3.44531	117.333	3.44531	172.74	3.44531	89.644
3.46924	133.813	3.46924	143.793	3.46924	146.211	3.46924	201.409	3.46924	177.85	3.46924	132.148	3.46924	74.94	3.46924	124.064	3.46924	90.16	3.46924	164.636	3.46924	91.939	3.46924	91.431	3.46924	221.083	3.46924	151.986	3.46924	90.216	3.46924	117.933	3.46924	207.889	3.46924	153.945	3.46924	165.863	3.46924	121.766	3.46924	106.935	3.46924	154.642	3.46924	117.294	3.46924	163.225	3.46924	96.473
3.49316	136.603	3.49316	146.434	3.49316	148.34	3.49316	192.831	3.49316	176.513	3.49316	142.967	3.49316	75.869	3.49316	119.746	3.49316	86.716	3.49316	170.787	3.49316	104.046	3.49316	95.769	3.49316	230.187	3.49316	150.486	3.49316	91.295	3.49316	110.579	3.49316	196.157	3.49316	157.937	3.49316	168.718	3.49316	129.202	3.49316	106.571	3.49316	161.288	3.49316	120.148	3.49316	154.246	3.49316	96.111
3.51709	142.259	3.51709	146.549	3.51709	152.799	3.51709	186.873	3.51709	170.104	3.51709	149.045	3.51709	76.28	3.51709	116.957	3.51709	83.753	3.51709	166.493	3.51709	110.768	3.51709	104.257	3.51709	233.951	3.51709	149.449	3.51709	85.438	3.51709	109.259	3.51709	199.857	3.51709	157.714	3.51709	168.28	3.51709	138.94	3.51709	109.468	3.51709	159.028	3.51709	125.082	3.51709	145.898	3.51709	97.243
3.54102	147.143	3.54102	139.476	3.54102	150.309	3.54102	184.767	3.54102	161.788	3.54102	148.634	3.54102	71.577	3.54102	118.164	3.54102	84.294	3.54102	157.278	3.54102	121.955	3.54102	111.336	3.54102	234.152	3.54102	144.063	3.54102	80.39	3.54102	111.185	3.54102	203.382	3.54102	153.479	3.54102	158.654	3.54102	152.729	3.54102	109.625	3.54102	151.254	3.54102	128.497	3.54102	136.311	3.54102	96.261
3.56494	146.867	3.56494	135.096	3.56494	150.813	3.56494	181.038	3.56494	162.073	3.56494	148.854	3.56494	68.594	3.56494	118.406	3.56494	84.276	3.56494	150.423	3.56494	133.7	3.56494	116.921	3.56494	238.135	3.56494	141.977	3.56494	72.175	3.56494	113.56	3.56494	200.502	3.56494	149.729	3.56494	148.302	3.56494	162.301	3.56494	105.962	3.56494	144.436	3.56494	132.294	3.56494	127.273	3.56494	91.695
3.58887	138.133	3.58887	130.971	3.58887	149.664	3.58887	180.97	3.58887	160.46	3.58887	151.581	3.58887	67.887	3.58887	124.581	3.58887	86.215	3.58887	147.253	3.58887	135.242	3.58887	126.236	3.58887	246.037	3.58887	147.725	3.58887	64.291	3.58887	108.291	3.58887	198.5	3.58887	154.196	3.58887	139.421	3.58887	161.195	3.58887	105.431	3.58887	142.771	3.58887	135.881	3.58887	118.865	3.58887	86.695
3.61279	134.546	3.61279	134.215	3.61279	153.194	3.61279	186.566	3.61279	171.239	3.61279	154.578	3.61279	71.038	3.61279	129.984	3.61279	90.406	3.61279	137.113	3.61279	135.573	3.61279	133.927	3.61279	252.958	3.61279	154.816	3.61279	61.334	3.61279	104.26	3.61279	200.663	3.61279	153.498	3.61279	139.362	3.61279	160.008	3.61279	106.603	3.61279	141.302	3.61279	139.752	3.61279	110.516	3.61279	83.148
3.63672	131.677	3.63672	135.493	3.63672	148.617	3.63672	197.609	3.63672	184.589	3.63672	154.12	3.63672	75.289	3.63672	134.333	3.63672	93.331	3.63672	127.502	3.63672	131.827	3.63672	137.913	3.63672	263.773	3.63672	162.122	3.63672	65.33	3.63672	98.612	3.63672	195.599	3.63672	152.379	3.63672	138.867	3.63672	157.509	3.63672	108.747	3.63672	139.996	3.63672	149.671	3.63672	104.384	3.63672	79.376
3.66064	128.727	3.66064	137.99	3.66064	144.912	3.66064	211.933	3.66064	197.307	3.66064	151.019	3.66064	77.411	3.66064	135.818	3.66064	96.662	3.66064	131.348	3.66064	124.151	3.66064	147.395	3.66064	274.423	3.66064	161.495	3.66064	72.357	3.66064	95	3.66064	179.026	3.66064	153.207	3.66064	129.858	3.66064	151.612	3.66064	114.813	3.66064	138.914	3.66064	159.174	3.66064	102.694	3.66064	74.445
3.68457	120.982	3.68457	132.605	3.68457	141.944	3.68457	232.613	3.68457	207.347	3.68457	143.044	3.68457	84.135	3.68457	135.649	3.68457	100.372	3.68457	135.709	3.68457	123.813	3.68457	158.133	3.68457	278.876	3.68457	157.607	3.68457	79.153	3.68457	94.36	3.68457	161.573	3.68457	144.979	3.68457	124.444	3.68457	140.652	3.68457	108.857	3.68457	140.633	3.68457	168.726	3.68457	108.12	3.68457	78.868
7085-03-01	112.057	7085-03-01	120.946	7085-03-01	145.069	7085-03-01	240.611	7085-03-01	211.931	7085-03-01	143.045	7085-03-01	86.44	7085-03-01	139.905	7085-03-01	107.935	7085-03-01	133.085	7085-03-01	127.418	7085-03-01	167.83	7085-03-01	278.828	7085-03-01	156.457	7085-03-01	86.84	7085-03-01	91.211	7085-03-01	159.674	7085-03-01	134.505	7085-03-01	125.561	7085-03-01	136.06	7085-03-01	101.204	7085-03-01	142.632	7085-03-01	168.84	7085-03-01	108.897	7085-03-01	81.072
3.73242	112.078	3.73242	111.708	3.73242	152.861	3.73242	240.132	3.73242	213.929	3.73242	146.876	3.73242	89.375	3.73242	142.127	3.73242	108.937	3.73242	127.634	3.73242	123.554	3.73242	171.37	3.73242	281.762	3.73242	148.468	3.73242	93.311	3.73242	95.445	3.73242	158.634	3.73242	123.925	3.73242	122.343	3.73242	142.398	3.73242	92.588	3.73242	143.067	3.73242	160.152	3.73242	109.979	3.73242	83.798
3.75635	116.642	3.75635	112.55	3.75635	163.942	3.75635	231.988	3.75635	219.659	3.75635	157.38	3.75635	95.105	3.75635	145.858	3.75635	106.116	3.75635	128.619	3.75635	120.477	3.75635	164.168	3.75635	286.603	3.75635	148.691	3.75635	98.786	3.75635	99.485	3.75635	161.095	3.75635	117.644	3.75635	120.766	3.75635	146.446	3.75635	86.287	3.75635	137.661	3.75635	154.525	3.75635	118.329	3.75635	90.268
3.78027	113.088	3.78027	114.74	3.78027	175.468	3.78027	222.739	3.78027	220.957	3.78027	166.75	3.78027	98.866	3.78027	151.606	3.78027	103.339	3.78027	138.299	3.78027	112.805	3.78027	152.279	3.78027	288.375	3.78027	149.334	3.78027	102.747	3.78027	99.909	3.78027	168.704	3.78027	119.995	3.78027	123.885	3.78027	152.373	3.78027	88.401	3.78027	133.778	3.78027	156.173	3.78027	131.503	3.78027	85.933
8042-03-01	105.068	8042-03-01	121.044	8042-03-01	181.338	8042-03-01	217.287	8042-03-01	212.371	8042-03-01	168.508	8042-03-01	106.1	8042-03-01	152.168	8042-03-01	94.93	8042-03-01	149.579	8042-03-01	108.302	8042-03-01	138.448	8042-03-01	281.721	8042-03-01	141.813	8042-03-01	101.933	8042-03-01	98.086	8042-03-01	176.559	8042-03-01	126.506	8042-03-01	125.585	8042-03-01	149.558	8042-03-01	94.138	8042-03-01	134.051	8042-03-01	157.046	8042-03-01	149.649	8042-03-01	78.295
3.82812	98.723	3.82812	130.626	3.82812	183.916	3.82812	219.115	3.82812	202.387	3.82812	161.225	3.82812	113.997	3.82812	145.872	3.82812	94.046	3.82812	155.003	3.82812	100.428	3.82812	133.766	3.82812	270.068	3.82812	145.609	3.82812	101.11	3.82812	99.248	3.82812	186.363	3.82812	126.607	3.82812	127.136	3.82812	150.693	3.82812	101.2	3.82812	132.147	3.82812	161.193	3.82812	161.777	3.82812	65.607
3.85205	97.047	3.85205	142.567	3.85205	179.973	3.85205	216.866	3.85205	186.122	3.85205	150.786	3.85205	126.514	3.85205	141.159	3.85205	92.356	3.85205	157.777	3.85205	96.46	3.85205	131.298	3.85205	254.379	3.85205	147.269	3.85205	100.329	3.85205	96.69	3.85205	205.176	3.85205	123.493	3.85205	130.284	3.85205	157.854	3.85205	104.059	3.85205	126.325	3.85205	163.857	3.85205	166.115	3.85205	56.365
3.87598	100.426	3.87598	149.437	3.87598	175.25	3.87598	212.466	3.87598	169.277	3.87598	138.297	3.87598	132.061	3.87598	136.812	3.87598	93.927	3.87598	160.438	3.87598	96.609	3.87598	127.223	3.87598	245.018	3.87598	151.314	3.87598	100.432	3.87598	95.972	3.87598	219.246	3.87598	120.408	3.87598	125.993	3.87598	147.462	3.87598	107.249	3.87598	122.736	3.87598	164.496	3.87598	164.154	3.87598	51.82
8999-03-01	106.49	8999-03-01	150.495	8999-03-01	173.54	8999-03-01	209.034	8999-03-01	166.179	8999-03-01	140.736	8999-03-01	127.699	8999-03-01	139.28	8999-03-01	98.649	8999-03-01	157.556	8999-03-01	102.337	8999-03-01	123.692	8999-03-01	238.244	8999-03-01	149.672	8999-03-01	102.927	8999-03-01	97.069	8999-03-01	226.575	8999-03-01	123.047	8999-03-01	126.243	8999-03-01	129.795	8999-03-01	98.903	8999-03-01	118.576	8999-03-01	166.413	8999-03-01	155.621	8999-03-01	48.982
3.92383	106.029	3.92383	141.884	3.92383	176.98	3.92383	201.132	3.92383	174.956	3.92383	140.335	3.92383	125.282	3.92383	139.955	3.92383	105.266	3.92383	152.987	3.92383	108.665	3.92383	119.597	3.92383	232.877	3.92383	143.573	3.92383	103.118	3.92383	100.385	3.92383	220.551	3.92383	129.88	3.92383	127.351	3.92383	120.197	3.92383	95.985	3.92383	118.184	3.92383	172.84	3.92383	149.056	3.92383	47.935
3.94775	100.275	3.94775	128.347	3.94775	171.371	3.94775	191.035	3.94775	179.949	3.94775	137.362	3.94775	122.262	3.94775	141.06	3.94775	117.873	3.94775	142.561	3.94775	105.187	3.94775	120.262	3.94775	231.048	3.94775	140.912	3.94775	100.331	3.94775	108.145	3.94775	209.557	3.94775	130.596	3.94775	128.742	3.94775	125.432	3.94775	103.047	3.94775	120.269	3.94775	179.022	3.94775	143.118	3.94775	49.714
3.97168	98.015	3.97168	123.191	3.97168	166.803	3.97168	176.11	3.97168	173.43	3.97168	132.888	3.97168	121.566	3.97168	140.343	3.97168	126.072	3.97168	128.296	3.97168	103.977	3.97168	124.048	3.97168	227.855	3.97168	141.874	3.97168	97.588	3.97168	106.347	3.97168	198.252	3.97168	128.741	3.97168	133.617	3.97168	129.918	3.97168	109.031	3.97168	128.974	3.97168	177.498	3.97168	138.776	3.97168	55.25
3.99561	95.035	3.99561	123.098	3.99561	163.921	3.99561	159.728	3.99561	158.173	3.99561	131.284	3.99561	117.361	3.99561	143.771	3.99561	125.211	3.99561	120.734	3.99561	109.774	3.99561	129.546	3.99561	225.934	3.99561	140.398	3.99561	88.745	3.99561	105.579	3.99561	190.703	3.99561	125.581	3.99561	139.98	3.99561	132.586	3.99561	116.363	3.99561	138.002	3.99561	175.22	3.99561	136.378	3.99561	59.004
4.01953	97.608	4.01953	126.967	4.01953	155.24	4.01953	147.913	4.01953	148.333	4.01953	134.43	4.01953	111.232	4.01953	141.131	4.01953	117.002	4.01953	113.976	4.01953	113.669	4.01953	134.778	4.01953	219.319	4.01953	135.746	4.01953	76.877	4.01953	109.777	4.01953	185.204	4.01953	123.043	4.01953	145.793	4.01953	131.068	4.01953	130.045	4.01953	142.562	4.01953	170.305	4.01953	136.967	4.01953	68.074
4.04346	101.136	4.04346	131.028	4.04346	145.506	4.04346	137.784	4.04346	148.796	4.04346	134.31	4.04346	107.54	4.04346	140.066	4.04346	111.977	4.04346	114.8	4.04346	117.647	4.04346	138.406	4.04346	210.637	4.04346	132.183	4.04346	68.552	4.04346	112.382	4.04346	170.295	4.04346	120.285	4.04346	141.869	4.04346	133.652	4.04346	139.428	4.04346	139.953	4.04346	169.052	4.04346	144.094	4.04346	78.016
4.06738	92.434	4.06738	133.966	4.06738	135.935	4.06738	126.552	4.06738	145.65	4.06738	134.856	4.06738	99.274	4.06738	139.082	4.06738	108.39	4.06738	120.484	4.06738	117.873	4.06738	133.474	4.06738	201.664	4.06738	132.186	4.06738	64.631	4.06738	114.491	4.06738	157.786	4.06738	111.952	4.06738	133.793	4.06738	132.811	4.06738	145.494	4.06738	133.181	4.06738	169.447	4.06738	148.878	4.06738	81.976
4.09131	85.731	4.09131	142.271	4.09131	127.83	4.09131	116.173	4.09131	139.548	4.09131	128.121	4.09131	100.261	4.09131	139.509	4.09131	103.164	4.09131	122.506	4.09131	116.543	4.09131	128.29	4.09131	189.765	4.09131	134.391	4.09131	63.838	4.09131	116.73	4.09131	147.868	4.09131	105.367	4.09131	129.19	4.09131	133.792	4.09131	147.495	4.09131	123.778	4.09131	171.403	4.09131	150.109	4.09131	80.262
[truncated: 182 more rows]
[truncated: 10 more columns]

## Sheet: Fig. 5d, GL
1		2		3		4		5		6		7		8		9		10		11		12		13		14		15		16		17		18		19		20		21		22		23		24		25
[truncated: 348 more rows]
[truncated: 10 more columns]

[truncated: 57 more sheets: Fig. 5d, LL day 1, Fig. 5d, LL day 3, Fig. 5d, LL day 4, Fig. 5f, GL, Fig. 5f, LL day 1, Fig. 5f, LL day 3, Fig. 5f, LL day 4, Fig. 5h, GL, Fig. 5h, LL day 1, Fig. 5h, LL day 3, Fig. 5h, LL day 4, Fig. S1b, Fig. S1c, Fig. S6b-c, Fig. S9, PsaB immunoblots, Fig. S9, PsbD immunoblots, Fig. S9, PsbA immunoblots, Fig. S9, PetC immunoblots, Fig. S9, AtpD immunoblots, Fig. S9, NdhV immunoblots …]
